# Supplementary material for: Overweight/obesity-related transcriptomic signature as a correlate of clinical outcome, immune microenvironment, and treatment response in hepatocellular carcinoma
Source: Front Endocrinol (Lausanne). 2023 Jan 12;13:1061091. doi: 10.3389/fendo.2022.1061091 (PMC9877416; doi:10.3389/fendo.2022.1061091)
Supplement: Supplementary file 10 [file Table_1.xlsx]

## Sheet: Sheet2
Table S1. Demographics in the TCGA whole cohort and selected patients without alcohol consumption
Features		TCGA whole cohort	TCGA-HCC patients without alcohol consumption	p-value
Total		360	199	NA
Age	Median (range)	61 [16, 90]	59 [16, 90]	0.12
Gender	Male	242	120	0.12
	Female	118	79
Alcohol use	Used	161	0	<0.01
	Other	199	199
Body mass index	< 25	173	108	0.78
	≥ 25	154	91
Vascular invasion	Macro	16	9	0.98
	Micro	89	51
	None	202	120
Histological grading	G1	54	28	0.76
	G2	171	91
	G3	118	68
	G4	12	10
T stage	T1	177	107	0.54
	T2	90	48
	T3	77	37
	T4	13	4
	NA	3	3
N stage	N0	247	144	0.81
	N1	3	3
M stage	M0	260	160	0.98
	M1	3	1
Clinical stage	Ⅰ	169	102	0.72
	Ⅱ	84	45
	Ⅲ	82	41
	Ⅳ	4	1
HBV/HCV status	HBV-positive	94	75	0.035
	HCV-positive	211	95
	HBV&HCV-positive	7	3
	HBV&HCV-negative	48	26
