# Supplementary material for: Overweight/obesity-related transcriptomic signature as a correlate of clinical outcome, immune microenvironment, and treatment response in hepatocellular carcinoma
Source: Front Endocrinol (Lausanne). 2023 Jan 12;13:1061091. doi: 10.3389/fendo.2022.1061091 (PMC9877416; doi:10.3389/fendo.2022.1061091)
Supplement: Supplementary file 11 [file Table_2.xlsx]

## Sheet: Sheet1
No.	Overlapping DEGs
1	RGPD8
2	PLUNC
3	REG1B
4	DLK1
5	C20orf114
6	CEACAM7
7	SH3GL3
8	OTOP3
9	ALDH3B2
10	RBMY2FP
11	REG3A
12	PEG3
13	PAEP
14	LGALS14
15	SLC6A14
16	FOXE1
17	ENTPD3
18	PAX2
19	SFRP5
20	SDK1
21	BTNL3
22	CALCA
23	SYT8
24	ZG16B
25	C9orf4
26	KIF1A
27	FZD9
28	KEL
29	TFF1
30	SMIM32
31	SLC6A3
32	RXFP4
33	FAM150B
34	OVOL1
35	C20orf151
36	PDX1
37	CST1
38	PRIMA1
39	SLC5A1
40	NEFM
41	FOXD3
42	SEZ6
43	TNNT2
44	NPPB
45	SP8
46	NTS
47	WT1
48	ROBO2
49	CFTR
50	GHRHR
51	CST2
52	NRXN1
53	SCARA5
54	PAPL
55	CXCL14
56	C20orf70
57	PLXNB3
58	C1orf158
59	CA9
60	DLX5
61	ODAM
62	TWIST2
63	EPCAM
64	ZIM2
65	MUC5B
66	PCSK2
67	TESC
68	C21orf88
69	PRSS21
70	CXCL5
71	SULT4A1
72	GUCA2A
73	TBX18
74	C21orf62
75	ARHGEF38
76	KLHL35
77	POPDC3
78	SERTAD4
79	HOXA6
80	PRR5-ARHGAP8
81	TMC4
82	C20orf201
83	DIRAS1
84	KCNJ9
85	B4GALNT4
86	SULT2B1
87	HTR3B
88	PGC
89	SCTR
90	SLC22A12
91	FUT2
92	C5orf46
93	PSAPL1
94	CHODL
95	WNK2
96	VAT1L
97	NRXN3
98	HMGA2
99	GDF1
100	WDR87
101	ZNF385D
102	FOXQ1
103	UTS2
104	C19orf21
105	NCAM1
106	ATP10A
107	MAPK15
108	OXT
109	ABCC8
110	DMBT1
111	SLC7A14
112	ADAM32
113	KCNK12
114	SLC5A5
115	RTDR1
116	S100A14
117	CHST4
118	SLC46A2
119	SCUBE2
120	ASCL1
121	SEC14L5
122	SLC14A2
123	ATP8A2
124	GAL3ST2
125	DKK3
126	SLC39A4
127	COL9A3
128	KCNH2
129	IGF2AS
130	LINC01622
131	C19orf77
132	KCNJ6
133	DYNC1I1
134	RPSAP52
135	OCLNP1
136	LASS1
137	SYT5
138	ATP13A4
139	PTHLH
140	GPR1
141	C20orf103
142	TNNI2
143	HAS2
144	CADPS
145	ANXA13
146	PLK5P
147	GSC
148	C15orf51
149	HTR1D
150	LUZP2
151	KRT81
152	AP3B2
153	COL10A1
154	MT1M
155	BMP5
156	SPINT1
157	FAM3B
158	LINC01101
159	PPAPDC1A
160	POU2F3
161	CYP2W1
162	DYDC1
163	BSPRY
164	PROL1
165	CAND2
166	MT1E
167	HOXD1
168	GRIK4
169	CLIC6
170	TMEM163
171	LYZ
172	PGAM2
173	RPL39L
174	MT1L
175	BFSP2
176	C9orf125
177	ANKRD22
178	RICH2
179	TCTEX1D2
180	ACTN2
181	C1QL1
182	TMEM61
183	DAND5
184	C1orf116
185	RSAD2
186	LOC100133669
187	ADAM12
188	DCDC2
189	CPA4
190	PTK7
191	SCGB3A1
192	KAAG1
193	FAM19A3
194	GOLGA9P
195	FLNC
196	KREMEN2
197	DPT
198	C12orf70
199	NTNG2
200	C9orf98
201	COL6A6
202	NPY1R
203	C9orf152
204	S100A1
205	LILRA4
206	RIBC2
207	BAI2
208	HOXA7
209	VSIG1
210	NTM
211	SOX9
212	TACSTD2
213	STMN3
214	C11orf93
215	KCNJ11
216	CREB3L1
217	GPR160
218	MEG3
219	C1orf133
220	KRT86
221	TRIM31
222	C6orf142
223	PRR15L
224	JPH1
225	VCAN
226	LOXL4
227	TNFSF4
228	TRPV4
229	ZNF610
230	CEACAM3
231	PRELP
232	ST6GAL2
233	KIAA1257
234	TMEM45A
235	KSR2
236	GNAZ
237	LPHN1
238	HTRA3
239	NGFR
240	ZNF285
241	C8orf84
242	HGF
243	DUOX1
244	SPG20
245	FAM57B
246	TMPRSS5
247	DIAPH3
248	COL9A2
249	OR56B4
250	CYP2C19
251	TNFRSF18
252	LRRC19
253	TCEAL2
254	ERVFRDE1
255	MFAP3L
256	GNAO1
257	HOXD3
258	PIP5KL1
259	HIST1H3H
260	ATHL1
261	ZCCHC12
262	FAM27C
263	KCNT1
264	PDE6A
265	SLC30A3
266	CTXN1
267	GPC2
268	H2BFXP
269	CCDC28B
270	GPM6A
271	CCDC36
272	GLT25D2
273	PPP2R2B
274	NOVA1
275	C21orf29
276	PVRL4
277	SH2D5
278	ADAM11
279	SRD5A2
280	FCGR2C
281	FCGBP
282	LRP8
283	ADAM21
284	ZNF711
285	UCN2
286	PCDHB8
287	TRIM58
288	NAALAD2
289	COL21A1
290	MCHR1
291	FAM171A2
292	AGPAT4
293	FAM5B
294	COL4A6
295	SMTNL2
296	SLC34A1
297	COLEC12
298	USH2A
299	FIGF
300	FIRRE
301	LPPR4
302	ACAN
303	AGPAT9
304	GBA3
305	KCNN1
306	LILRA3
307	STK31
308	ZNF492
309	IL1RL1
310	NEGR1
311	C21orf90
312	CSDC2
313	BIRC7
314	ZNF300P1
315	C7orf52
316	FRMD3
317	GALNT13
318	SNCG
319	SPDEF
320	FCGR2B
321	PITPNM3
322	CALML3
323	FKBP10
324	RGAG4
325	KIAA0319
326	ATP1A2
327	MYL4
328	MEPE
329	SLC24A5
330	TUBA4B
331	COL11A1
332	EDA2R
333	C20orf26
334	PXDNL
335	DPF1
336	SOSTDC1
337	HOXC4
338	C15orf50
339	DUOX2
340	MCOLN3
341	C6orf168
342	NXF3
343	psiTPTE22
344	SHC4
345	PLCH2
346	DPYSL4
347	SDK2
348	MAEL
349	HOXA11AS
350	RET
351	CLDN18
352	PCDHGA4
353	UNC13A
354	UPF0639
355	NLRP14
356	LPA
357	DNAH3
358	EFNA5
359	NUDT11
360	GPR81
361	TM4SF19
362	RHCG
363	SLC38A5
364	SPATA18
365	CACNA1E
366	TP63
367	IGSF11
368	ENO3
369	SLC44A5
370	TMEM63C
371	AMN
372	AMY2A
373	SLC3A1
374	DIRAS2
375	EMX2
376	COL7A1
377	NRCAM
378	TMEM132B
379	ATP6V1B1
380	ALS2CR11
381	COL22A1
382	TRPC4
383	NKAIN2
384	XG
385	SIM1
386	DDN
387	MMP12
388	LRRD1
389	SLC51B
390	PCSK1
391	DLX1
392	NPHS1
393	HEATR7B2
394	ACTC1
395	DUSP15
396	LINC00839
397	CNR1
398	DRD5
399	C1orf88
400	PRTG
401	LCNL1
402	CRABP1
403	ENPP6
404	SPEG
405	ISL2
406	IBSP
407	BARX1
408	HOXC13
409	CCL13
410	IRX2
411	JSRP1
412	SLC26A10
413	GABRB1
414	SCN1A
415	GRM8
416	AHSP
417	BRDTP1
418	B4GALNT1
419	CCDC13
420	OLAH
421	OR2W3
422	CALN1
423	SLC4A1
424	PHGR1
425	IRGM
426	MAGEC2
427	KIRREL2
428	ADAMTS20
429	FAM9A
430	FMN2
431	ALDH3A1
432	OPN4
433	PAGE5
434	GDF10
435	GP2
436	DPY19L2P1
437	GPAT2
438	FABP6
439	GABRR1
440	PDE6C
441	LEP
442	SSX3
443	CTAG1B
444	ECEL1
445	LINC00635
446	EYA1
447	KIF5A
448	LGI1
449	GCG
450	SSX5
451	LIN28A
452	CLEC4GP1
453	HAVCR1
454	WNT3A
455	TYRP1
456	RGAG1
457	MMP3
458	RIMS2
459	FGF23
460	SMYD1
461	UGT8
462	LOC441601
463	UBE2U
464	C21orf99
465	VCX3A
466	CEACAM5
467	ABP1
468	HOXD11
469	KRT20
470	SOHLH2
471	GRIA2
472	CECR7
473	CRYBA2
474	UGT1A10
475	ZNF208
476	HTR2C
477	KIAA1239
478	CDHR4
479	POU3F2
480	STXBP5L
481	SOX2
482	DCAF8L1
483	CRISP2
484	GRIK2
485	CLEC2L
486	CKMT2
487	LOC644669
488	KCTD8
489	CDH9
490	PNMA5
491	RBP2
492	CHGB
493	PPBP
494	NLRP4
495	HBD
496	SAGE1
497	FAM182A
498	P2RY4
499	MAFA
500	BAGE
501	DLX2
502	DPY19L2
503	NAA11
504	ELOVL4
505	CALB1
506	GAGE12D
507	XIRP2
508	XAGE5
509	INSL6
510	ANKRD26P1
511	CXorf61
512	SPTA1
513	MDGA2
514	LINC01257
515	RHOXF2B
516	FAM75C1
517	NXF2
518	FAM5C
519	GRM5
520	AACSL
521	NELL1
522	TUBA3C
523	RPL10L
524	CDH12
525	SORCS3
526	SLC22A8
527	TEX101
528	DKFZp686A1627
529	HBE1
530	GAGE2C
531	MAGEA9B
532	FEZF1
533	C2orf51
534	GAGE12J
535	GAGE2D
536	GAGE8
537	GAGE2A
538	GAGE1
539	ANKFN1
540	RNF17
541	SI
542	GAGE4
543	GAGE2B
