# Supplementary material for: Overweight/obesity-related transcriptomic signature as a correlate of clinical outcome, immune microenvironment, and treatment response in hepatocellular carcinoma
Source: Front Endocrinol (Lausanne). 2023 Jan 12;13:1061091. doi: 10.3389/fendo.2022.1061091 (PMC9877416; doi:10.3389/fendo.2022.1061091)
Supplement: Supplementary file 12 [file Table_3.xlsx]

## Sheet: Sheet1
gene	hr	hr_low	hr_up	p-value
DLK1	0.673425	0.475017	0.954706	0.0264016
ALDH3B2	1.61182	1.09961	2.36263	0.01442
PAEP	2.40978	1.64538	3.52928	6.25e-06
SLC6A14	1.55406	1.04815	2.30414	0.0282348
SYT8	1.45394	1.02701	2.05835	0.0348408
ZG16B	1.68829	1.18512	2.40508	0.00372359
KIF1A	0.675857	0.473708	0.964271	0.0307253
FZD9	0.585892	0.40931	0.838653	0.00348337
TFF1	1.78422	1.2554	2.53578	0.00124577
SMIM32	0.490888	0.343794	0.700918	9.02e-05
SLC6A3	1.78951	1.25932	2.54291	0.00116999
FAM150B	2.02868	1.21636	3.38347	0.00671911
C20orf151	0.591645	0.392271	0.89235	0.0123084
PDX1	1.44624	1.00492	2.08136	0.0469889
SLC5A1	0.622801	0.420686	0.92202	0.0180036
NPPB	1.7657	1.19775	2.60295	0.0040886
SP8	1.49544	1.04256	2.14504	0.0287846
WT1	1.50373	1.06331	2.12657	0.021048
CFTR	2.10575	1.37789	3.21811	0.000578928
CST2	1.55527	1.09509	2.20882	0.0136079
C20orf70	1.45735	1.00824	2.10651	0.0451091
PLXNB3	0.544676	0.371064	0.799517	0.00191872
C1orf158	1.53515	1.04287	2.2598	0.0297985
CA9	2.01287	1.41735	2.85861	9.27e-05
TESC	1.70943	1.20036	2.43438	0.00295472
CXCL5	1.87288	1.30368	2.69061	0.00068719
POPDC3	1.71221	1.18975	2.4641	0.0037873
HOXA6	1.63398	1.09447	2.43943	0.0163295
DIRAS1	1.44842	1.02402	2.04871	0.0362464
FUT2	1.63583	1.1049	2.42187	0.0139619
C5orf46	1.61113	1.05832	2.4527	0.0261266
PSAPL1	1.55565	1.04881	2.30741	0.0280268
CHODL	1.74836	1.16691	2.61953	0.00676441
VAT1L	1.89503	1.17565	3.0546	0.00868306
HMGA2	1.75743	1.17907	2.61947	0.00562454
FOXQ1	1.44802	1.02369	2.04824	0.0364135
UTS2	0.656128	0.463974	0.927863	0.0171519
C19orf21	1.75864	1.10075	2.80973	0.0182013
MAPK15	0.694117	0.491159	0.980943	0.0385463
OXT	0.62379	0.404195	0.96269	0.0330304
ABCC8	1.65005	1.1235	2.42337	0.0106563
RTDR1	1.51603	1.07215	2.14367	0.0185678
S100A14	1.58021	1.0379	2.40588	0.0328903
CHST4	1.84676	1.28331	2.6576	0.00095616
ASCL1	0.59659	0.409851	0.868413	0.00700694
SEC14L5	0.537602	0.378215	0.76416	0.000541955
SLC14A2	0.588012	0.392311	0.881337	0.0101194
GAL3ST2	0.575747	0.363313	0.912393	0.0187597
DKK3	0.529885	0.372369	0.754032	0.000417929
SLC39A4	1.50157	1.0108	2.2306	0.0440958
KCNH2	1.5493	1.0335	2.32252	0.0340498
IGF2AS	0.516879	0.364118	0.733728	0.000222361
RPSAP52	1.68471	1.17476	2.41601	0.00457451
SYT5	1.73905	1.20966	2.50012	0.00281123
PTHLH	1.68339	1.18931	2.38272	0.0033034
GPR1	1.64561	1.05569	2.56516	0.0278599
C20orf103	1.60629	1.12616	2.29112	0.00890383
TNNI2	1.42049	1.00261	2.01253	0.0483095
GSC	1.54492	1.04293	2.28852	0.0300349
HTR1D	1.70803	1.19932	2.43252	0.00300296
LUZP2	0.546176	0.382978	0.778916	0.000839158
COL10A1	1.46225	1.03068	2.07452	0.0332274
LINC01101	1.46316	1.03353	2.07138	0.0318816
POU2F3	0.487838	0.292684	0.813115	0.00589361
CYP2W1	1.47065	1.02836	2.10319	0.0345879
CAND2	1.483	1.0047	2.18898	0.0473014
GRIK4	1.4792	1.02802	2.12839	0.0349584
TMEM163	1.80051	1.10583	2.93157	0.0180578
PGAM2	0.688612	0.478777	0.990413	0.0442288
BFSP2	0.624388	0.410139	0.950554	0.0280596
C9orf125	1.80441	1.22783	2.65173	0.00265654
ANKRD22	1.43827	1.00127	2.06599	0.0492038
TCTEX1D2	1.51004	1.02318	2.22855	0.0379533
LOC100133669	0.651313	0.451243	0.940088	0.0220256
ADAM12	2.13725	1.50861	3.02785	1.92e-05
CPA4	1.50999	1.03497	2.20305	0.0324926
SCGB3A1	0.489737	0.343242	0.698757	8.27e-05
GOLGA9P	0.526667	0.337512	0.82183	0.00473886
FLNC	1.63947	1.12205	2.39549	0.0106142
KREMEN2	1.50558	1.06082	2.13681	0.0219938
DPT	0.616101	0.391797	0.96882	0.035983
C12orf70	1.52853	1.07358	2.17628	0.0185813
NTNG2	1.51692	1.00608	2.28712	0.04671
NPY1R	0.564311	0.398539	0.799035	0.00126302
C9orf152	0.625833	0.395207	0.991042	0.0456807
LILRA4	0.657888	0.446029	0.970376	0.0347194
RIBC2	1.62694	1.15031	2.30106	0.00592991
BAI2	1.63987	1.01685	2.64462	0.042512
HOXA7	0.613348	0.418384	0.899164	0.0122606
VSIG1	1.53242	1.01658	2.31002	0.0415016
NTM	1.53744	1.08542	2.17772	0.0154613
SOX9	1.56789	1.09664	2.24165	0.0136728
STMN3	0.652887	0.452446	0.942127	0.0226929
C11orf93	1.53841	1.08794	2.17538	0.0148177
KCNJ11	2.50777	1.56955	4.00683	0.000120355
C1orf133	0.481052	0.329347	0.702636	0.000153283
TRIM31	1.58749	1.00071	2.51833	0.0496492
VCAN	1.67544	1.15816	2.42375	0.00615566
LOXL4	1.44541	1.0049	2.07901	0.0469949
TNFSF4	1.66502	1.16922	2.37106	0.00470234
CEACAM3	0.651566	0.460747	0.921411	0.0153971
ST6GAL2	0.673117	0.47353	0.956825	0.0273898
TMEM45A	1.72063	1.14081	2.59515	0.00964544
KSR2	1.47511	1.04255	2.08715	0.0281442
GNAZ	1.96884	1.26314	3.0688	0.00277594
HTRA3	1.62801	1.13634	2.33241	0.00789061
SPG20	1.52714	1.03803	2.24673	0.0316003
TMPRSS5	0.591348	0.408007	0.857074	0.00552881
DIAPH3	1.93783	1.34261	2.79692	0.000409992
CYP2C19	0.431301	0.281628	0.660519	0.000110143
TNFRSF18	1.46047	1.01198	2.10773	0.0430116
LRRC19	0.65115	0.427367	0.992112	0.0458444
TCEAL2	0.687121	0.48143	0.980695	0.0387002
MFAP3L	0.638028	0.441068	0.922941	0.0170474
ATHL1	0.517858	0.364281	0.736182	0.000245959
FAM27C	1.84315	1.26314	2.68947	0.00151583
KCNT1	0.654375	0.452533	0.946245	0.024222
PDE6A	1.59703	1.05564	2.41609	0.0266706
SLC30A3	1.58014	1.06632	2.34154	0.022609
CCDC28B	1.48712	1.02655	2.15432	0.0358566
GPM6A	0.474909	0.334096	0.675072	3.33e-05
GLT25D2	0.694298	0.487941	0.987926	0.042615
NOVA1	1.71703	1.1595	2.54265	0.00696046
C21orf29	0.533866	0.366597	0.777456	0.00106583
SH2D5	2.40045	1.62876	3.53775	9.64e-06
ADAM11	0.634894	0.447851	0.900054	0.0107313
SRD5A2	0.557291	0.376888	0.824047	0.00339277
FCGBP	1.94956	1.33762	2.84144	0.000513806
LRP8	1.63226	1.11664	2.38598	0.0114219
ZNF711	1.63392	1.10697	2.41172	0.0134542
UCN2	1.8227	1.21514	2.73405	0.00370912
NAALAD2	1.52334	1.06955	2.16967	0.0196693
COL21A1	0.677572	0.463221	0.991111	0.0448585
MCHR1	1.48001	1.03615	2.114	0.031146
FAM171A2	1.76499	1.19468	2.60755	0.00432709
AGPAT4	1.84079	1.3009	2.60474	0.000570667
COL4A6	1.49964	1.04718	2.14759	0.0269971
SMTNL2	1.43335	1.00413	2.04603	0.0474031
COLEC12	1.83189	1.29454	2.59229	0.000632405
USH2A	0.528424	0.365779	0.763389	0.000677742
FIRRE	1.67515	1.17797	2.38215	0.00408241
LPPR4	1.44303	1.01725	2.04702	0.0397962
ACAN	1.62911	1.01031	2.62692	0.0452823
GBA3	0.556829	0.366161	0.846782	0.00618926
LILRA3	1.79198	1.23821	2.59341	0.00198229
ZNF492	1.82416	1.23859	2.68657	0.00234038
IL1RL1	0.493902	0.321011	0.759909	0.00133241
C21orf90	0.592146	0.417091	0.840673	0.00338318
BIRC7	1.63028	1.14595	2.31932	0.0065796
GALNT13	0.676433	0.468522	0.976608	0.0369525
SPDEF	1.46368	1.00601	2.12955	0.0464499
PITPNM3	0.504259	0.355549	0.715168	0.000122865
FKBP10	1.52915	1.05487	2.21667	0.0249651
KIAA0319	1.76584	1.19762	2.60367	0.00410191
ATP1A2	0.631542	0.44437	0.897551	0.0103879
MYL4	2.00121	1.27339	3.14502	0.00263154
SLC24A5	1.7703	1.0972	2.85633	0.0192826
TUBA4B	1.61702	1.12998	2.31398	0.00858174
COL11A1	1.67072	1.17941	2.36672	0.00386881
EDA2R	0.676915	0.478258	0.95809	0.0276997
C20orf26	1.73189	1.15217	2.60331	0.00826334
DPF1	1.55842	1.07368	2.26201	0.0196
C15orf50	0.523317	0.324029	0.845173	0.00810288
MCOLN3	1.73527	1.15968	2.59653	0.00735248
SHC4	0.557253	0.388755	0.798783	0.00145816
DPYSL4	2.29222	1.38953	3.78133	0.00116196
MAEL	1.63311	1.14694	2.32537	0.00652184
RET	1.56361	1.00977	2.42124	0.0451194
CLDN18	1.62522	1.13232	2.33268	0.00843959
UNC13A	1.60325	1.10233	2.33181	0.0135222
NLRP14	0.555432	0.371958	0.829408	0.00404984
LPA	0.569068	0.400326	0.808936	0.00168067
DNAH3	1.5004	1.04612	2.15195	0.0274544
EFNA5	1.83916	1.29874	2.60444	0.000597917
NUDT11	1.48988	1.03252	2.14984	0.0330881
GPR81	1.59959	1.127	2.27035	0.00855987
TM4SF19	2.02216	1.39044	2.9409	0.000228875
SPATA18	0.597255	0.411591	0.866671	0.00666251
CACNA1E	1.4762	1.03406	2.10739	0.0320035
ENO3	0.686473	0.474042	0.9941	0.0464492
SLC44A5	1.59379	1.09327	2.32345	0.0153668
TMEM63C	1.55218	1.09371	2.20284	0.0138371
AMY2A	0.522709	0.359034	0.761	0.000711397
DIRAS2	2.02242	1.38746	2.94796	0.00024903
NRCAM	1.63839	1.14012	2.35442	0.00761195
COL22A1	1.51291	1.05805	2.16331	0.0232543
XG	1.66634	1.17287	2.36742	0.00437294
DDN	2.1096	1.44412	3.08175	0.000113171
MMP12	1.90495	1.30874	2.77276	0.000765931
SLC51B	1.5468	1.08801	2.19904	0.0151038
PCSK1	0.605478	0.424134	0.864359	0.00573503
DLX1	1.62126	1.09827	2.39329	0.0150279
C1orf88	2.35541	1.65887	3.34443	1.67e-06
PRTG	0.542056	0.376991	0.779394	0.000949301
SPEG	0.652097	0.460873	0.922662	0.0157561
ISL2	1.72481	1.16402	2.55575	0.00658789
IBSP	2.00584	1.39949	2.87491	0.000150608
HOXC13	1.54051	1.08348	2.19032	0.0161079
JSRP1	0.598483	0.406014	0.882191	0.00951077
GRM8	1.82269	1.23018	2.70058	0.00276499
AHSP	0.561574	0.347097	0.908579	0.0187474
B4GALNT1	1.73395	1.22616	2.45205	0.00185099
OLAH	0.679164	0.477148	0.96671	0.0317197
CALN1	1.62886	1.09606	2.42064	0.0157882
FMN2	1.68593	1.19343	2.38167	0.00304507
GDF10	1.49976	1.01635	2.21311	0.0411866
GP2	1.44343	1.01225	2.05828	0.0426424
FABP6	2.11674	1.46944	3.04918	5.66e-05
GABRR1	2.16839	1.52278	3.08773	1.77e-05
PDE6C	0.518009	0.364393	0.736385	0.000247367
SSX3	1.68615	1.17799	2.41352	0.00430143
CTAG1B	1.74156	1.17047	2.59131	0.00621312
ECEL1	1.54631	1.0271	2.32797	0.0367924
EYA1	1.899	1.30559	2.76214	0.000794093
KIF5A	1.54172	1.08977	2.18112	0.0144611
HAVCR1	1.74632	1.18951	2.56376	0.00442998
RGAG1	0.481746	0.287977	0.805893	0.00540244
MMP3	2.36259	1.6101	3.46676	1.11e-05
SMYD1	1.46191	1.02928	2.07638	0.0339084
VCX3A	1.87876	1.32134	2.67134	0.000445359
ABP1	1.66054	1.17322	2.35029	0.00421975
KRT20	1.86669	1.29366	2.69353	0.000849309
SOHLH2	1.90156	1.315	2.74976	0.000637645
GRIA2	1.73955	1.16818	2.5904	0.00642809
CECR7	1.79058	1.26191	2.54074	0.00110247
UGT1A10	1.80575	1.26594	2.57575	0.00110903
ZNF208	0.686051	0.483991	0.97247	0.0342776
CDHR4	1.94114	1.36646	2.75751	0.000212943
POU3F2	1.46488	1.03109	2.08116	0.0331008
STXBP5L	1.54919	1.04816	2.28972	0.0280966
SOX2	1.65301	1.14861	2.37889	0.0068112
DCAF8L1	1.68118	1.15602	2.44491	0.00655355
CRISP2	1.52715	1.01335	2.30144	0.0430358
GRIK2	0.679848	0.480436	0.962031	0.0293696
CLEC2L	2.32945	1.5875	3.41817	1.55e-05
CKMT2	0.654511	0.458176	0.93498	0.0198358
KCTD8	2.03052	1.40638	2.93165	0.000156931
HBD	0.483795	0.296276	0.789998	0.00370624
FAM182A	1.49946	1.05942	2.12229	0.0222772
P2RY4	1.57391	1.05306	2.35236	0.0269569
BAGE	1.792	1.23225	2.60603	0.00226597
NAA11	1.81983	1.23008	2.69234	0.00273364
GAGE12D	2.42978	1.68353	3.50683	2.11e-06
XIRP2	2.27063	1.52711	3.37614	5.08e-05
ANKRD26P1	1.75887	1.2075	2.562	0.00325564
SPTA1	1.69028	1.17381	2.434	0.00478208
RHOXF2B	1.91914	1.30716	2.81763	0.000877705
FAM75C1	2.12269	1.49136	3.02128	2.93e-05
NXF2	1.51933	1.0127	2.27943	0.0432883
FAM5C	1.49726	1.05912	2.11664	0.0223049
GRM5	1.48855	1.0091	2.19579	0.0448949
AACSL	1.70381	1.14432	2.53685	0.00869704
TUBA3C	1.90998	1.31067	2.78331	0.000756739
RPL10L	1.48506	1.04441	2.11161	0.0276716
SLC22A8	1.89803	1.33124	2.70615	0.000398785
TEX101	1.63054	1.11522	2.38398	0.0116479
MAGEA9B	1.67951	1.1503	2.45217	0.00725066
GAGE12J	2.40915	1.69358	3.42707	1.01e-06
GAGE2D	2.73728	1.88233	3.98057	1.36e-07
GAGE2A	2.41027	1.64038	3.5415	7.44e-06
RNF17	1.61966	1.11584	2.35096	0.0111971
GAGE4	2.51814	1.74542	3.63294	7.87e-07
