# Supplementary material for: Overweight/obesity-related transcriptomic signature as a correlate of clinical outcome, immune microenvironment, and treatment response in hepatocellular carcinoma
Source: Front Endocrinol (Lausanne). 2023 Jan 12;13:1061091. doi: 10.3389/fendo.2022.1061091 (PMC9877416; doi:10.3389/fendo.2022.1061091)
Supplement: Supplementary file 14 [file Table_5.xlsx]

## Sheet: Sheet2
Table S5. Demographics in the TCGA-HCC whole cohort and GSE54236 dataset
Features		TCGA-HCC cohort	GSE54236 dataset	p-value
Total		360	72	NA
Age	Median (range)	61 [16, 90]	NA	NA
Gender	Male	242	58	0.04
	Female	118	14
Alcohol use	Used	161	NA	NA
	Other	199	NA
Body mass index	< 25	173	NA	NA
	≥ 25	154	NA
Vascular invasion	Macro	16	NA	NA
	Micro	89	NA
	None	202	NA
Histological grading	G1	54	NA	NA
	G2	171	NA
	G3	118	NA
	G4	12	NA
T stage	T1	177	NA	NA
	T2	90	NA
	T3	77	NA
	T4	13	NA
	NA	3	NA
N stage	N0	247	NA	NA
	N1	3	NA
M stage	M0	260	NA	NA
	M1	3	NA
Clinical stage	Ⅰ	169	NA	NA
	Ⅱ	84	NA
	Ⅲ	82	NA
	Ⅳ	4	NA
HBV/HCV status	HBV-positive	94	NA	NA
	HCV-positive	211	NA
	HBV&HCV-positive	7	NA
	HBV&HCV-negative	48	NA
