# Supplementary material for: Overweight/obesity-related transcriptomic signature as a correlate of clinical outcome, immune microenvironment, and treatment response in hepatocellular carcinoma
Source: Front Endocrinol (Lausanne). 2023 Jan 12;13:1061091. doi: 10.3389/fendo.2022.1061091 (PMC9877416; doi:10.3389/fendo.2022.1061091)
Supplement: Supplementary file 15 [file Table_6.xlsx]

## Sheet: RiskScore_high_VS_low_DEG_DESeq
DEGs	|log FoldChange| > 0.585	pvalue
MT1B	-5.52598	3.22287e-10
SMR3A	-4.5315	3.35477e-05
ANKFN1	-4.11584	1.89974e-09
RGPD8	-3.78602	0.000206908
SH3GL3	-3.76894	6.65248e-10
EDDM3A	-3.42554	0.00058402
SMR3B	-3.15132	0.002229
CBLN4	-2.75058	1.4043e-19
RSPO2	-2.704	3.5286e-15
AQP6	-2.68083	6.64459e-16
PROK1	-2.67262	7.75564e-24
RASGRF1	-2.60957	8.35317e-23
CACNA1I	-2.45295	5.68446e-16
RGSL1	-2.34927	1.02987e-09
ZNF385D	-2.34147	1.95759e-14
GADL1	-2.31058	1.49198e-05
PAGE4	-2.15221	1.45497e-05
CDH22	-2.12062	2.64189e-05
REG3G	-2.1121	0.00590366
CLPS	-2.09129	0.0278555
OVOL1	-2.08437	8.2655e-11
INS-IGF2	-2.07734	1.3869e-07
SLC14A2	-2.06336	1.34443e-09
SLC12A1	-2.05068	5.05056e-08
MYH3	-2.03419	2.66007e-29
C14orf53	-2.03275	1.72368e-08
PADI1	-2.01804	3.63545e-08
SLC6A2	-2.00287	3.20703e-05
TG	-1.97312	2.54535e-16
KLK4	-1.94903	0.000611519
NUP210L	-1.94408	1.24504e-09
SPINT3	-1.94313	0.0168336
LUZP2	-1.94165	4.75258e-10
DRD1	-1.88008	9.80063e-13
C1orf111	-1.8768	3.35399e-09
SPOCK3	-1.8132	0.000385231
SULT4A1	-1.80125	5.633e-06
GRPR	-1.79486	1.08024e-10
ACER1	-1.76423	1.45435e-05
IL13	-1.76325	1.54819e-06
SLCO1B7	-1.76048	4.58565e-08
C15orf43	-1.75981	1.35606e-08
UBL4B	-1.72001	1.0899e-06
CYP3A4	-1.71994	3.08452e-08
ASCL1	-1.71328	6.60219e-07
FIGF	-1.71284	3.51281e-15
HTR2B	-1.70336	8.44028e-16
HEPACAM	-1.67704	3.31056e-05
ACTN2	-1.66691	5.06988e-09
PCDH20	-1.62924	1.7651e-07
DYNC1I1	-1.62545	2.37719e-10
GNRH2	-1.62122	0.00217844
ADCY8	-1.61831	0.000503792
GSTM1	-1.60555	3.25855e-06
TERT	-1.51794	3.07574e-07
SLC30A2	-1.49845	6.3783e-06
FRMD3	-1.47881	7.29256e-12
CH25H	-1.46302	3.3589e-13
GSTM2	-1.45261	1.93273e-09
REG3A	-1.44521	0.00457258
ELFN1	-1.42947	4.66514e-14
CPA1	-1.42679	0.00508636
TREH	-1.42205	7.6151e-09
NLRP6	-1.41437	2.74248e-11
PACRG	-1.38705	8.96844e-12
TRPM3	-1.38691	1.48591e-08
C5orf27	-1.38497	1.43977e-06
H19	-1.376	2.00834e-06
SLCO1B3	-1.37444	1.85431e-05
UST	-1.36853	5.36944e-12
PEBP4	-1.35947	0.000534491
SLC16A11	-1.3539	1.67916e-11
TMEM100	-1.34586	8.81038e-09
KRTAP10-6	-1.34055	0.0129841
DLK1	-1.3395	0.011112
APOL5	-1.32851	1.73724e-05
LMOD2	-1.32656	1.89492e-05
TCAP	-1.32081	5.59806e-10
RANBP3L	-1.31103	2.68452e-07
TTC36	-1.30526	1.51171e-06
IGF2AS	-1.30353	0.000267987
FAM166A	-1.30331	5.34834e-10
GDPD4	-1.29692	1.14083e-08
AKAIN1	-1.28675	9.70202e-06
ABHD1	-1.27533	2.52914e-10
CYP1A1	-1.27285	6.96175e-05
MT1X	-1.27041	4.54696e-08
RXRG	-1.26958	2.19406e-05
CACNA2D3	-1.26921	2.17809e-09
RASL10B	-1.26694	7.242e-07
TEDDM1	-1.25372	0.000323022
SMIM32	-1.23125	0.000299367
GFRA1	-1.22896	2.59811e-09
C1QTNF3	-1.22893	3.05531e-08
ZNF536	-1.22316	0.0182834
FOXP3	-1.21023	3.90571e-09
LOC572558	-1.19587	0.000482584
CLEC4M	-1.19456	0.0014472
GALR3	-1.1891	5.15672e-08
FAM154A	-1.18461	4.57603e-06
COL7A1	-1.18277	1.33536e-06
KCNU1	-1.17936	0.0318604
REN	-1.17439	5.7347e-06
ODAM	-1.17239	0.0279311
CEACAM5	-1.16958	0.00400968
ENOX1	-1.16861	1.83414e-08
RHBDL3	-1.16643	2.11859e-05
PRAMEF1	-1.1614	0.00760849
CYP8B1	-1.15936	6.86243e-07
LAMA3	-1.15753	1.32749e-09
CHADL	-1.15733	6.68148e-13
HEPN1	-1.15652	0.00487693
LGR5	-1.15607	0.00039711
RHBG	-1.15536	0.000166394
TNR	-1.15178	0.0060365
SLCO1A2	-1.14756	1.87605e-06
ALDH3A1	-1.13924	0.000734997
SEC14L3	-1.13727	5.73263e-05
SLC22A12	-1.1274	0.00329095
GDF2	-1.12579	0.0271617
CCR9	-1.12345	2.49006e-05
CAMK2A	-1.12302	4.23524e-05
GLUL	-1.11881	4.91776e-08
CLEC4G	-1.11853	2.55236e-05
SEC14L2	-1.11714	4.1162e-12
SPACA1	-1.11696	0.00517029
MT1DP	-1.10838	1.14296e-06
ACSL6	-1.10693	1.99953e-07
TCP10L	-1.10593	2.85899e-08
EXPH5	-1.10527	1.95563e-08
GRHL3	-1.10378	5.13584e-08
FOLH1B	-1.1033	6.42095e-05
PYROXD2	-1.10327	3.99809e-07
RAG1	-1.10135	1.33783e-08
ADIG	-1.09911	0.000231619
NWD1	-1.09904	0.000342445
PROL1	-1.09325	0.000384439
C6orf138	-1.08616	6.00559e-06
MAMDC4	-1.08425	1.22088e-07
2022-09-04	-1.07853	2.24662e-10
KIF1A	-1.0784	0.000453191
GPR110	-1.07706	0.015713
ATHL1	-1.07666	1.05587e-11
PCDHGB2	-1.07663	6.9823e-07
CTNNA2	-1.06414	0.0114233
ADH1C	-1.04297	1.18435e-06
UGT1A3	-1.03734	5.20658e-05
HAPLN4	-1.037	8.22782e-10
MME	-1.03679	0.00109345
HAMP	-1.03549	0.000457723
SLC22A24	-1.03265	2.73297e-06
TRIM74	-1.03237	9.68444e-07
C4orf40	-1.03214	0.0172117
AKAP14	-1.03132	0.0018851
CLDN8	-1.02754	0.0324845
RHOXF1	-1.02676	1.16304e-05
SPARCL1	-1.02349	1.71432e-07
SLC6A13	-1.0215	2.99586e-08
CCT6B	-1.01696	1.18044e-11
TSPAN5	-1.0136	4.42058e-05
LINC01124	-1.01187	3.46185e-09
ARHGDIG	-1.01182	0.018975
FAM99B	-1.00169	0.000453275
C9orf173	-0.990038	1.81305e-08
PROKR1	-0.987793	0.0131328
DEFB132	-0.980184	0.000584679
C1orf133	-0.971108	1.76647e-06
DNMT3L	-0.968562	0.0002203
CYP4F12	-0.966979	6.36225e-12
DNAH9	-0.966152	0.00244685
ECM2	-0.966143	7.46867e-13
KBTBD11	-0.964107	6.50275e-07
EVX1	-0.962664	0.0224831
FAM99A	-0.960098	0.000303486
SLC27A5	-0.956667	5.39964e-08
SMYD1	-0.946754	0.0203678
PRAMEF2	-0.945084	0.0400413
GCGR	-0.941357	0.000496084
AFM	-0.940366	1.12873e-07
KCNE2	-0.938149	3.54747e-14
ADH1B	-0.937972	1.32798e-06
MT1M	-0.93737	0.000448538
SEZ6	-0.936595	0.00967913
KRTAP10-4	-0.935099	0.0115984
KCNH6	-0.93359	0.016757
GSTM2P1	-0.932529	9.82945e-06
EFHD1	-0.93229	1.46547e-07
LPA	-0.930976	4.67653e-06
CNDP1	-0.926522	0.00372089
ASPDH	-0.926157	1.47754e-06
VWA3B	-0.925157	0.000226651
GLYAT	-0.923747	8.74384e-05
HLF	-0.92361	7.6863e-09
LRRC52	-0.922317	0.0191142
STAB2	-0.921795	0.00163471
DSG1	-0.915334	7.93665e-05
ZNF648	-0.915273	0.000103072
SLC10A1	-0.914654	5.79626e-05
CAMK2B	-0.91321	0.000320535
C16orf96	-0.913106	4.76657e-07
ESRRG	-0.912316	0.000633311
C6orf97	-0.90975	2.62086e-06
CYP2C9	-0.909066	1.83736e-06
TMEM150C	-0.907955	3.40669e-09
MT1E	-0.90703	0.000405666
CFHR4	-0.905122	2.18576e-05
IGF2	-0.902882	0.00905576
KCNB1	-0.897212	0.000341511
SCT	-0.895318	0.000464271
YPEL1	-0.893482	3.43998e-17
CRYAA	-0.891406	0.000401124
POU2F3	-0.891314	0.000178754
FAM22F	-0.889908	2.25803e-07
SLC22A4	-0.886626	2.7522e-06
RBP1	-0.883629	5.62795e-05
FAM83A-AS1	-0.881053	0.0181672
ADH4	-0.877026	0.000157418
CA14	-0.876565	2.025e-05
NCRNA00185	-0.876521	0.00344502
PGM5	-0.87513	6.23007e-06
CELF6	-0.875011	2.10514e-08
HSD17B13	-0.874765	0.00215444
TPPP2	-0.874655	3.10629e-05
SLC13A3	-0.872335	0.00115185
AQP9	-0.872168	1.74214e-05
COL22A1	-0.870696	0.00571361
LIPJ	-0.863194	0.00432152
HSD3B1	-0.85728	0.00592436
TM6SF2	-0.856777	5.53155e-08
LCAT	-0.854498	1.37945e-07
G6PC2	-0.853815	0.00128435
ANKRD37	-0.847806	7.54884e-08
C9orf152	-0.844199	0.000214852
SULT1B1	-0.840544	0.000112116
PPP1R3G	-0.838347	6.61625e-05
CMA1	-0.835676	0.0195808
SIGLEC15	-0.834362	0.000378294
HMSD	-0.832402	0.0138013
OR7D2	-0.830801	0.0123475
ACR	-0.829574	6.80456e-07
MT1F	-0.827514	0.000604105
CTNNA3	-0.826701	0.000286321
WBSCR17	-0.825411	0.00348518
CYP2D7P1	-0.824014	1.16065e-05
FGF21	-0.822533	0.000523201
SCUBE2	-0.821595	0.000243385
UBE2QL1	-0.821155	9.57386e-05
PRR5L	-0.817083	1.21694e-06
CYP2B6	-0.816445	7.71049e-05
CYP26A1	-0.810588	0.00187891
ACADL	-0.809668	0.000132317
IAPP	-0.809063	6.79822e-05
CRHBP	-0.805028	0.00102872
CLRN1OS	-0.804585	0.00817667
AMACR	-0.804489	1.42531e-06
IFITM5	-0.802981	0.0443856
ZBTB7C	-0.802865	2.21418e-05
TPRG1	-0.802516	1.28901e-06
B3GALT1	-0.801606	0.0447793
APOC4	-0.801403	2.80169e-05
RTP3	-0.800248	0.000100215
PRIMA1	-0.799347	0.0347044
FCN3	-0.797199	0.000287485
THBS4	-0.795935	0.000230407
C8orf56	-0.792109	0.0124248
C18orf34	-0.791242	0.0199029
PKD1L3	-0.790412	0.000103091
KLKB1	-0.789769	4.96726e-09
ESR1	-0.789429	0.000203789
ADH1A	-0.78884	2.26231e-06
SELENBP1	-0.787862	8.75357e-11
ADCYAP1	-0.787831	0.00122851
CYP4A22	-0.785797	0.000250222
DPPA4	-0.784336	0.00670599
NCRNA00114	-0.782722	0.038116
CFHR3	-0.781291	0.000350955
CLDN2	-0.780668	0.000770235
WDR65	-0.77986	2.16974e-05
GADD45G	-0.779085	3.37923e-07
PACRG-AS1	-0.77876	0.00129598
FXYD1	-0.778581	0.000400164
KCNK17	-0.777778	0.000174667
POLN	-0.773892	2.48603e-06
TCTEX1D4	-0.773236	1.69023e-05
UPB1	-0.772724	1.42275e-06
CYP4F2	-0.768406	1.76789e-05
MYRIP	-0.7682	6.07004e-05
ESPNP	-0.767679	2.37023e-05
FAM169A	-0.767295	1.59658e-06
LINC00964	-0.767289	0.00109752
CCDC38	-0.766224	0.0017517
MS4A1	-0.764965	0.0017531
TPSAB1	-0.763966	0.000774045
GDNF	-0.763349	0.0260442
TBX3	-0.762086	1.62048e-05
CCDC168	-0.761603	1.77592e-07
RGS16	-0.761158	1.72603e-05
MT1A	-0.760474	0.000965947
DHRS2	-0.759319	0.00613194
TCP11	-0.759159	0.000312329
ALAS1	-0.758453	2.91594e-10
HSD11B1	-0.757971	0.00139655
GPAM	-0.757732	3.84467e-08
ADH6	-0.757054	1.82855e-07
UPK2	-0.75704	0.00486736
AR	-0.75612	0.000203827
NCAN	-0.751975	0.00111614
ZNF385B	-0.750806	6.75863e-05
SORD	-0.749653	2.70847e-09
CUX2	-0.747894	7.47694e-05
FMO3	-0.747723	6.77901e-06
VSTM2L	-0.746798	0.00279992
AOX1	-0.744536	2.59546e-05
PLCH2	-0.744431	0.00186514
CLDN14	-0.743459	5.55785e-08
KRTAP5-6	-0.741888	4.53808e-05
CSAD	-0.740894	6.97888e-11
G6PC	-0.739793	2.43686e-05
SLC2A2	-0.739564	3.62001e-07
GPA33	-0.738429	0.00090375
CYP3A5	-0.737465	1.43296e-05
ACE2	-0.736438	0.0118109
CHRNA4	-0.733963	0.0190029
GLYATL1	-0.732404	2.42715e-05
RDH5	-0.732182	3.17114e-07
ABCG2	-0.731145	1.68838e-05
ADRA1A	-0.730196	0.00164484
C6	-0.727113	1.7328e-05
SLC6A7	-0.726847	0.00896193
DNASE1L3	-0.726477	3.67093e-05
ZG16	-0.726173	0.000730992
MPPED1	-0.725116	0.000573671
C5orf49	-0.725033	0.00138684
LHX3	-0.724571	0.0437702
LINGO4	-0.723593	0.000376877
GOLGA6A	-0.719851	0.0275248
LOC100132354	-0.719772	0.00185383
DCXR	-0.717522	7.13482e-06
LOC285847	-0.716997	0.00360395
WNT1	-0.716585	0.00126092
C3P1	-0.716331	0.000376567
EPHB2	-0.714545	0.000897864
UGT1A4	-0.714544	0.00434359
CYP2C8	-0.713461	0.000358279
CCBP2	-0.712009	3.02142e-06
CSF3	-0.711475	0.0415528
PDK4	-0.71138	5.42329e-05
GPHN	-0.71095	3.5585e-12
MT2A	-0.708153	0.000830469
COL23A1	-0.707185	0.000122459
SLC22A9	-0.70566	5.0813e-06
FABP4	-0.704138	0.000896619
C10orf105	-0.703403	7.07088e-07
SLC17A2	-0.703202	2.9737e-05
SLC22A25	-0.701386	2.00859e-05
FOXN4	-0.700259	0.0147051
CYP4A11	-0.700192	5.39541e-05
TTTY14	-0.699644	0.0251279
OPN4	-0.699401	0.0440899
PRRT4	-0.698997	0.00157969
ICK	-0.698567	1.33869e-09
LOC728989	-0.698177	9.70201e-05
RASGRP2	-0.698152	6.90256e-06
CCDC146	-0.696221	6.03972e-08
MTHFD1	-0.694115	7.60329e-09
MFSD2A	-0.693767	0.00647536
C10orf72	-0.693675	3.5339e-06
SEC31B	-0.692782	2.257e-10
EFCAB1	-0.691624	0.0037332
KCNJ8	-0.690618	1.00056e-06
C8A	-0.69038	6.65059e-06
SLC22A1	-0.690295	0.00598182
NAT2	-0.689838	0.00312356
ANXA10	-0.689623	0.000415216
MAPT-IT1	-0.688914	0.00425986
LCN6	-0.688517	0.0286783
IFIT1	-0.687465	6.86585e-06
C20orf132	-0.686341	3.23166e-09
CEACAM19	-0.685928	1.53176e-08
DAAM2	-0.68241	1.75266e-06
BMP4	-0.68215	0.000162283
BEND5	-0.681788	0.000802659
GABPB1-AS1	-0.681571	4.03417e-11
ATP10A	-0.680211	0.000424487
PCDHGA3	-0.679352	0.00533275
PLGLA	-0.679112	0.00196709
TMPRSS6	-0.677763	3.57212e-06
DSC1	-0.677156	0.0156996
FTCD	-0.676046	4.64345e-05
CYP27A1	-0.675822	5.51911e-08
UROC1	-0.67476	0.00967457
C14orf68	-0.672539	0.00930256
CNGA1	-0.671755	0.000371006
SOCS2	-0.669112	5.25257e-06
OR2C1	-0.668913	0.00343434
IL27	-0.668789	2.11773e-05
ART3	-0.668513	0.0383892
SLC13A2	-0.66741	0.00981411
RBMXL2	-0.666302	0.0160134
PON1	-0.664603	7.00127e-05
DGAT2	-0.664374	6.2076e-07
GUCA1B	-0.664265	2.78003e-08
HGFAC	-0.663743	0.0166077
DNASE1L2	-0.663594	0.000337793
FMO4	-0.662331	3.27947e-07
TMPRSS4	-0.661175	0.0205819
SHD	-0.660473	0.00142544
TSC22D3	-0.659721	4.81946e-06
THSD1	-0.659667	3.65586e-06
PGLYRP2	-0.658555	0.000693569
DAB1	-0.658395	0.00348408
SLC16A12	-0.658159	0.00439162
MRPL23-AS1	-0.657672	0.0289826
GABBR2	-0.656172	0.0464969
TCTE1	-0.655529	0.00246964
C1orf223	-0.655113	0.00258987
SLC1A2	-0.655046	0.00352508
HIST1H2AG	-0.653358	0.00271967
ABCB11	-0.653188	0.00323523
FAM123B	-0.652038	1.17356e-07
FCN2	-0.651268	0.0261554
CALML6	-0.65123	0.000518693
RSAD2	-0.651202	1.90207e-05
SERPINA4	-0.650717	2.57313e-05
SLC9A3	-0.649981	0.0295695
WNT5B	-0.649945	0.000426002
TXNIP	-0.649136	2.75327e-07
C7orf52	-0.647993	0.00805895
C17orf66	-0.646728	0.0122816
ASPA	-0.646347	0.000115541
FAM186B	-0.646127	3.75287e-07
MYH7B	-0.64563	0.00184003
DEPDC7	-0.644237	2.29778e-07
F12	-0.644167	1.76657e-05
NOTUM	-0.644083	0.0325729
ST3GAL6	-0.640472	2.36622e-07
CPS1-IT1	-0.640408	0.0117291
ATP1A2	-0.640171	0.00107571
FBP2	-0.639835	0.0105773
ADRA1B	-0.639833	3.12862e-05
GYS2	-0.639633	0.00270113
ASB4	-0.638887	0.00708492
IGFALS	-0.638412	0.00684864
SLC13A5	-0.636679	0.000715811
C4BPA	-0.636628	6.76504e-05
ACSM5	-0.636311	0.000647573
PKD2L1	-0.63627	0.00124975
A1BG	-0.634894	0.000130538
SRD5A2	-0.634123	0.00568185
ALDH2	-0.633271	5.48463e-09
LRRC3	-0.633183	7.62729e-06
APCDD1	-0.632533	0.0113272
PROZ	-0.631598	0.000313215
DAK	-0.631491	5.7992e-06
SSPO	-0.631261	0.00133262
AGXT2	-0.630794	0.00033535
THSD1P1	-0.630446	6.13367e-08
INHBA-AS1	-0.630224	0.000153164
COBLL1	-0.630065	1.07643e-08
ACSM2B	-0.627503	0.000103146
CXCL13	-0.627328	0.0380602
C9orf169	-0.626407	3.00903e-06
GOLGA6B	-0.62581	0.0199062
GCM1	-0.625178	0.0198751
FITM1	-0.62495	0.000230669
GATM	-0.624833	1.04375e-06
CDO1	-0.624379	2.79709e-05
MAP7D2	-0.624265	0.0417546
GPR17	-0.623389	0.00155783
APOC3	-0.622651	0.000168793
RIPPLY1	-0.622061	0.00308024
RCL1	-0.621922	6.4025e-08
CMYA5	-0.621677	8.68777e-05
RORC	-0.621458	2.60552e-06
DAO	-0.621405	0.000296812
PEX11G	-0.620416	8.77883e-08
ZMYND12	-0.620353	5.94874e-05
NUDT6	-0.620327	3.08401e-07
SLC22A3	-0.619491	8.47723e-06
EPB41L1	-0.618649	0.00161682
N4BP2L1	-0.618518	8.70526e-11
CYP2D6	-0.61836	0.000595718
HPX	-0.616842	6.8824e-05
C14orf73	-0.614897	6.33816e-05
LECT2	-0.614051	0.00550592
IL12RB2	-0.613898	0.00110287
RHO	-0.613797	0.0064039
CTSG	-0.613736	0.0263233
GREB1	-0.613544	0.00120583
SCARNA17	-0.613273	4.75844e-06
TSC22D1	-0.612918	2.95046e-08
GPER	-0.612152	3.63933e-06
IGF1	-0.610002	0.000810027
GNAT2	-0.609831	0.000672881
TTR	-0.609409	0.000684284
GARNL3	-0.609352	3.15238e-05
AVIL	-0.609225	0.000356203
ADRB2	-0.60727	7.77177e-05
C1orf175	-0.607264	0.00550239
ELFN2	-0.606974	0.00888577
MYO16	-0.606847	0.000145723
ANKRD43	-0.606814	1.63166e-05
KHK	-0.606493	1.74267e-06
C1orf101	-0.606449	9.9038e-07
C8orf80	-0.606269	0.00090789
THRSP	-0.605895	0.0385296
TMEM31	-0.605396	0.0241605
ANKS1B	-0.603775	0.0138128
TMEM195	-0.603656	1.40085e-06
ACSM2A	-0.603449	0.000333867
MIR100HG	-0.602422	1.31687e-05
DNAI1	-0.602115	0.0305009
CAPN3	-0.600778	1.19839e-06
C11orf66	-0.600287	4.88722e-06
CYP2E1	-0.60014	0.0255548
MLXIPL	-0.600011	3.33918e-08
NKD1	-0.598378	0.0396098
SLC25A42	-0.597208	3.23519e-08
CYP2A6	-0.596426	0.0339877
CBLN3	-0.5964	3.40958e-05
C14orf162	-0.596184	0.0476539
TSLP	-0.595592	0.00354962
NOS2	-0.594661	0.000353777
RDH16	-0.594318	0.00314845
RGMB	-0.594273	4.71234e-06
BAAT	-0.593704	1.22606e-05
C22orf45	-0.593503	4.88213e-06
TNNC2	-0.593043	0.00189817
TMEM220	-0.592942	3.7156e-07
CYP4Z2P	-0.592833	0.014896
CES7	-0.592413	0.00604554
SLC38A11	-0.592171	0.00127999
ODZ2	-0.591808	0.038442
MYCL1	-0.591574	3.26573e-05
SLC6A12	-0.591542	0.000321781
JMJD5	-0.590261	0.00021429
FNDC5	-0.590188	0.0199274
GADD45A	-0.589395	2.65238e-08
DMGDH	-0.588935	7.65676e-05
CIDEB	-0.587476	1.97686e-06
RNF165	-0.586601	0.00197217
SYBU	-0.58628	9.36517e-06
SPP2	-0.585881	0.00999518
CYP3A7	-0.585644	0.0133091
RUNDC3B	-0.585623	8.28257e-05
KLF9	-0.585555	3.43326e-07
CPEB3	-0.585428	1.70127e-06
BHMT	-0.585064	0.00656762
OSM	0.585085	0.000408491
KRT39	0.585158	0.0422284
PDE4C	0.585689	4.71497e-05
FLJ39739	0.585865	9.59702e-05
TRIM46	0.58593	0.000250319
AKR1B10	0.585959	0.0250822
HOXA4	0.585982	5.8623e-06
CCDC110	0.586392	0.000252499
CACNA2D1	0.587312	0.0156264
PLB1	0.58738	5.39749e-06
KIR2DL4	0.587477	0.0083115
ZNF525	0.587521	6.7211e-05
RIMS3	0.587736	4.99023e-06
LPAR1	0.587799	0.00697687
CDH26	0.588808	0.000558394
ZNF439	0.58882	2.14371e-05
CPNE7	0.589279	0.00835414
LARP6	0.589765	0.0010428
LINC00965	0.589794	0.0201717
PIN1L	0.589875	0.00898418
ZNF93	0.589996	0.000455766
TMEFF1	0.590925	1.40387e-07
AMIGO2	0.591358	0.000108475
EMR3	0.591632	0.0305657
SMIM10	0.592034	1.19058e-05
C11orf93	0.592061	0.000677587
SGOL1	0.592487	5.0485e-05
WISP3	0.59271	0.0172803
GUSBP3	0.592952	6.72278e-06
FUT8	0.593556	2.65411e-06
FANK1	0.593749	0.00674906
TUBB3	0.593848	7.54359e-06
HOXB6	0.593869	0.00011289
TRIM6	0.594073	0.000177243
KRT36	0.594326	0.026072
PRRX1	0.59459	0.000186296
IL23R	0.59477	0.0125838
GAP43	0.594926	0.0185449
MMD	0.594987	1.91147e-08
CPVL	0.59503	6.10946e-05
ADAMTS5	0.595267	7.53759e-07
SCD5	0.595499	0.000880319
KIAA0319	0.596085	0.000992884
KIAA1751	0.596181	0.00221427
HSPA7	0.596222	0.0013553
FSCN2	0.596301	0.0183677
CCL20	0.596381	0.00719499
SPSB4	0.596557	0.0141402
PCDHGA9	0.597389	0.00139674
NPR3	0.597632	0.00221122
DNAH3	0.598643	0.0382485
RNF39	0.599124	0.000798208
FGF11	0.600035	8.56989e-05
KCNMB4	0.600103	8.9111e-05
SLC38A5	0.600112	0.00117497
SPINT1	0.600438	0.0202703
HOXA11AS	0.600636	0.0297555
LRFN4	0.600638	0.000130071
PLAC8	0.600661	0.0048405
SLC15A2	0.600775	2.13555e-06
CYP4F35P	0.601274	0.0164298
NKX3-2	0.601441	0.0406334
FANCD2	0.601459	1.46688e-06
TUBA4B	0.601817	0.00502295
C10orf55	0.601977	7.88841e-05
ATP1A3	0.602126	0.00404053
TSPO2	0.602752	0.00123542
RTN1	0.602763	4.97712e-05
FAM90A1	0.602962	0.00460206
LRRC16A	0.60312	1.15884e-05
MIR924HG	0.603803	0.0201377
ARMCX1	0.604069	3.2079e-06
CNTN4	0.604224	0.000240072
PTPRN	0.605385	0.00679405
SRXN1	0.605518	1.29925e-06
LIMK1	0.605913	6.36694e-09
GSTP1	0.605964	8.74782e-05
NANOS3	0.606082	0.00625269
TMEM156	0.606213	0.00669825
FBXO32	0.606284	6.06283e-05
GPR133	0.606445	0.00612447
IGF2BP1	0.607141	0.0416128
LAYN	0.607297	1.30947e-06
SLC29A4	0.607401	0.00810357
FHOD3	0.608153	0.0101568
LRRC37A6P	0.608348	0.000180461
TRIM16	0.608405	0.000667201
ERCC6L	0.609018	4.92449e-06
COL9A3	0.609077	0.00409804
IFNG	0.61037	0.0141024
B3GALNT1	0.610374	9.79258e-07
CXCR2	0.6107	0.000864792
FSCN1	0.610889	8.46591e-08
ALLC	0.610996	0.00973838
MATK	0.611482	1.14565e-05
CHRNA5	0.611603	0.000713897
LRRC69	0.611914	0.00540193
PSORS1C1	0.612043	0.00818469
C1orf187	0.612046	0.00799916
PTX3	0.612094	0.00245234
P2RX6	0.612341	0.00310104
OSR2	0.612482	0.0146059
KPNA7	0.612666	0.0010793
TTK	0.612703	8.58763e-05
MRC1	0.61358	0.000521067
PBK	0.613616	7.8146e-06
UBE2C	0.615542	5.67437e-05
CCL25	0.615827	0.0370496
ZDHHC13	0.615833	1.10619e-05
CCNB1	0.616609	5.35945e-07
HOXA1	0.616618	7.98829e-05
RAET1G	0.617163	0.000221734
CLSTN1	0.617425	4.71167e-09
SERPINE2	0.61749	0.00111738
TPX2	0.618086	5.61087e-07
DYDC2	0.618137	0.00958806
ULBP2	0.618146	0.00215107
EXO1	0.618726	5.53202e-06
SLC8A2	0.619051	0.00448268
RGS17	0.619859	0.00208143
NDRG4	0.619871	0.000133112
SLC5A5	0.620039	0.0453976
NCRNA00169	0.620118	0.0031311
HSPA12A	0.620189	9.64608e-06
E2F2	0.620207	3.20667e-06
PITX1	0.620305	0.0332883
ALOX5AP	0.620602	0.00010217
FPR2	0.620636	0.00317333
TM4SF1	0.620721	5.80343e-06
FCGR2B	0.620954	0.00178407
GINS1	0.620982	1.07525e-06
MBOAT2	0.621483	0.000490255
SH2D5	0.622092	0.00618495
NKAIN2	0.622239	0.0288062
C1orf116	0.622274	0.0137355
PPP2R2B	0.622823	0.00352616
ZNF578	0.623121	0.000603673
LRRC6	0.624096	0.00082589
CCDC136	0.624147	4.35092e-05
KHDC1	0.624229	0.00845258
CRP	0.624253	0.0230774
FIRRE	0.624345	0.0032832
ARL9	0.624368	0.0217657
SULT2B1	0.624936	0.0242163
FAM19A3	0.625071	0.017141
IKBKE	0.625131	9.00653e-06
C6orf174	0.625153	0.000950605
PLEKHG4	0.626073	0.00317902
CENPI	0.626485	0.000191993
C17orf64	0.626556	0.0325208
RAET1K	0.626795	0.000413889
HOXA2	0.626798	0.000163071
LINC00691	0.627616	0.0293417
COL4A5	0.628158	0.0103207
PRRX2	0.628201	0.0305304
TMSB10	0.628529	4.33326e-06
NPHP4	0.628888	4.71545e-05
MST4	0.628919	1.77793e-05
TNFRSF11B	0.629377	0.00223765
SNRPN	0.629416	3.40232e-06
TFAP2A	0.6295	0.00788251
CDT1	0.629696	7.30191e-06
NKPD1	0.630716	0.00121027
BUB1	0.631479	9.02251e-06
RAD51	0.63152	8.84565e-07
RBM20	0.631676	0.000994668
PTPRE	0.63203	5.11716e-07
BTN1A1	0.632434	0.0372638
NCAPG	0.632841	1.33344e-06
SNORD116-20	0.633169	0.00720577
C6orf105	0.633296	0.00860899
HOMER3	0.633532	9.76176e-07
CKM	0.633595	0.0074179
DLGAP3	0.633635	2.35242e-05
HTRA3	0.634662	0.00148274
FCHSD1	0.634904	1.15117e-07
LGALS12	0.635422	0.014483
C4orf12	0.635715	0.000105028
RNF133	0.635841	0.00239537
LRRC26	0.635948	0.037395
HSPB6	0.636301	0.000257013
ZNF85	0.636313	6.21103e-06
EMR2	0.636334	1.71937e-06
RAET1E	0.636426	4.43354e-05
GPX3	0.636502	1.71614e-05
LAIR2	0.636551	0.00500918
GAL3ST1	0.636797	0.0048365
PLBD1	0.63771	0.000594564
TNS4	0.637735	0.00211766
FOXE3	0.638676	0.00466327
TOX	0.639012	0.00448682
AJAP1	0.639918	0.00725158
FAM55C	0.63997	8.83532e-07
SLC12A2	0.640079	1.24449e-05
HHATL	0.640274	0.0379534
ZNF626	0.640615	1.48989e-05
PTTG1	0.640664	9.94777e-06
FAM72B	0.640903	2.14176e-07
SLC7A7	0.641025	6.08685e-07
CDKL1	0.641224	0.000290192
TKT	0.641382	1.18016e-07
SNORD116-28	0.641773	0.00152459
GCOM1	0.641847	4.11039e-05
IL11	0.642397	0.00206442
KIAA2022	0.642941	0.0360519
GPR83	0.643532	0.000362423
IGSF9B	0.644295	0.00480427
C1QTNF1	0.64437	0.000257481
SLC29A2	0.644538	4.50514e-05
C3orf14	0.644544	0.0010148
DCAF4L1	0.644598	2.08553e-05
MRC2	0.644743	4.76155e-05
PABPC5	0.644746	0.000323481
CSMD2	0.645039	0.00303097
SEMA6D	0.645138	2.30243e-05
C2orf27A	0.645246	8.16744e-07
LRFN2	0.646664	0.0170929
FLNA	0.646858	5.87648e-07
NCCRP1	0.647547	0.00357646
ZDHHC8P1	0.647631	0.0282194
ENO1	0.647736	2.18764e-13
SULF1	0.648076	0.0011664
TXNRD1	0.648086	1.67722e-07
ZNF781	0.648413	0.000349549
CARD14	0.648605	4.99798e-05
VSIG10L	0.648667	0.000278273
TCL6	0.648909	0.0346968
GRIN2D	0.649126	0.000106143
OTX1	0.649185	0.00170287
ATP13A4	0.649227	0.0416458
ADRA2C	0.649925	0.00310065
EFNA3	0.650102	9.43465e-07
NUF2	0.650378	1.22048e-05
PRR7	0.651101	1.75554e-06
ISYNA1	0.651265	0.0002765
ZNF454	0.652005	0.000788945
CLDN6	0.652027	0.0200962
CENPM	0.652676	1.01177e-05
C8orf85	0.652686	0.0186502
DUOXA1	0.652811	0.0263332
XCL1	0.652942	0.000308356
GPR156	0.653271	0.0294708
ZIC2	0.653317	0.00181227
TULP2	0.653586	0.0426415
DBN1	0.653763	9.92192e-06
CABP4	0.654175	5.53755e-05
psiTPTE22	0.654232	0.000161992
RNF182	0.654331	0.0036219
PCSK5	0.654777	2.19054e-05
COL21A1	0.655125	0.000264799
FAM190A	0.655771	0.00220334
C15orf2	0.655977	0.0464268
TMEM51	0.656029	6.38737e-06
KIF23	0.656652	1.09383e-05
SLCO4A1	0.657213	0.00447233
SFXN3	0.657792	1.31912e-09
HECW1	0.658237	0.00614159
SV2A	0.65824	0.000147682
DIRC3	0.658405	2.45628e-05
JAKMIP3	0.658864	0.00095782
PMEPA1	0.659133	0.000538108
CDSN	0.659679	0.00983234
C20orf103	0.660251	0.00668115
INSL3	0.660434	0.000799875
AKR1B1	0.661744	2.50678e-05
IGSF11	0.663218	0.024925
TTLL7	0.663563	0.000754449
ANO4	0.663684	0.00319647
TSPAN15	0.664156	8.5169e-06
RASSF8	0.664165	5.79411e-07
EPR1	0.66572	8.03516e-06
FCGR1B	0.666143	4.12621e-05
OXTR	0.666283	3.82906e-05
RGS9BP	0.666699	9.36771e-05
ADAM22	0.66743	0.00590927
PRR11	0.667561	0.00114372
ADAMTS6	0.667773	2.15982e-05
SAMD13	0.668121	1.67885e-05
FABP5	0.668157	7.19455e-06
DIRAS2	0.668274	0.0242632
GDPD2	0.669033	0.0142667
FFAR3	0.669701	0.00181318
C1orf135	0.669949	4.36696e-08
NETO2	0.66996	5.58576e-06
KIAA1024	0.670141	0.000327741
PLA2G1B	0.670462	0.0022541
C20orf118	0.670488	2.33752e-05
PRSS12	0.670987	0.021541
DNAH10	0.671613	2.07562e-05
OLFM1	0.67163	0.0010577
FOXL1	0.672085	0.000111933
SPRED3	0.672252	0.0147199
AURKB	0.672472	8.88118e-06
PLK1	0.672615	2.54131e-06
RAD54L	0.672684	1.72994e-05
EMX2OS	0.672752	0.0155334
ADAMTS12	0.672863	0.000364158
DOC2A	0.673141	0.000263999
PPM1H	0.673203	2.84708e-05
RGS1	0.674497	0.000124776
ILDR1	0.674688	0.00779397
TC2N	0.674809	0.000601237
KIF20A	0.674981	1.92883e-06
SLC34A3	0.675409	0.00334152
IQCD	0.675462	5.99316e-05
C6orf147	0.675659	0.0452274
FMOD	0.67587	0.000324108
MMP14	0.67594	1.96191e-08
CCDC13	0.676142	0.00038126
TMEM67	0.676159	3.56859e-09
FFAR2	0.676267	0.000734633
BTNL8	0.676801	0.0238242
TNFRSF17	0.677007	0.0217823
LIMS3	0.677076	0.00212148
CD109	0.677489	7.14784e-05
KLRC2	0.678016	0.001949
RRAD	0.678427	0.000229736
MYCBPAP	0.678703	0.00042687
CACNA1S	0.67872	0.0110086
FABP3	0.678987	1.58385e-05
TCEAL2	0.679149	0.00114694
LOC100134868	0.679327	0.000161252
CDCA8	0.679436	4.82122e-08
RNF24	0.680108	1.8548e-09
CSF1	0.681863	1.38646e-08
TRPV3	0.681975	0.0118528
CENPA	0.682169	6.24349e-06
UGT8	0.682337	0.0441068
TGFA	0.683165	0.00064359
ORC1L	0.683366	5.01519e-07
HLA-DOB	0.683411	0.000263716
FAM54A	0.683544	1.0311e-06
PDGFD	0.683886	1.93599e-06
NALCN	0.684004	0.0121148
PDCD1	0.684055	0.00195699
KREMEN2	0.684663	0.00411455
SNORD116-4	0.684712	0.0301672
PTAFR	0.685846	3.48552e-05
SYCE1L	0.68588	0.00109029
DDX43	0.685925	0.0193557
TMEM90B	0.686377	0.0177579
ZNF677	0.686423	0.000143691
ZNF43	0.687123	2.8192e-06
SOX30	0.68714	0.00247214
SELM	0.687583	0.000114775
IL2RA	0.688192	0.00038938
RAP1GAP2	0.689527	0.000113648
SLC44A4	0.689984	0.000528904
RDM1	0.690795	9.45334e-05
LOC441455	0.690937	0.000392274
TFAP2E	0.69121	4.62096e-05
LOC100270710	0.691464	2.28352e-06
MYL4	0.69211	2.78394e-05
LSP1P4	0.692687	3.43913e-06
RYR1	0.693006	0.000407297
IL6	0.69315	0.00272875
CR2	0.69361	0.0223148
OLFML2B	0.694515	5.40274e-08
ICAM5	0.695082	0.0155398
SLC7A13	0.695093	0.00997976
COL8A2	0.695955	0.000151395
PDE4D	0.69611	3.48303e-07
CDH19	0.697758	0.0137404
LINC00634	0.697994	0.00090425
KCNMB2	0.69844	0.00337884
EVC2	0.69859	0.000574377
VNN2	0.699236	0.000848796
BCL11A	0.699956	0.000761611
APBA2	0.700198	0.00059987
ADAM9	0.700876	2.00915e-09
ASNS	0.700886	0.000104664
PLEKHH2	0.700923	0.000233502
IL4I1	0.700957	7.78908e-06
ZNF287	0.701094	4.18172e-06
KRT7	0.701515	0.0111809
BOP1	0.701697	1.26539e-06
SLC24A5	0.702032	0.00548983
PNMA3	0.702781	0.00735474
LETM2	0.703857	2.81974e-07
B4GALNT1	0.704017	0.000922989
FAM169B	0.704341	0.0421111
BASP1	0.704619	2.31331e-05
CCDC28B	0.704739	1.66532e-05
TIMP4	0.704978	0.000191696
TRAM1L1	0.705122	0.00170559
ENTPD2	0.7052	2.02696e-05
KAAG1	0.705319	0.0015596
IL13RA2	0.705921	0.00369402
GRM6	0.705982	0.000964642
GPR81	0.706192	0.00752615
SOSTDC1	0.706484	0.00706621
C1orf59	0.706664	5.77306e-05
C2orf15	0.707231	1.07608e-05
FAT2	0.707278	3.34815e-05
SQSTM1	0.707458	1.31298e-09
ZNF204P	0.708228	0.000886341
CDCA2	0.708388	1.96345e-06
ZNF880	0.708499	7.50718e-05
C18orf54	0.708559	1.16756e-09
CHRNA6	0.708594	0.0229288
LPCAT4	0.709248	7.00776e-10
ABR	0.709482	5.83541e-08
RXFP1	0.710023	0.00028158
ARID3A	0.710436	4.90829e-05
TMEM54	0.711344	2.40145e-06
ZFP57	0.711494	0.0178096
C11orf41	0.712067	0.00213796
OSBPL10	0.712436	8.68699e-07
KIAA1524	0.712582	5.65252e-07
LYPD6	0.712657	0.00356263
BDKRB1	0.713138	6.49498e-05
FAM72D	0.713289	2.54487e-07
COL4A3	0.713697	0.00223622
SLC7A4	0.714347	0.0126138
SMIM6	0.715184	1.11517e-05
C20orf197	0.715438	0.000603323
SLC7A1	0.715448	1.15726e-05
INPP5J	0.715902	0.000101347
PRTG	0.716669	0.00120538
SMOX	0.717824	8.88891e-08
EPHX4	0.717905	3.00166e-05
DSG2	0.718002	6.08365e-06
LGI2	0.719237	1.13124e-05
DUSP5P	0.719675	0.00695918
FAM40B	0.719793	1.69086e-05
PIP5KL1	0.71997	0.000262039
FAM86B2	0.72062	0.00475901
HHLA2	0.721431	0.0437101
IGF1R	0.721655	3.90717e-05
MGAT5	0.72251	6.75535e-05
GLB1L2	0.722626	0.00452725
GPR37L1	0.722998	1.52678e-05
CTTNBP2	0.72311	0.00412441
IL8	0.724031	0.00179469
CASR	0.724261	0.0235893
GATA3-AS1	0.724859	0.00890377
KCNE4	0.725026	3.10844e-05
FBN2	0.725205	5.73529e-05
COLEC12	0.725719	0.000578686
C18orf2	0.725914	0.0123255
SGCG	0.726043	0.0201496
CHRNA1	0.726531	0.00838792
C2CD4C	0.726816	1.05419e-05
TNIP3	0.726961	0.00332619
KLK10	0.728571	0.0320102
ANKRD13B	0.72889	2.4048e-08
BCAN	0.728893	0.00186756
ARMC9	0.729027	8.66365e-09
EIF5A2	0.729795	1.91552e-05
AMHR2	0.730542	0.031999
ATP2C2	0.730899	0.0097305
ARSI	0.731091	0.000119148
GSC	0.732037	0.0168963
S100B	0.732058	5.76211e-05
PPP2R3A	0.732256	4.91817e-08
FKBP9L	0.73245	2.00486e-09
MPZ	0.732468	0.000975626
ZNF681	0.732886	1.10446e-05
HES4	0.733257	5.12667e-07
UBASH3B	0.733342	9.83013e-07
KIF4A	0.733534	5.04698e-07
TMEM158	0.734153	1.4653e-05
KBTBD12	0.735064	0.0458429
ARHGEF16	0.736325	2.41319e-05
RASSF6	0.736365	5.47563e-05
ANLN	0.73664	2.75181e-07
CATSPER1	0.737452	0.000692242
HOXB7	0.737641	4.95198e-05
IL20RB	0.73791	2.75861e-05
ORC6L	0.738628	2.37514e-08
HCG9	0.739436	0.0223136
KCNK4	0.739796	0.0139258
TMEM55A	0.739894	2.27313e-08
ZSCAN10	0.739912	0.0128892
KCNS1	0.740084	0.012451
MCM10	0.740094	8.00454e-07
ADAMTS14	0.740866	1.83557e-06
GCNT1	0.740892	1.65476e-06
RNF148	0.741505	1.3278e-06
CACNG4	0.741714	0.0189797
CLDN4	0.741852	0.00354138
EID3	0.741893	2.28091e-09
PCDH10	0.742057	0.00840628
SLC17A7	0.742398	3.77071e-06
CCL7	0.742498	0.0460685
IFI27L2	0.742772	9.17305e-07
LDHAL6A	0.743375	0.0108792
BNC2	0.74339	3.08824e-06
PDE5A	0.743472	1.08894e-07
DEFA1B	0.743598	0.0264139
TBX18	0.743635	0.00503171
TMEM84	0.743812	0.00019085
SLC24A3	0.743966	0.000509436
CIB2	0.744424	8.25533e-06
MITF	0.744517	5.67567e-10
NEB	0.744573	0.000901393
DUSP26	0.744641	0.000362752
VLDLR-AS1	0.744678	0.00326343
KYNU	0.744907	2.67772e-07
AFF2	0.745012	0.00802931
LMAN1L	0.745105	0.0408302
HPSE	0.745418	3.11563e-06
FCGR1C	0.745591	1.75381e-05
LOC730668	0.745714	0.011209
TMCC2	0.745772	1.91433e-07
C5orf46	0.74656	0.000675193
PDZD3	0.747063	0.00474613
LINC01973	0.747162	0.04684
KIAA1244	0.748186	0.00173363
SH2D7	0.748189	0.0362077
PCDHAC1	0.748485	0.0417087
CARD9	0.748567	1.50523e-07
FZD2	0.748618	4.68086e-06
LPAR2	0.748939	9.66045e-06
ZG16B	0.749931	0.00381637
POSTN	0.750007	0.00148816
ZNF711	0.75004	0.000257581
DMP1	0.750146	0.0277273
CCDC74A	0.750214	5.4316e-05
SLC25A21	0.750942	0.000765832
TRPC1	0.751098	1.04327e-07
CSGALNACT1	0.751186	1.85908e-08
PLEKHB1	0.751261	0.0035788
KIAA0802	0.751334	2.53243e-05
GJB3	0.751529	0.00277091
AQPEP	0.75179	0.0014657
SLC6A17	0.751796	6.12225e-05
CDKL2	0.752183	0.00301356
ZNF816A	0.752255	4.51585e-08
C11orf88	0.753025	0.00792631
GPC4	0.75305	0.000611402
CATSPERB	0.75316	0.0162782
GSDMA	0.753303	9.47619e-05
TMEM61	0.753541	0.00167873
CD97	0.753871	1.23428e-10
TTC26	0.754565	6.11805e-11
ASCL2	0.754633	5.92803e-05
MMEL1	0.755011	0.0139655
EPHA10	0.755165	0.0115715
LYG2	0.755202	0.0221367
TMEM40	0.755226	0.0193169
SHISA9	0.755341	0.0179825
RAB6B	0.755836	5.33516e-12
CACNA1G	0.756609	0.00726817
DYNC2H1	0.757103	4.90582e-07
FZD7	0.757445	5.37522e-06
MYLK2	0.757867	1.30758e-05
IPW	0.758014	1.40571e-05
CD207	0.758461	0.000755256
PCNXL2	0.759361	5.73319e-06
MTMR8	0.760363	5.25667e-06
DGKG	0.760854	5.21619e-07
ZNF727	0.760869	0.00642455
C6orf141	0.761161	0.00287089
VWA2	0.761167	0.0137175
BMPR1B	0.761187	0.00180906
AHNAK2	0.76143	0.000967087
HBG2	0.7616	0.0225873
LOX	0.76238	7.92347e-06
ZNF320	0.763867	1.63683e-06
FAM131C	0.764723	0.00900075
JPH3	0.765177	0.00027865
CACNA1E	0.765736	0.011368
BEAN1	0.766982	0.000134999
SHOX2	0.767129	0.000208447
HCRT	0.767936	0.0230686
SAMD12	0.768228	0.00015631
RPP25	0.769826	7.12397e-08
SLC16A9	0.769919	0.00644155
ICAM4	0.769922	6.57094e-05
SKA1	0.771064	1.47808e-07
PREX2	0.771193	0.00015419
DOK6	0.77123	0.000391114
SERPINI1	0.772614	3.63796e-08
LINC02610	0.773604	3.0511e-05
MMP9	0.774308	0.000263521
GBGT1	0.774854	7.26917e-11
BANK1	0.774922	0.00144765
FAM127C	0.774986	7.76512e-10
MAGEA1	0.775653	0.0358263
ST6GALNAC4	0.775661	1.26419e-11
C2CD4A	0.777451	0.00144758
C13orf33	0.7776	3.68815e-05
WDR66	0.778907	4.01918e-06
ZNF280B	0.778932	0.00046735
CYBA	0.779012	3.19685e-06
SLC38A1	0.779383	1.15141e-06
PITPNM3	0.779398	3.689e-05
SULT1C4	0.779531	0.000435941
C14orf174	0.779574	3.1204e-06
NDRG1	0.779696	1.28891e-08
NTM	0.780212	0.000970557
NXNL2	0.780499	0.0180145
CHST11	0.781183	7.25638e-07
ATP10B	0.781606	0.0200982
RHOF	0.781728	7.35794e-05
DNAH8	0.782402	0.000383414
SULT1C2	0.782799	0.000726425
ALDH3B2	0.784536	0.0179102
DNAH7	0.785265	0.000331307
TRPV2	0.785691	6.40138e-10
NAP1L3	0.785994	1.78108e-05
C1orf230	0.786238	0.0265675
MYO18B	0.786901	0.0240588
FAM24B	0.789359	1.43803e-07
EDIL3	0.789542	0.000344329
TWIST1	0.789682	5.13947e-06
LIF	0.792311	7.7037e-05
BARX1	0.792464	0.0110546
COL16A1	0.792576	0.00011377
SLC11A1	0.792943	2.8974e-08
PRAMEF4	0.792963	0.044022
ADORA1	0.793186	0.000518591
C9orf84	0.793364	0.00200245
CSF3R	0.793406	3.32898e-06
SEMA3C	0.793807	0.000727901
CLSPN	0.793877	1.03784e-05
RAB3IL1	0.793921	9.34804e-10
ABCC1	0.796031	2.6487e-08
MYBPC3	0.796525	7.74862e-05
C22orf34	0.79661	5.81768e-05
C19orf59	0.796677	0.00181497
C9orf167	0.796828	2.00273e-09
MYF6	0.797201	0.0202803
RAB38	0.797698	3.15237e-06
HSPB7	0.797993	4.05941e-05
PLA2G7	0.798126	7.3305e-07
NRG2	0.798243	0.000526804
LSAMP	0.798957	0.00595067
ST6GAL2	0.799198	0.000947927
C19orf21	0.801414	0.0228985
LHFPL3	0.801575	0.0306216
GAS2L3	0.803016	1.20611e-05
FZD1	0.803438	1.29198e-08
HK2	0.803866	0.000170168
PSG4	0.804263	0.0470135
GPRIN1	0.804548	9.10025e-10
GPR85	0.805556	9.2272e-09
KAL1	0.807032	3.02996e-06
ZP1	0.807132	0.0248227
BRSK2	0.8074	0.0108608
BCAT1	0.807954	3.80693e-10
EGF	0.807964	0.0356967
FAM83A	0.80802	0.000593379
C9orf110	0.808576	6.91671e-06
EPHB3	0.808964	8.30134e-05
PAPPA	0.80924	1.86383e-05
ALDOA	0.809484	4.98545e-15
MAB21L2	0.809581	0.000635776
UNC13D	0.809942	1.35028e-07
RGS2	0.810062	8.43169e-07
FAM153A	0.810248	0.00341521
FAM124A	0.810266	1.97377e-09
ZNF391	0.810506	0.000292053
VGLL3	0.810654	1.22193e-06
PRPS1L1	0.810676	0.0138718
PHLDA2	0.811083	4.94245e-06
MFAP5	0.811088	0.000858713
CST2	0.811221	0.00457802
RGS4	0.811462	6.51853e-05
EFS	0.812587	3.14593e-06
SFMBT2	0.813038	4.42182e-06
NPY1R	0.813706	1.21943e-05
PDE3A	0.813885	5.20942e-05
RSPH1	0.813899	0.000159936
DFNA5	0.81406	6.61228e-08
NRSN2	0.815446	8.26316e-07
C12orf75	0.816073	1.91144e-05
GLDN	0.817787	0.00117503
ATG9B	0.818137	3.01169e-09
L1CAM	0.81868	0.00020336
ELF4	0.818718	1.02922e-09
LDLRAD1	0.819854	0.00397107
DAB2	0.821146	1.9903e-11
OSMR	0.821241	3.62597e-07
TCL1B	0.821876	0.0243704
LPPR4	0.821971	4.47867e-05
AP3B2	0.822288	0.0205011
SCG3	0.823166	0.00656904
FAM155B	0.824749	0.00026302
CDKN1C	0.824989	6.38117e-06
ZNF415	0.825339	7.70979e-07
TREML1	0.826638	0.000136286
IL1A	0.827452	0.00173296
PTTG3P	0.827947	1.09434e-06
CREG2	0.828466	0.000333327
C3orf32	0.828658	0.000793971
DYX1C1	0.82872	3.81201e-05
SNHG4	0.82903	2.2346e-06
RGS22	0.829448	0.0142776
TRNP1	0.829508	3.76843e-05
TNFRSF18	0.829823	9.05627e-07
FCER1G	0.82994	1.1602e-10
GLI3	0.830167	2.36959e-08
WFDC2	0.830216	0.0105688
HLA-DQB2	0.830415	1.17451e-05
RNFT2	0.830686	4.43309e-08
KLHL35	0.831707	0.000329846
ZNF695	0.831748	0.00415918
C11orf63	0.831787	1.2817e-07
MAMSTR	0.831942	1.84106e-08
SNCB	0.832141	0.0157282
LRRC66	0.83217	2.3412e-05
CEP55	0.83276	1.77096e-08
ZNF215	0.833496	6.05446e-05
ALOX5	0.834312	6.19554e-06
PAPPA2	0.835083	0.00544285
AP1M2	0.835444	0.00634628
BEX1	0.835906	0.0153586
C9orf109	0.836309	9.28284e-06
SH2D3A	0.837946	3.06812e-06
MAP3K15	0.838079	0.0423766
MGC29506	0.839215	0.00192236
PTGS1	0.839367	4.51079e-08
HOXD1	0.840464	0.000658616
TYRP1	0.84076	0.0149799
TNC	0.840924	1.83628e-06
KIF2C	0.843915	1.68963e-08
FOXD1	0.843962	0.00166546
CDR2L	0.844092	7.45075e-10
COL9A2	0.845634	5.64175e-05
RAP1GAP	0.846255	9.43639e-09
IL17D	0.846702	0.00146693
LOC441666	0.846924	0.000119019
GALNT12	0.846984	4.78961e-05
PCDHAC2	0.847615	0.00802094
RASGEF1A	0.848154	0.000797266
FCGR1A	0.848691	2.30328e-06
TMED3	0.848695	4.22071e-07
TTYH1	0.849419	0.00153012
C1orf150	0.849509	0.0193476
TREML2	0.850562	1.3122e-05
LEPREL1	0.851268	2.33757e-09
EMR1	0.851414	4.50345e-06
HR	0.851519	4.43917e-05
FAM46B	0.851623	1.03152e-07
PMFBP1	0.852413	5.39846e-06
KCNK10	0.852781	0.00175114
TRPM2	0.854126	4.45364e-10
ABCC8	0.85498	0.00371449
TANC2	0.855612	1.25939e-07
EPS8L1	0.856168	0.000227258
HOXC6	0.857335	0.0127719
PFN2	0.857609	9.69349e-07
ZNF321	0.858117	2.6963e-08
LRRN1	0.858666	0.00441325
CDC20	0.85883	2.76865e-08
TRPM1	0.86032	0.00169892
TMEM45A	0.860397	1.24702e-05
DZIP1L	0.861907	2.67987e-07
CPA5	0.863511	0.00931025
FAM71F1	0.863765	0.0110622
IL17RD	0.864234	1.09876e-07
DHDH	0.864533	4.80906e-05
IGSF1	0.864687	0.00053722
ST18	0.864746	0.000746798
CDH4	0.864962	0.00122922
DLGAP1	0.865517	0.00176093
ACSS1	0.865621	1.31003e-09
SLC22A15	0.865785	8.36687e-06
PCDHA3	0.865805	0.0093724
DNAJC6	0.865962	2.60414e-09
SEL1L3	0.867695	9.99574e-07
MYBL2	0.867883	8.85662e-07
CCDC74B	0.867968	5.95032e-05
C1orf61	0.86944	0.000145273
PTHLH	0.870054	0.000347807
HERC2P4	0.870204	0.000442997
CAPN8	0.8704	0.000138922
LHB	0.870707	0.0119103
OR13A1	0.871033	0.011949
SLC9A2	0.871068	0.00634416
CNTN6	0.872476	0.00471069
TRPC3	0.872979	0.00427807
CASP5	0.873053	0.000228158
PCDHA12	0.873227	0.0300941
DUSP4	0.873392	9.42376e-07
MAP9	0.875664	5.03491e-06
KIF26B	0.876433	7.41558e-05
HEATR7B2	0.877045	0.0253775
C4orf31	0.877121	0.000175321
NPFFR2	0.877321	0.034664
ENPP5	0.877437	0.00096759
SLC1A5	0.877501	2.87575e-08
ARHGEF38	0.877575	0.0337319
KRT15	0.878543	0.0287534
F3	0.878925	3.15098e-07
IGFL2	0.87893	0.00768877
BAGE2	0.879096	0.00205802
IGSF3	0.879307	1.00955e-07
ADAMDEC1	0.879576	0.000188554
DQX1	0.880572	0.0278061
CERCAM	0.8816	6.5607e-07
SBSN	0.882104	0.0217642
FBXL13	0.882504	1.86596e-06
NTRK2	0.882795	0.000357618
ZNF714	0.884111	4.565e-08
CDCP1	0.884129	7.364e-05
CCDC141	0.884159	2.29922e-05
SRPK3	0.885278	6.29798e-05
PPP2R2C	0.88572	0.0115174
DIAPH3	0.885784	1.5143e-08
SPATA6	0.886275	1.4313e-07
MYH7	0.886292	0.0449575
HPSE2	0.886359	0.00357993
PNPLA1	0.888749	0.000878157
GPRIN3	0.889211	2.18591e-07
C9orf140	0.889678	8.8814e-08
ZCCHC5	0.889825	0.0118905
WBSCR26	0.889913	0.00265421
CCR10	0.889985	1.57034e-08
NEURL	0.890461	9.15984e-05
LDOC1	0.89081	2.75954e-06
PF4	0.890858	0.00859248
SPOCD1	0.891052	4.03443e-06
ANO9	0.89172	5.42831e-05
SLC16A5	0.893896	7.2089e-12
C6orf195	0.894151	0.00222352
FAM5B	0.894723	0.000250704
VIPR2	0.895063	0.000666063
CNTNAP1	0.895303	5.39362e-09
S100A6	0.896316	1.95575e-07
TRIP13	0.897666	2.10676e-10
SLC4A11	0.898298	0.000269523
OR52N2	0.898631	0.0172813
KCNK3	0.899203	7.61987e-05
F13A1	0.899438	1.30346e-06
MCOLN3	0.899809	0.00362571
C3orf72	0.900339	0.0479779
TSKS	0.900365	8.05496e-05
GGT8P	0.900392	6.36448e-05
TRPA1	0.900613	0.00031279
TMEM59L	0.90086	2.10297e-05
CLDN11	0.900867	1.03796e-06
CSTL1	0.900946	0.0142796
CASKIN1	0.901973	0.000259841
ACPT	0.904187	0.0189483
SLC22A16	0.904775	0.000594502
C19orf26	0.904935	1.2678e-07
RHBDL2	0.905258	1.67833e-07
CELF4	0.905753	4.27865e-05
GNG4	0.906151	0.00561945
KIF3C	0.907209	8.57839e-10
EFHB	0.907282	3.5889e-05
HOXB8	0.907945	0.00117057
TYRO3	0.908281	4.90138e-07
AMPH	0.908636	9.82093e-06
SHCBP1	0.908948	7.18102e-10
SLN	0.909582	0.0403167
HSPC072	0.909873	0.0049017
CALN1	0.91039	0.0199121
ITGB4	0.911167	1.73872e-08
CHRFAM7A	0.91158	5.2719e-05
OXCT1	0.912519	4.08983e-06
ACAN	0.912885	6.42593e-05
ADARB2	0.91397	0.00575366
ZNF883	0.914261	2.28552e-05
LRRD1	0.914997	0.00859614
LRP4	0.915398	1.5475e-05
GRM3	0.915843	0.0115522
ADRA1D	0.915846	0.000853295
CXCL6	0.916006	0.00644778
PLCD3	0.916311	1.28812e-10
PTCHD1	0.916754	0.00898364
PRUNE2	0.917212	1.62054e-07
HGF	0.917433	2.75316e-05
MTMR7	0.918525	7.35814e-07
LGALS7	0.918543	0.0375774
S100A11	0.918679	1.43795e-10
STRA6	0.919798	0.000905981
ANKRD1	0.919859	0.000291933
HOXC9	0.920469	0.0153834
SLC7A11	0.921317	1.6396e-05
PCDHA7	0.922032	0.000333886
ANXA8L2	0.922425	0.00112164
TUBA3E	0.92267	0.00100676
SMARCD3	0.923124	8.21149e-09
C20orf195	0.923257	0.000715308
SPTA1	0.923813	0.00776134
MYEF2	0.923924	8.28123e-05
ADAM28	0.924378	1.29353e-05
HS3ST6	0.925114	0.0147157
IGSF5	0.926206	0.0109572
NEFL	0.92992	0.00943811
CORO6	0.930579	8.09459e-10
FMN1	0.931296	0.000355165
KRT79	0.932152	0.0478361
MAGED4B	0.933211	0.00117544
CILP2	0.933715	2.22419e-05
CNTNAP4	0.93429	0.0255804
FAM133A	0.93457	0.0088707
BATF	0.935855	5.78706e-07
NKAIN4	0.936088	0.0045861
RFX4	0.937624	0.023824
EPS8L3	0.938185	5.53419e-05
TRPV6	0.938186	0.00978845
ZNF300P1	0.938262	1.0247e-05
GPR1	0.938798	0.000221672
PLA2R1	0.939434	1.63041e-06
DLX4	0.940151	0.000299347
AFAP1-AS1	0.941079	0.00544482
CCL26	0.941717	0.000486531
CDIPTOSP	0.944005	0.000371501
LINC00494	0.944097	0.00776013
PCDHGA12	0.944143	1.2409e-05
FAM153B	0.944158	0.00416033
CNR1	0.945062	0.000279677
PCDHA6	0.946042	0.00576661
RNF186	0.947871	4.73888e-05
C1GALT1C1L	0.948041	1.07135e-05
IBSP	0.948093	0.00379605
S100A3	0.949065	2.4497e-07
CDH3	0.9492	2.33273e-05
GJB4	0.949221	0.000871825
RIMKLA	0.949497	1.3908e-06
ZNF860	0.949512	6.59004e-05
B3GNT3	0.949614	4.75319e-05
TNFRSF11A	0.949621	3.30398e-09
HES2	0.949766	3.70114e-05
CDH11	0.951197	7.14139e-07
WNT2	0.951761	0.00311259
IQCA1	0.952338	5.89399e-08
RIMS2	0.953302	0.0106995
MTNR1A	0.953948	0.0121574
RBM11	0.954579	0.00149126
KIAA1377	0.955349	1.71413e-09
ADD2	0.956325	2.8855e-07
SLC1A7	0.957862	0.000283777
OLFM3	0.957977	0.0492647
TGM3	0.95919	0.000111138
SNCG	0.959447	8.14311e-06
SCEL	0.959894	0.0364187
SCN1A	0.960979	0.0151661
KLC3	0.961361	9.18816e-07
KCNN1	0.961593	1.12564e-05
LIPH	0.96161	0.000103006
C9orf98	0.961664	1.66418e-05
PFKFB3	0.962558	3.4178e-09
C14orf184	0.962681	0.00598725
LINC01002	0.963573	5.75217e-10
LOC400043	0.963665	2.43415e-06
MMP8	0.964049	0.0258145
C20orf54	0.965053	1.61414e-06
RAB42	0.966375	2.89772e-10
C4orf48	0.966991	1.73892e-05
IMPDH1	0.967106	1.57324e-12
B3GNT7	0.967614	3.71867e-08
PGA3	0.967677	5.07557e-05
MLLT3	0.968292	8.87598e-09
ODZ4	0.969934	6.0183e-06
SPATA17	0.970906	0.00132653
FHDC1	0.971961	5.83668e-09
TRPM6	0.972247	5.09428e-05
FAM64A	0.972367	3.84232e-07
LHFPL5	0.972803	0.0338515
CHGB	0.973454	0.00661292
TMEM151A	0.974264	2.41489e-05
TTC39A	0.974933	3.81761e-07
EPYC	0.975104	0.0356215
FAM164A	0.975612	2.04222e-14
PPYR1	0.978109	0.00673753
TMC6	0.978198	9.43209e-11
CCR3	0.978844	0.00113464
PDZD7	0.979001	4.44631e-08
NDUFA4L2	0.980408	2.84807e-12
ABP1	0.981409	0.000314807
GPR109B	0.981616	2.73509e-06
CCDC78	0.981908	1.59876e-07
CSMD1	0.982324	0.00710703
CBX2	0.982462	8.93753e-12
KLHL4	0.98256	4.66319e-10
SSX1	0.983924	0.0346757
DGKI	0.984455	3.77574e-08
PDE6B	0.984998	1.09241e-07
FAM227A	0.985399	1.89271e-07
NAT8L	0.985526	2.00653e-05
GLB1L3	0.986012	0.0249392
RGS20	0.986454	0.000405513
KCNE1L	0.987084	3.54793e-06
SEMA3D	0.987387	7.98579e-08
GABRR3	0.987641	0.00550596
LRRC36	0.988571	0.000262615
TMEM132D	0.988713	0.000147476
HOXD10	0.988905	0.000294495
DMKN	0.989758	0.00378909
IL17B	0.989916	0.000127612
CCDC19	0.99042	8.85678e-07
EYA1	0.990444	0.00806815
FZD10	0.991229	1.90427e-05
NDP	0.99148	0.00234096
ASAM	0.991773	3.69032e-05
SERHL2	0.992718	6.42797e-06
BARX2	0.99426	0.00139561
HIST3H2BB	0.994344	0.00572752
SMPDL3B	0.995202	1.6492e-05
ZNF676	0.995923	0.00167286
NOVA1	0.99615	1.74085e-05
SPATA12	0.997781	0.000143311
PKM2	0.998466	8.67538e-11
DKK1	0.999363	0.00263236
TAC3	0.999959	0.00223128
DNM1	0.999977	8.68284e-08
SLC6A6	1.00024	7.75268e-09
CSRNP3	1.00142	4.2242e-05
HTR3C	1.00159	0.00941633
MUC13	1.00321	0.000389525
C6orf222	1.0033	0.00164199
CXCL1	1.00394	0.000133726
FUNDC2P2	1.00419	3.40467e-10
COX7B2	1.00542	0.026974
OVOL2	1.00601	0.00362065
KCNJ13	1.00735	0.000558605
HFM1	1.00761	0.000139019
TMC5	1.00898	0.000606485
HS6ST3	1.00919	0.00447543
DPF1	1.00922	8.04218e-05
FGF1	1.00956	5.52819e-09
FAM167A	1.00988	4.93027e-05
IRF4	1.01017	1.47829e-06
DDX53	1.01051	0.0306011
PCYT1B	1.01116	2.08384e-05
C7orf68	1.01153	5.35467e-18
CDH16	1.01254	0.000899039
ACTL8	1.01302	0.0157376
KIAA1324	1.0134	5.89915e-07
LPCAT1	1.01415	5.82968e-17
PCDHA2	1.01587	0.000896798
CSAG3	1.01776	0.012858
LIMCH1	1.01845	3.44958e-12
CRLF2	1.01907	0.0154003
TMPRSS7	1.01917	0.0141153
UNC13C	1.01998	0.0106067
RENBP	1.02196	9.40529e-09
GPAT2	1.02198	7.41944e-08
PADI3	1.02214	0.0153815
FAM83E	1.02248	0.00149224
LCN2	1.02284	0.000172843
CCNA2	1.02322	1.51644e-12
SMAD9	1.0234	3.0265e-06
CXCL17	1.02462	0.000260617
FBLN1	1.02584	1.35428e-08
OR51B5	1.02634	0.020986
NLGN1	1.0266	0.00145932
ULBP1	1.02697	1.25058e-06
LINC01366	1.02726	1.3871e-06
DKKL1	1.02749	1.12529e-05
MARK1	1.02797	2.60523e-09
SVOP	1.02834	4.76203e-05
LINGO2	1.0311	0.0299611
CD1A	1.03142	1.63892e-05
S100A8	1.03145	4.75672e-08
PFKFB4	1.03188	3.68093e-14
C11orf86	1.03317	1.02968e-05
TXLNB	1.03329	1.67499e-08
C2orf66	1.03334	0.000557006
NEIL3	1.03417	2.77601e-10
C7orf71	1.03689	0.0072588
POU4F1	1.03755	0.000476662
ITGA2B	1.03764	1.15646e-06
LASS1	1.03773	0.000272164
BCL2L15	1.03985	8.84712e-09
KEL	1.04093	0.000116389
H1FNT	1.04102	0.00859453
NMNAT2	1.04135	1.83121e-08
GPR97	1.04322	1.71474e-08
FAM177B	1.0439	0.000430815
C2orf70	1.04441	0.0391493
MUC15	1.04554	0.0197415
MGAM2	1.04571	0.0195473
ROR2	1.0475	3.99903e-07
SLC10A4	1.04907	1.23365e-05
CPLX2	1.05076	0.00646435
C6orf223	1.05077	0.00193968
SSTR3	1.05322	0.0038498
NCEH1	1.05382	3.96283e-13
C19orf33	1.054	0.00125214
TFF1	1.05483	0.0147931
BICC1	1.05533	6.6344e-05
NBPF22P	1.0599	0.0102578
MURC	1.06003	1.07656e-13
IRX2	1.06224	0.00044492
GLIS1	1.06235	0.000973753
ACOT11	1.06371	9.48617e-08
NLGN4X	1.06374	3.91058e-06
KRT14	1.06382	0.0365966
GPRC5A	1.064	3.66428e-06
ZNF257	1.06439	2.16988e-07
CRYAB	1.06447	4.61456e-08
NPY5R	1.06452	2.9317e-05
FOXD3	1.06472	0.0414031
DCX	1.0656	1.20368e-05
CLSTN2	1.0662	3.4549e-07
KCNJ10	1.0672	1.58134e-06
NUDT11	1.06772	1.30843e-05
PLA2G4A	1.06888	1.88271e-08
ATP6V0D2	1.06969	3.92365e-06
AMBN	1.07018	0.0492402
GUCA2B	1.07054	3.49799e-05
CDH6	1.0713	2.55695e-08
COL24A1	1.07246	0.000114671
AWAT1	1.07284	0.0205307
BOLL	1.07311	0.0121515
ZNF492	1.07321	0.000110895
DEPDC1B	1.07352	6.63368e-11
TTLL6	1.07375	1.09313e-06
ANO3	1.07483	6.26521e-05
ISL2	1.07516	4.21147e-05
ZNF239	1.07525	2.19264e-09
KLHL30	1.07586	3.87209e-08
AKR1B15	1.07615	0.000652105
CLCNKB	1.07627	0.000462966
ASPHD1	1.07658	1.47909e-05
ADAMTS15	1.07732	3.08616e-07
SCN5A	1.08043	3.42115e-06
RPLP0P2	1.08065	7.9445e-11
NDN	1.08099	2.17897e-10
HOXA6	1.08138	0.00167279
FKBP10	1.08378	7.33201e-10
GRIK2	1.08446	0.000213369
NCRNA00085	1.08562	9.02048e-11
CABYR	1.08697	5.74845e-06
SMTNL2	1.08848	6.3025e-08
MYL3	1.08905	1.02785e-05
PLTP	1.09022	2.66002e-11
AMZ1	1.0917	5.25736e-06
CPEB1	1.094	0.00270646
NQO1	1.09415	2.40454e-05
GPR109A	1.09535	1.70519e-08
BEND6	1.09747	3.61295e-06
NOX1	1.09749	7.40478e-06
GRP	1.09798	0.00820681
DAPL1	1.0982	0.0338904
CHRM1	1.0983	0.0065261
FBXL2	1.09837	3.85249e-09
ELOVL7	1.09853	2.88204e-06
SFN	1.09879	4.41211e-07
SPAG6	1.09902	0.000844837
SCRN1	1.09959	5.08783e-11
C11orf70	1.10115	5.04928e-06
KCNF1	1.10215	6.07684e-05
CDC20B	1.10283	0.000622675
SPESP1	1.10385	8.36814e-05
UBE2U	1.10439	0.0477174
CTSL2	1.10492	4.88252e-06
GBX2	1.10519	0.000313965
SLC39A4	1.10573	6.83673e-07
OLFM4	1.10927	0.00451626
MAGEE2	1.1093	0.0183627
CIDEC	1.10938	1.01884e-05
ADORA2B	1.10972	4.98815e-10
RASGEF1C	1.10979	0.000306383
PTCHD3	1.11059	0.0219124
CCDC36	1.11174	7.81238e-09
KIAA1211	1.1129	3.19666e-08
PTGES	1.11389	1.21558e-05
LINC01139	1.11429	0.00335486
PYCR1	1.11499	1.23843e-07
OR1F1	1.11708	0.000765806
DPEP1	1.11763	0.000176687
HORMAD1	1.11792	9.17529e-05
UGT1A8	1.11811	3.52536e-05
HAGHL	1.11823	1.66683e-08
PMAIP1	1.11865	1.17978e-10
UPK1B	1.12018	0.00381682
HPCA	1.12041	6.13281e-06
DPYSL4	1.12181	4.53938e-06
SFTPB	1.1223	0.000764035
CASC15	1.12433	2.09393e-06
CCL13	1.12649	7.99196e-08
SLC16A14	1.12755	2.11753e-09
SLC28A3	1.12821	0.0286601
TMIGD1	1.12885	0.0125964
TNFAIP6	1.12939	1.40447e-06
FER1L5	1.12996	1.79054e-05
IGF2BP3	1.13075	3.83976e-08
HIST3H2A	1.1336	2.40956e-05
GAS2L2	1.13373	0.00658667
MFAP2	1.13439	7.55588e-07
PNMA2	1.13546	2.72207e-09
COX8C	1.13579	0.00938483
GRM1	1.1358	2.21875e-06
FRAS1	1.13592	2.53039e-05
PCDHA5	1.13675	0.00308897
HEPACAM2	1.13807	0.000754777
SCG2	1.13847	5.33706e-07
LMO1	1.13939	0.0190128
HPDL	1.14069	1.90638e-09
VCAN	1.14325	1.09102e-07
SLITRK2	1.14335	0.000459862
C21orf15	1.14589	0.000239755
DUSP9	1.1471	5.64451e-07
FCGR3B	1.14722	3.81136e-08
PART1	1.14893	0.0317139
C1orf88	1.14926	2.49039e-06
PRSS16	1.14936	0.00189953
ITPR3	1.14951	8.12164e-08
S100A2	1.15173	7.13287e-07
NCRNA00189	1.152	4.3361e-05
RDH8	1.15355	0.00600525
XKR6	1.1536	1.27066e-07
ENTPD3	1.15434	0.000269248
MSMB	1.15524	0.000279025
SYT5	1.15571	2.72131e-05
RAB3C	1.15649	0.000424046
UMODL1	1.15676	0.000369831
SLC35F3	1.15692	8.27908e-05
SFRP2	1.15736	0.000911594
IGLON5	1.1606	4.39184e-08
DCAF4L2	1.1614	0.0202559
SPHK1	1.16256	6.09316e-08
PGA5	1.16261	0.00041397
PKD1L2	1.16316	3.48848e-07
C21orf99	1.16457	0.00923182
C4orf6	1.16478	0.000313091
PRAMEF6	1.16492	0.0162836
PKIB	1.16499	1.88849e-08
CHST8	1.16586	0.000116604
ACSBG2	1.1681	7.69081e-05
OR56A3	1.16853	0.0264108
PRSS33	1.16855	0.0432738
DLX5	1.16861	4.1325e-05
LPPR3	1.16879	0.00062054
C3orf57	1.1689	5.30277e-06
ADAM23	1.17121	3.64764e-05
LRP12	1.17145	2.88564e-16
FCHO1	1.17235	1.60442e-08
ZNF702P	1.17243	1.25654e-09
MMP16	1.17278	8.43604e-08
LAMC2	1.17334	7.44541e-06
TH	1.17352	0.00144936
EPHA8	1.17373	0.00140225
FOXL2	1.17415	0.00446634
NPTX2	1.17564	0.000126095
MUCL1	1.17679	0.00651887
PGK2	1.17778	0.00240459
FAM132A	1.1779	1.01883e-08
CYS1	1.17961	1.97775e-06
DCHS2	1.1799	3.77395e-05
CHIT1	1.18	3.15811e-05
LRP8	1.18006	5.70786e-11
DDIT4L	1.18401	1.56598e-12
ZNF826	1.18429	1.05479e-09
ANKRD30B	1.18509	0.0120334
HAPLN1	1.18632	0.000104284
HHIPL2	1.18679	0.000102982
C5orf30	1.18848	6.6251e-14
GRAMD1B	1.19034	2.60446e-07
CAPN9	1.19153	0.000160121
NXPH4	1.19218	5.11939e-07
JSRP1	1.19265	9.40753e-07
STC2	1.19317	5.32307e-15
PAK7	1.19328	0.00845722
CTHRC1	1.19376	4.61709e-09
FGF3	1.19378	0.0137711
PKIA	1.194	2.44679e-07
CDHR4	1.1941	7.36887e-05
DLX1	1.1955	2.19609e-05
FOLR1	1.19598	9.22762e-05
GRM7	1.196	0.00146373
GDPD3	1.19617	4.95438e-13
CTSE	1.19779	0.000437945
ITGB8	1.19786	2.21123e-05
DPY19L2	1.19876	1.14734e-08
C1orf158	1.19931	0.0322937
EPHB6	1.19959	3.61439e-09
C1orf126	1.1996	5.48806e-07
LY96	1.20009	2.96067e-12
C8orf34	1.20102	0.00114626
TEX19	1.20141	1.78597e-09
MYBPHL	1.20176	0.000764766
GTSF1	1.2035	0.00379599
HAP1	1.204	5.13714e-09
FUT3	1.20464	7.14339e-10
GALNT7	1.20563	1.97382e-12
SLC25A24	1.20828	1.66647e-15
ARHGAP28	1.20835	5.02214e-12
CXorf49B	1.20931	0.0456618
ADAM12	1.20938	5.76352e-10
FAM5C	1.21041	0.005977
SNCA	1.21076	1.38822e-10
DSCAML1	1.21458	2.24745e-05
SDR16C5	1.21499	0.004642
CELA3B	1.2155	0.00634298
DPY19L2P1	1.21593	0.000737632
ALPI	1.21802	0.00387382
TESC	1.21903	1.02265e-07
FOXN1	1.21916	0.0054702
MANCR	1.21942	1.88978e-07
C21orf130	1.21973	0.000465784
MACC1	1.22027	2.05812e-07
LOC644669	1.22177	0.00710868
PLA2G4D	1.22301	0.00216731
LINC00887	1.22368	1.73589e-07
PRSS22	1.22492	0.000522538
AFP	1.22612	0.000261935
GPRIN2	1.22657	0.000284689
SLC4A3	1.22674	9.2273e-06
DLX6	1.2272	0.0120019
CTXN2	1.22723	0.023157
TNNI3	1.22723	0.00790275
FIBCD1	1.22951	0.000244705
RFX6	1.23059	0.00238719
DDX4	1.23073	0.00246991
KIRREL2	1.23353	0.000182434
PGLYRP4	1.23597	0.00537946
DMRTC1B	1.23643	0.00386382
RAB36	1.2365	1.01602e-10
MUC5B	1.23877	0.00164422
LINC00839	1.23979	1.01483e-12
HOXA7	1.24161	4.74881e-08
APLP1	1.24178	1.41203e-07
SSX9P	1.2427	0.0182157
ELOVL3	1.24301	2.59071e-07
EPN3	1.24384	2.67473e-06
IL20RA	1.24402	0.00149314
TRPM5	1.2441	6.83737e-06
MDGA2	1.24525	0.00805342
LINC00689	1.24632	0.000315443
CALB2	1.24753	2.25229e-05
CHRNA7	1.24993	0.00291803
CADM2	1.25002	0.000226424
CLEC5A	1.25118	1.2782e-09
GRIP1	1.2557	9.09386e-08
TMEM132A	1.25631	5.44525e-12
HS3ST5	1.25756	0.0464059
PCDHA1	1.25767	0.000199537
KY	1.25818	1.46271e-05
SLC6A19	1.25834	0.00209925
P2RY6	1.2585	1.841e-15
SLITRK4	1.25876	2.00878e-08
CHD5	1.26228	2.7315e-06
COL11A1	1.26458	6.35503e-05
LCE1C	1.26634	0.020756
MST1R	1.26667	2.37786e-08
KIAA1324L	1.26736	2.71614e-12
C11orf20	1.26922	2.5178e-06
PRTN3	1.26987	0.000670335
RBM46	1.27006	8.74807e-07
ACPP	1.27044	1.74981e-06
PTPN13	1.27086	6.3399e-09
HOXA11	1.27251	0.000189691
MMP7	1.27281	6.67221e-05
PPAP2C	1.27379	8.48842e-07
GSDMC	1.27568	3.7023e-09
PAX9	1.27741	3.89604e-05
CR1L	1.27751	0.000115767
SEMA3A	1.28044	5.19386e-10
TMEM63C	1.28045	7.85445e-07
KRT80	1.28424	3.22393e-07
IL20	1.28737	0.00421132
SPERT	1.28934	0.00118099
ZNF556	1.2908	0.00969222
SRPX2	1.29113	3.03457e-15
PRSSL1	1.29165	0.000335146
IGFN1	1.29299	6.9353e-05
NKX2-8	1.29348	0.0211785
DUSP15	1.2958	1.34781e-07
SPAG17	1.29985	0.000358705
STYK1	1.29992	4.51372e-09
ANO2	1.30052	9.60616e-09
CPA4	1.30119	2.09474e-07
DKFZp686O24166	1.30135	2.61838e-10
C3orf52	1.30371	1.48271e-07
LGALS7B	1.30584	0.0166213
PRY2	1.30681	0.0357733
MAGEB6	1.30696	0.00174709
C14orf50	1.30819	8.1196e-08
SOX11	1.30998	7.90843e-06
ENO2	1.31388	1.4406e-13
LOC554202	1.31463	0.00835276
LSP1P5	1.31697	2.54885e-14
TP53TG3B	1.31918	0.00180557
SYNGR3	1.32148	2.36833e-10
PPBP	1.32256	1.12361e-05
GJB7	1.32278	0.00447679
2022-03-10	1.32495	0.000773631
EGLN3	1.32522	1.89918e-11
SLC2A1	1.32718	2.82387e-16
CD7	1.32726	6.35759e-14
LINC00552	1.32868	0.00838403
PDE6A	1.32873	3.07097e-10
XIRP2	1.32982	0.0080415
NFE2	1.32991	1.28749e-09
ZNF488	1.33172	1.66852e-09
B3GNT4	1.33462	8.08892e-09
FAM83F	1.33556	5.62092e-05
DSCR8	1.33588	0.00830872
SPP1	1.33603	4.18148e-07
GULP1	1.33636	3.76026e-07
GPR84	1.33655	5.2724e-11
PAK3	1.3373	0.000295832
FOLR3	1.33775	7.77922e-05
SUMO1P1	1.33909	5.00469e-06
PLAC1	1.34169	2.2724e-05
CPA6	1.34208	6.96674e-05
EPHA7	1.34304	0.000297301
TDRG1	1.34407	0.00348126
PCSK1N	1.34551	0.000140778
CPNE6	1.34963	2.69423e-05
PANX3	1.35435	0.00350872
CNGB3	1.35492	0.00127803
LYPD1	1.35636	8.05178e-10
SLC5A11	1.35669	3.36849e-08
BAI2	1.35853	5.19769e-11
TNNC1	1.36049	1.84133e-07
SLC6A8	1.36454	8.1949e-12
MAGEC1	1.36508	0.00453221
ZNF98	1.36598	1.84573e-05
C1QL4	1.3664	3.51493e-07
MEP1A	1.36663	0.000110719
ASB5	1.36785	0.000667872
SBK2	1.36831	0.0243868
C2orf51	1.37098	0.0413993
GAD1	1.37245	8.3984e-06
LINC01205	1.3733	0.0097863
SPINK4	1.37619	0.0326128
OPRK1	1.37699	0.00423406
LOC440905	1.37772	9.79651e-05
GRIN3B	1.37806	2.17406e-05
MRGPRX2	1.37806	0.0226767
PPP1R1B	1.37817	1.36503e-05
OR8A1	1.37846	0.00245763
UAP1L1	1.37877	5.1011e-16
C19orf69	1.37879	2.17049e-05
LINC02159	1.38514	3.1171e-05
UCA1	1.38519	3.69372e-05
GLP1R	1.38629	0.0015948
CDX2	1.38774	0.000213194
HRASLS	1.38936	6.81626e-07
ZNF99	1.39001	0.000302992
ERC2	1.39057	6.95993e-07
C4orf47	1.39087	1.36744e-11
BACE2	1.39104	6.90915e-12
MPP2	1.39267	8.3524e-13
C6orf176	1.39513	0.00020425
SPEG	1.3966	5.91335e-10
NOG	1.39794	7.98028e-06
C4orf7	1.40018	0.00266895
NEFH	1.40214	6.54106e-20
CAGE1	1.40235	1.7284e-06
ZNF486	1.40329	5.8533e-12
CST4	1.40608	0.00512827
TPTE2P6	1.40884	8.60679e-06
RUNDC3A	1.41176	3.51834e-11
MMP1	1.41228	1.65004e-10
ACTN3	1.41358	1.29077e-07
LOC100133469	1.41405	0.00309231
CST1	1.41515	0.00082063
EGFL6	1.41569	2.01907e-10
RIPPLY2	1.41687	0.0269052
STK32A	1.41922	0.00378887
[truncated: 503 more rows]
