# Supplementary material for: Overweight/obesity-related transcriptomic signature as a correlate of clinical outcome, immune microenvironment, and treatment response in hepatocellular carcinoma
Source: Front Endocrinol (Lausanne). 2023 Jan 12;13:1061091. doi: 10.3389/fendo.2022.1061091 (PMC9877416; doi:10.3389/fendo.2022.1061091)
Supplement: Supplementary file 16 [file Table_7.xlsx]

## Sheet: ATHL1_KEGG
KEGG_DRUG_METABOLISM_OTHER_ENZYMES	KEGG_DRUG_METABOLISM_OTHER_ENZYMES	KEGG_DRUG_METABOLISM_OTHER_ENZYMES	6	-0.887811	-2.56388	3.21506e-06	0.00049512	0.000473799	192	tags=100%, list=12%, signal=89%	10941/1553/1549/54576/54577
KEGG_RETINOL_METABOLISM	KEGG_RETINOL_METABOLISM	KEGG_RETINOL_METABOLISM	9	-0.770773	-2.66668	9.86442e-06	0.000759561	0.000726852	217	tags=89%, list=13%, signal=78%	1557/64816/10941/1553/1549/54576/54577/1544
KEGG_DRUG_METABOLISM_CYTOCHROME_P450	KEGG_DRUG_METABOLISM_CYTOCHROME_P450	KEGG_DRUG_METABOLISM_CYTOCHROME_P450	12	-0.637835	-2.52155	8.64339e-05	0.00443694	0.00424588	217	tags=83%, list=13%, signal=73%	1557/64816/10941/1553/1549/54576/54577/1544/2940/2326
KEGG_PENTOSE_AND_GLUCURONATE_INTERCONVERSIONS	KEGG_PENTOSE_AND_GLUCURONATE_INTERCONVERSIONS	KEGG_PENTOSE_AND_GLUCURONATE_INTERCONVERSIONS	4	-0.892792	-2.12587	0.000324647	0.0124989	0.0119607	182	tags=100%, list=11%, signal=89%	231/54576/54577
KEGG_METABOLISM_OF_XENOBIOTICS_BY_CYTOCHROME_P450	KEGG_METABOLISM_OF_XENOBIOTICS_BY_CYTOCHROME_P450	KEGG_METABOLISM_OF_XENOBIOTICS_BY_CYTOCHROME_P450	10	-0.56851	-2.00519	0.00254256	0.0567059	0.054264	348	tags=90%, list=21%, signal=72%	2950/29785/1557/64816/10941/54576/54577/1544/2940
KEGG_PORPHYRIN_AND_CHLOROPHYLL_METABOLISM	KEGG_PORPHYRIN_AND_CHLOROPHYLL_METABOLISM	KEGG_PORPHYRIN_AND_CHLOROPHYLL_METABOLISM	3	-0.892252	-1.84101	0.00256956	0.0567059	0.054264	182	tags=100%, list=11%, signal=89%	54576/54577
KEGG_STEROID_HORMONE_BIOSYNTHESIS	KEGG_STEROID_HORMONE_BIOSYNTHESIS	KEGG_STEROID_HORMONE_BIOSYNTHESIS	8	-0.613248	-2.04652	0.00257754	0.0567059	0.054264	192	tags=75%, list=12%, signal=67%	64816/10941/6783/54576/54577/1588
KEGG_INSULIN_SIGNALING_PATHWAY	KEGG_INSULIN_SIGNALING_PATHWAY	KEGG_INSULIN_SIGNALING_PATHWAY	6	-0.614312	-1.77405	0.01051	0.202317	0.193605	643	tags=67%, list=39%, signal=41%	5576/5139/399694/810
KEGG_HEMATOPOIETIC_CELL_LINEAGE	KEGG_HEMATOPOIETIC_CELL_LINEAGE	KEGG_HEMATOPOIETIC_CELL_LINEAGE	18	-0.328598	-1.57661	0.0222479	0.380685	0.364292	962	tags=94%, list=58%, signal=40%	930/1440/3674/3575/926/2208/7124/3675/924/2322/921/933/916/914/910/3570/2814
KEGG_ADIPOCYTOKINE_SIGNALING_PATHWAY	KEGG_ADIPOCYTOKINE_SIGNALING_PATHWAY	KEGG_ADIPOCYTOKINE_SIGNALING_PATHWAY	5	-0.604242	-1.59817	0.0320588	0.436879	0.418066	659	tags=100%, list=40%, signal=60%	5602/5588/5443/1375
KEGG_T_CELL_RECEPTOR_SIGNALING_PATHWAY	KEGG_T_CELL_RECEPTOR_SIGNALING_PATHWAY	KEGG_T_CELL_RECEPTOR_SIGNALING_PATHWAY	15	-0.339563	-1.4956	0.0361179	0.436879	0.418066	946	tags=93%, list=57%, signal=40%	4776/84433/7535/926/7124/1493/6300/5588/3702/4772/959/916/5535/5063
KEGG_NEUROTROPHIN_SIGNALING_PATHWAY	KEGG_NEUROTROPHIN_SIGNALING_PATHWAY	KEGG_NEUROTROPHIN_SIGNALING_PATHWAY	8	-0.466469	-1.55669	0.0365204	0.436879	0.418066	643	tags=88%, list=39%, signal=54%	5602/814/4804/6300/816/399694/810
KEGG_FOLATE_BIOSYNTHESIS	KEGG_FOLATE_BIOSYNTHESIS	KEGG_FOLATE_BIOSYNTHESIS	1	-0.98549	-1.3098	0.0394112	0.436879	0.418066	26	tags=100%, list=2%, signal=98%
KEGG_HEDGEHOG_SIGNALING_PATHWAY	KEGG_HEDGEHOG_SIGNALING_PATHWAY	KEGG_HEDGEHOG_SIGNALING_PATHWAY	8	0.563449	1.56186	0.0397163	0.436879	0.418066	727	tags=100%, list=44%, signal=56%	7477/655/7483/7480/80326/54361/653/89780

## Sheet: ATHL1_GO
	ID	Description	setSize	enrichmentScore	NES	pvalue	p.adjust	qvalues	rank	leading_edge	core_enrichment
GOMF_AROMATASE_ACTIVITY	GOMF_AROMATASE_ACTIVITY	GOMF_AROMATASE_ACTIVITY	6	-0.87265	-2.63113	1.38646e-05	0.0980287	0.0970018	217	tags=100%, list=13%, signal=87%	64816/1553/1549/1544/1588
GOBP_ALPHA_BETA_T_CELL_ACTIVATION	GOBP_ALPHA_BETA_T_CELL_ACTIVATION	GOBP_ALPHA_BETA_T_CELL_ACTIVATION	22	-0.479486	-2.59625	2.74629e-05	0.0980287	0.0970018	873	tags=100%, list=53%, signal=48%	2529/80758/26279/6363/3593/8651/177/64919/4063/5588/51561/3702/3606/3718/56253/4818/916/2625/3570/7292/159296
GOMF_PEPTIDOGLYCAN_BINDING	GOMF_PEPTIDOGLYCAN_BINDING	GOMF_PEPTIDOGLYCAN_BINDING	5	0.878262	2.05212	8.54223e-05	0.133956	0.132553	86	tags=80%, list=5%, signal=76%	5968/5068/5967/130120
GOMF_OLIGOSACCHARIDE_BINDING	GOMF_OLIGOSACCHARIDE_BINDING	GOMF_OLIGOSACCHARIDE_BINDING	6	0.841758	2.12016	0.000108247	0.133956	0.132553	86	tags=67%, list=5%, signal=63%	5968/5068/5967/130120
GOBP_MODULATION_OF_PROCESS_OF_ANOTHER_ORGANISM	GOBP_MODULATION_OF_PROCESS_OF_ANOTHER_ORGANISM	GOBP_MODULATION_OF_PROCESS_OF_ANOTHER_ORGANISM	6	0.838484	2.11191	0.000126937	0.133956	0.132553	86	tags=67%, list=5%, signal=63%	5968/5068/5967/130120
GOBP_POSITIVE_REGULATION_OF_RESPONSE_TO_EXTERNAL_STIMULUS	GOBP_POSITIVE_REGULATION_OF_RESPONSE_TO_EXTERNAL_STIMULUS	GOBP_POSITIVE_REGULATION_OF_RESPONSE_TO_EXTERNAL_STIMULUS	31	-0.372732	-2.38012	0.000131613	0.133956	0.132553	972	tags=97%, list=59%, signal=41%	388125/4321/7162/6363/3593/6366/7124/5322/177/51738/10563/566/51561/3606/81030/22914/56253/1233/1236/5764/4818/29108/259197/26228/6622/3570/7060/7292/2069/5063
GOCC_CHROMATIN	GOCC_CHROMATIN	GOCC_CHROMATIN	128	0.345192	1.87216	0.000138415	0.133956	0.132553	592	tags=53%, list=36%, signal=37%	3196/4010/30012/3167/2019/3110/1482/79977/3223/4582/3227/2290/6899/676/6657/3222/3229/11317/195814/728656/10736/3226/23040/8538/3219/2302/79190/3224/4778/140628/54626/25803/10655/6496/92565/54738/170302/2295/7020/145258/127343/80714/3221/3218/10481/4821/8521/26038/84667/5083/3225/30812/136259/25806/153572/8928/3237/6604/1745/29842/11166/4222/57801/5992/2623/338917/2020/56917
GOBP_PHENYLPROPANOID_METABOLIC_PROCESS	GOBP_PHENYLPROPANOID_METABOLIC_PROCESS	GOBP_PHENYLPROPANOID_METABOLIC_PROCESS	4	-0.903089	-2.22211	0.000150112	0.133956	0.132553	165	tags=100%, list=10%, signal=90%	1549/54576/54577
GOCC_CHROMOSOME	GOCC_CHROMOSOME	GOCC_CHROMOSOME	143	0.330162	1.80063	0.000180323	0.134776	0.133364	592	tags=52%, list=36%, signal=36%	3196/4010/30012/3167/2019/3110/1482/79977/3223/4582/3227/2290/6899/285498/676/6657/3222/3229/11317/221711/195814/728656/10736/3226/23040/8538/3219/2302/79190/3224/4778/140628/54626/25803/10655/6496/92565/54738/170302/201516/2295/7020/145258/127343/80714/3221/3218/10481/4821/8521/26038/84667/5083/100130958/3225/30812/136259/25806/55655/153572/8928/3237/6604/1745/29842/11166/4222/5314/57801/5992/26…
GOBP_ESTROGEN_METABOLIC_PROCESS	GOBP_ESTROGEN_METABOLIC_PROCESS	GOBP_ESTROGEN_METABOLIC_PROCESS	4	-0.897032	-2.2072	0.000188788	0.134776	0.133364	175	tags=100%, list=11%, signal=90%	54577/1544/1588
GOBP_REGIONALIZATION	GOBP_REGIONALIZATION	GOBP_REGIONALIZATION	65	0.409387	2.00923	0.00024894	0.161562	0.159869	559	tags=60%, list=34%, signal=41%	7477/4010/2019/1482/3223/3227/2290/6899/3222/3229/10736/3226/3219/2302/3224/57453/140628/54626/10683/10655/6496/58495/4188/389549/145258/3221/3218/4821/84667/3225/25806/153572/8928/3237/6604/1745/4222/57801/5992
GOBP_XENOBIOTIC_METABOLIC_PROCESS	GOBP_XENOBIOTIC_METABOLIC_PROCESS	GOBP_XENOBIOTIC_METABOLIC_PROCESS	12	-0.578885	-2.35915	0.000344011	0.200307	0.198209	248	tags=75%, list=15%, signal=64%	29785/1557/1553/1549/54576/54577/1544/2940/2326
GOBP_T_CELL_ACTIVATION	GOBP_T_CELL_ACTIVATION	GOBP_T_CELL_ACTIVATION	60	-0.267357	-2.28664	0.000364756	0.200307	0.198209	884	tags=87%, list=53%, signal=42%	84433/7535/2529/80758/3575/26279/926/6363/3593/6366/970/923/8651/1493/177/814/924/64919/283234/8654/441478/84941/4063/921/5588/51561/3702/3606/939/3718/54900/22914/56253/959/3714/1236/4818/916/914/2625/29108/6347/27240/55423/89886/3570/53833/387597/7292/159296/57864/6708
GOBP_EPOXYGENASE_P450_PATHWAY	GOBP_EPOXYGENASE_P450_PATHWAY	GOBP_EPOXYGENASE_P450_PATHWAY	5	-0.853333	-2.39016	0.000408962	0.208541	0.206356	248	tags=100%, list=15%, signal=85%	1557/1553/1549/1544
GOMF_DNA_BINDING_TRANSCRIPTION_FACTOR_ACTIVITY	GOMF_DNA_BINDING_TRANSCRIPTION_FACTOR_ACTIVITY	GOMF_DNA_BINDING_TRANSCRIPTION_FACTOR_ACTIVITY	138	0.327699	1.7896	0.000475008	0.22065	0.218339	592	tags=51%, list=36%, signal=36%	3196/3642/9745/4010/30012/3167/5017/2019/3110/1482/79977/3223/3227/2290/6899/6657/3222/3229/11317/728656/10736/117581/3226/23040/8538/3219/2302/79190/3224/4778/140628/54626/25803/10655/6496/58495/389549/54738/170302/201516/2295/7020/145258/127343/80714/3221/3218/10481/8328/4821/8521/84667/5083/3225/30812/136259/25806/153572/7634/8928/3237/1745/29842/11166/4222/57801/5992/2623/338917/2020/56917
GOBP_EPITHELIAL_CELL_DIFFERENTIATION	GOBP_EPITHELIAL_CELL_DIFFERENTIATION	GOBP_EPITHELIAL_CELL_DIFFERENTIATION	82	0.366333	1.86948	0.000540682	0.22065	0.218339	671	tags=62%, list=41%, signal=39%	57111/7477/5068/3642/655/3880/5017/79977/130120/8842/6899/3596/3859/54845/10736/2302/140628/79152/54474/25803/6496/6820/58495/170302/55966/7348/1001/51458/124093/7379/10481/4821/5753/1755/7480/1775/2535/30812/29842/5314/169044/2125/2623/125981/10653/4868/3868/130497/3784/54361/653
GOBP_POSITIVE_REGULATION_OF_DEFENSE_RESPONSE	GOBP_POSITIVE_REGULATION_OF_DEFENSE_RESPONSE	GOBP_POSITIVE_REGULATION_OF_DEFENSE_RESPONSE	19	-0.460539	-2.33906	0.000582906	0.22065	0.218339	428	tags=74%, list=26%, signal=55%	51561/3606/81030/22914/56253/1236/4818/29108/259197/26228/6622/7292/2069/5063
GOBP_POSITIVE_REGULATION_OF_LEUKOCYTE_CELL_CELL_ADHESION	GOBP_POSITIVE_REGULATION_OF_LEUKOCYTE_CELL_CELL_ADHESION	GOBP_POSITIVE_REGULATION_OF_LEUKOCYTE_CELL_CELL_ADHESION	34	-0.328887	-2.20578	0.000592831	0.22065	0.218339	884	tags=91%, list=53%, signal=43%	84433/7535/2529/3575/6363/3593/6366/970/923/7124/3037/8651/240/177/283234/921/5588/51561/3606/939/3718/22914/959/1236/916/2625/29108/6347/55423/7292/6708
GOBP_ALPHA_BETA_T_CELL_DIFFERENTIATION	GOBP_ALPHA_BETA_T_CELL_DIFFERENTIATION	GOBP_ALPHA_BETA_T_CELL_DIFFERENTIATION	17	-0.478022	-2.23598	0.000626299	0.22065	0.218339	873	tags=100%, list=53%, signal=48%	2529/80758/26279/6363/3593/8651/64919/4063/51561/3702/3606/3718/2625/3570/7292/159296
GOMF_TRANSCRIPTION_REGULATOR_ACTIVITY	GOMF_TRANSCRIPTION_REGULATOR_ACTIVITY	GOMF_TRANSCRIPTION_REGULATOR_ACTIVITY	156	0.314726	1.73725	0.000668695	0.22065	0.218339	510	tags=44%, list=31%, signal=34%	256536/3196/3642/9745/4010/30012/3167/5017/2019/3110/1482/79977/3223/4582/3227/2290/6899/676/6657/3222/3229/11317/195814/728656/10736/117581/3226/23040/8538/3219/2302/79190/3224/4778/140628/54626/25803/10655/6496/58495/389549/54738/170302/201516/2295/51442/7020/145258/127343/80714/3221/3218/10481/8328/4821/8521/84667/5083/3225/30812/136259/25806/153572/7634/8928/3237/6604/1745/29842
GOMF_OXIDOREDUCTASE_ACTIVITY_ACTING_ON_PAIRED_DONORS_WITH_INCORPORATION_OR_REDUCTION_OF_MOLECULAR_OXYGEN_REDUCED_FLAVIN_OR_FLAVOPROTEIN_AS_ONE_DONOR_AND_INCORPORATION_OF_ONE_ATOM_OF_OXYGEN	GOMF_OXIDOREDUCTASE_ACTIVITY_ACTING_ON_PAIRED_DONORS_WITH_INCORPORATION_OR_REDUCTION_OF_MOLECULAR_OXYGEN_REDUCED_FLAVIN_OR_FLAVOPROTEIN_AS_ONE_DONOR_AND_INCORPORATION_OF_ONE_ATOM_OF_OXYGEN	GOMF_OXIDOREDUCTASE_ACTIVITY_ACTING_ON_PAIRED_DONORS_WITH_INCORPORATION_OR_REDUCTION_OF_MOLECULAR_OXYGEN_REDUCED_FLAVIN_OR_FLAVOPROTEIN_AS_ONE_DONOR_AND_INCORPORATION_OF_ONE_ATOM_OF_OXYGEN	8	-0.704192	-2.33426	0.000671333	0.22065	0.218339	248	tags=88%, list=15%, signal=75%	29785/1557/64816/1553/1549/1544/1588
GOMF_SEQUENCE_SPECIFIC_DNA_BINDING	GOMF_SEQUENCE_SPECIFIC_DNA_BINDING	GOMF_SEQUENCE_SPECIFIC_DNA_BINDING	147	0.32043	1.75983	0.00067997	0.22065	0.218339	510	tags=45%, list=31%, signal=34%	3196/3642/9745/4010/30012/3167/5017/2019/3110/1482/79977/3223/4582/3227/2290/6899/6657/3222/3229/11317/728656/10736/117581/3226/23040/8538/3219/2302/79190/3224/4778/140628/54626/25803/10655/6496/58495/389549/326/54738/170302/201516/3757/2295/7020/145258/127343/80714/3221/3218/10481/8328/4821/8521/84667/5083/3225/30812/136259/25806/153572/7634/8928/3237/1745/29842
GOBP_LUNG_CELL_DIFFERENTIATION	GOBP_LUNG_CELL_DIFFERENTIATION	GOBP_LUNG_CELL_DIFFERENTIATION	4	0.867959	1.88502	0.000759526	0.235566	0.233098	222	tags=100%, list=13%, signal=87%	79977/3596/2302/25803
GOBP_POSITIVE_REGULATION_OF_LEUKOCYTE_MEDIATED_IMMUNITY	GOBP_POSITIVE_REGULATION_OF_LEUKOCYTE_MEDIATED_IMMUNITY	GOBP_POSITIVE_REGULATION_OF_LEUKOCYTE_MEDIATED_IMMUNITY	13	-0.529233	-2.22837	0.00082676	0.235566	0.233098	787	tags=100%, list=48%, signal=53%	2208/7124/814/51561/3606/22914/56253/2625/259197/26228/910/7292
GOBP_LUNG_EPITHELIUM_DEVELOPMENT	GOBP_LUNG_EPITHELIUM_DEVELOPMENT	GOBP_LUNG_EPITHELIUM_DEVELOPMENT	6	0.792236	1.99542	0.000828286	0.235566	0.233098	222	tags=83%, list=13%, signal=72%	7477/79977/3596/2302/25803
GOMF_ARACHIDONIC_ACID_EPOXYGENASE_ACTIVITY	GOMF_ARACHIDONIC_ACID_EPOXYGENASE_ACTIVITY	GOMF_ARACHIDONIC_ACID_EPOXYGENASE_ACTIVITY	4	-0.852816	-2.09841	0.000890919	0.235566	0.233098	248	tags=100%, list=15%, signal=85%	1557/1553/1549
GOMF_ARACHIDONIC_ACID_MONOOXYGENASE_ACTIVITY	GOMF_ARACHIDONIC_ACID_MONOOXYGENASE_ACTIVITY	GOMF_ARACHIDONIC_ACID_MONOOXYGENASE_ACTIVITY	4	-0.852816	-2.09841	0.000890919	0.235566	0.233098	248	tags=100%, list=15%, signal=85%	1557/1553/1549
GOMF_CIS_REGULATORY_REGION_SEQUENCE_SPECIFIC_DNA_BINDING	GOMF_CIS_REGULATORY_REGION_SEQUENCE_SPECIFIC_DNA_BINDING	GOMF_CIS_REGULATORY_REGION_SEQUENCE_SPECIFIC_DNA_BINDING	117	0.326606	1.75103	0.00101748	0.259422	0.256704	592	tags=51%, list=36%, signal=35%	3196/3642/9745/30012/5017/2019/1482/79977/3223/4582/3227/6899/6657/3222/3229/11317/728656/10736/3226/23040/3219/2302/79190/4778/140628/54626/10655/6496/58495/389549/54738/170302/201516/2295/7020/145258/80714/3221/10481/8328/4821/8521/84667/5083/3225/30812/136259/25806/153572/8928/3237/1745/29842/11166/4222/57801/5992/2623/2020/56917
GOBP_CD4_POSITIVE_ALPHA_BETA_T_CELL_ACTIVATION	GOBP_CD4_POSITIVE_ALPHA_BETA_T_CELL_ACTIVATION	GOBP_CD4_POSITIVE_ALPHA_BETA_T_CELL_ACTIVATION	16	-0.481391	-2.20621	0.00107597	0.264874	0.262099	867	tags=100%, list=52%, signal=48%	26279/6363/3593/8651/177/4063/5588/51561/3606/3718/4818/2625/3570/7292/159296
GOBP_EMBRYONIC_SKELETAL_SYSTEM_DEVELOPMENT	GOBP_EMBRYONIC_SKELETAL_SYSTEM_DEVELOPMENT	GOBP_EMBRYONIC_SKELETAL_SYSTEM_DEVELOPMENT	29	0.479274	1.96966	0.00121367	0.288814	0.285788	505	tags=66%, list=31%, signal=46%	655/79977/3223/3227/6899/3222/10736/3219/57453/10655/4188/7020/145258/3221/3218/7483/3225/1301/1745
GOBP_EPITHELIUM_DEVELOPMENT	GOBP_EPITHELIUM_DEVELOPMENT	GOBP_EPITHELIUM_DEVELOPMENT	151	0.303862	1.67422	0.00141957	0.309676	0.306432	754	tags=62%, list=46%, signal=37%	57111/7477/5068/3642/655/3880/5017/2019/9914/1482/147495/79977/130120/8842/6899/3596/3859/51083/3229/54845/9723/10736/2302/140628/79152/10683/54474/25803/793/10655/6692/6496/6820/9244/58495/326/170302/4070/55966/7348/2295/1001/51458/7020/124093/768/145258/7379/10481/5979/4821/8521/84667/5753/1755/7480/1775/2535/30812/153572/8928/3237/170690/29842/11166/4222/5314/169044/80326/57216/2125/2623/12598…
GOBP_PATTERN_SPECIFICATION_PROCESS	GOBP_PATTERN_SPECIFICATION_PROCESS	GOBP_PATTERN_SPECIFICATION_PROCESS	79	0.361304	1.82631	0.00147375	0.309676	0.306432	569	tags=54%, list=34%, signal=38%	7477/655/4010/2019/1482/3223/3227/2290/6899/3222/3229/10736/3226/3219/2302/3224/57453/140628/54626/10683/10718/10655/6496/58495/4188/389549/55130/145258/3221/3218/4821/84667/3225/25806/153572/8928/3237/6604/1745/4222/57801/5992/57216
GOBP_MEIOTIC_CELL_CYCLE_PHASE_TRANSITION	GOBP_MEIOTIC_CELL_CYCLE_PHASE_TRANSITION	GOBP_MEIOTIC_CELL_CYCLE_PHASE_TRANSITION	2	0.967332	1.61741	0.00147485	0.309676	0.306432	56	tags=100%, list=3%, signal=97%	225689/5017
GOBP_REGULATION_OF_MEIOTIC_CELL_CYCLE_PHASE_TRANSITION	GOBP_REGULATION_OF_MEIOTIC_CELL_CYCLE_PHASE_TRANSITION	GOBP_REGULATION_OF_MEIOTIC_CELL_CYCLE_PHASE_TRANSITION	2	0.967332	1.61741	0.00147485	0.309676	0.306432	56	tags=100%, list=3%, signal=97%	225689/5017
GOBP_RESPONSE_TO_IMMOBILIZATION_STRESS	GOBP_RESPONSE_TO_IMMOBILIZATION_STRESS	GOBP_RESPONSE_TO_IMMOBILIZATION_STRESS	3	0.877119	1.70685	0.00167119	0.332665	0.32918	206	tags=100%, list=12%, signal=88%	7031/51083/7054
GOBP_ANTIMICROBIAL_HUMORAL_IMMUNE_RESPONSE_MEDIATED_BY_ANTIMICROBIAL_PEPTIDE	GOBP_ANTIMICROBIAL_HUMORAL_IMMUNE_RESPONSE_MEDIATED_BY_ANTIMICROBIAL_PEPTIDE	GOBP_ANTIMICROBIAL_HUMORAL_IMMUNE_RESPONSE_MEDIATED_BY_ANTIMICROBIAL_PEPTIDE	14	0.589158	1.96931	0.00167826	0.332665	0.32918	86	tags=36%, list=5%, signal=34%	5968/5068/5967/9547/130120
GOBP_INTERLEUKIN_4_PRODUCTION	GOBP_INTERLEUKIN_4_PRODUCTION	GOBP_INTERLEUKIN_4_PRODUCTION	6	-0.734991	-2.21608	0.00177073	0.332665	0.32918	444	tags=100%, list=27%, signal=73%	959/916/2625/53833/7292
GOBP_POSITIVE_REGULATION_OF_INTERLEUKIN_4_PRODUCTION	GOBP_POSITIVE_REGULATION_OF_INTERLEUKIN_4_PRODUCTION	GOBP_POSITIVE_REGULATION_OF_INTERLEUKIN_4_PRODUCTION	6	-0.734991	-2.21608	0.00177073	0.332665	0.32918	444	tags=100%, list=27%, signal=73%	959/916/2625/53833/7292
GOBP_RESPONSE_TO_VITAMIN_D	GOBP_RESPONSE_TO_VITAMIN_D	GOBP_RESPONSE_TO_VITAMIN_D	3	0.871092	1.69512	0.00196183	0.359115	0.355353	39	tags=67%, list=2%, signal=65%	8074/655
GOBP_CLATHRIN_COAT_ASSEMBLY	GOBP_CLATHRIN_COAT_ASSEMBLY	GOBP_CLATHRIN_COAT_ASSEMBLY	2	0.961283	1.60729	0.00209904	0.374626	0.370701	66	tags=100%, list=4%, signal=96%	50632/9892
GOBP_NEGATIVE_REGULATION_OF_STRIATED_MUSCLE_CELL_APOPTOTIC_PROCESS	GOBP_NEGATIVE_REGULATION_OF_STRIATED_MUSCLE_CELL_APOPTOTIC_PROCESS	GOBP_NEGATIVE_REGULATION_OF_STRIATED_MUSCLE_CELL_APOPTOTIC_PROCESS	2	0.958863	1.60325	0.00225927	0.383216	0.379201	70	tags=100%, list=4%, signal=96%	655/1482
GOBP_REGULATION_OF_LEUKOCYTE_DIFFERENTIATION	GOBP_REGULATION_OF_LEUKOCYTE_DIFFERENTIATION	GOBP_REGULATION_OF_LEUKOCYTE_DIFFERENTIATION	30	-0.312146	-1.96164	0.00228075	0.383216	0.379201	966	tags=93%, list=58%, signal=40%	7130/10272/8993/3976/84433/7535/3575/6363/3593/7124/8651/1493/177/814/3623/441478/4057/51561/3606/939/3718/56253/84959/914/2625/7292/57864/50604
GOBP_POSITIVE_REGULATION_OF_IMMUNE_SYSTEM_PROCESS	GOBP_POSITIVE_REGULATION_OF_IMMUNE_SYSTEM_PROCESS	GOBP_POSITIVE_REGULATION_OF_IMMUNE_SYSTEM_PROCESS	77	-0.198236	-1.77932	0.00230821	0.383216	0.379201	962	tags=84%, list=58%, signal=37%	930/784/89780/4321/3976/84433/7535/2529/3575/926/57817/6363/3593/6366/4239/970/923/2208/7124/50852/5322/8651/1493/177/814/283234/974/10563/1675/8547/921/5588/2048/51561/3702/3606/81030/939/3718/933/54900/22914/56253/53347/959/1141/1236/5764/916/914/2625/29108/6347/259197/55423/26228/910/3570/7060/7292/2069/50604/1379/5063/6708
GOBP_CD4_POSITIVE_ALPHA_BETA_T_CELL_DIFFERENTIATION	GOBP_CD4_POSITIVE_ALPHA_BETA_T_CELL_DIFFERENTIATION	GOBP_CD4_POSITIVE_ALPHA_BETA_T_CELL_DIFFERENTIATION	13	-0.480512	-2.02323	0.00285956	0.403629	0.399401	867	tags=100%, list=52%, signal=48%	26279/6363/3593/8651/4063/51561/3606/3718/2625/3570/7292/159296
GOBP_ESTABLISHMENT_OF_ORGANELLE_LOCALIZATION	GOBP_ESTABLISHMENT_OF_ORGANELLE_LOCALIZATION	GOBP_ESTABLISHMENT_OF_ORGANELLE_LOCALIZATION	23	0.494333	1.89922	0.00287419	0.403629	0.399401	577	tags=70%, list=35%, signal=46%	225689/1113/9892/162282/3596/547/7345/8120/4747/1001/22871/6585/201294/5314/5730/2623
GOBP_REGULATION_OF_ALPHA_BETA_T_CELL_ACTIVATION	GOBP_REGULATION_OF_ALPHA_BETA_T_CELL_ACTIVATION	GOBP_REGULATION_OF_ALPHA_BETA_T_CELL_ACTIVATION	13	-0.476857	-2.00784	0.00303419	0.403629	0.399401	873	tags=100%, list=53%, signal=48%	6363/3593/8651/177/5588/51561/3606/3718/56253/916/2625/7292
GOBP_RETINA_LAYER_FORMATION	GOBP_RETINA_LAYER_FORMATION	GOBP_RETINA_LAYER_FORMATION	7	0.729454	1.92935	0.00317954	0.403629	0.399401	355	tags=86%, list=21%, signal=68%	8842/91156/54549/793/51761/7020
GOBP_CAMERA_TYPE_EYE_DEVELOPMENT	GOBP_CAMERA_TYPE_EYE_DEVELOPMENT	GOBP_CAMERA_TYPE_EYE_DEVELOPMENT	47	0.392746	1.80349	0.00323323	0.403629	0.399401	505	tags=53%, list=31%, signal=38%	7477/655/79977/8842/91156/3859/54549/7054/793/6496/5158/79444/51761/1413/2295/10218/7020/1410/6531/5979/7483/30812/25806/6604/1745
GOBP_SENSORY_SYSTEM_DEVELOPMENT	GOBP_SENSORY_SYSTEM_DEVELOPMENT	GOBP_SENSORY_SYSTEM_DEVELOPMENT	56	0.378615	1.79879	0.00337209	0.403629	0.399401	505	tags=52%, list=31%, signal=37%	7477/655/79977/8842/91156/3859/54549/25794/6657/7054/793/6496/5158/79444/51761/1413/2295/10218/7020/1410/6531/80714/5979/4237/7483/30812/25806/6604/1745
GOBP_POSITIVE_REGULATION_OF_LYMPHOCYTE_MEDIATED_IMMUNITY	GOBP_POSITIVE_REGULATION_OF_LYMPHOCYTE_MEDIATED_IMMUNITY	GOBP_POSITIVE_REGULATION_OF_LYMPHOCYTE_MEDIATED_IMMUNITY	11	-0.528589	-2.09839	0.00355366	0.403629	0.399401	787	tags=100%, list=48%, signal=53%	2208/7124/51561/3606/22914/56253/2625/259197/910/7292
GOBP_VESICLE_BUDDING_FROM_MEMBRANE	GOBP_VESICLE_BUDDING_FROM_MEMBRANE	GOBP_VESICLE_BUDDING_FROM_MEMBRANE	3	0.84654	1.64735	0.00359255	0.403629	0.399401	66	tags=67%, list=4%, signal=64%	225689/9892
GOMF_TRANSFERASE_ACTIVITY_TRANSFERRING_ONE_CARBON_GROUPS	GOMF_TRANSFERASE_ACTIVITY_TRANSFERRING_ONE_CARBON_GROUPS	GOMF_TRANSFERASE_ACTIVITY_TRANSFERRING_ONE_CARBON_GROUPS	9	-0.576549	-2.02965	0.0036099	0.403629	0.399401	707	tags=100%, list=43%, signal=58%	63976/155400/4837/56978/118881/93166/79730/150572
GOBP_POSITIVE_REGULATION_OF_TELOMERASE_ACTIVITY	GOBP_POSITIVE_REGULATION_OF_TELOMERASE_ACTIVITY	GOBP_POSITIVE_REGULATION_OF_TELOMERASE_ACTIVITY	3	0.844094	1.64259	0.00370937	0.403629	0.399401	83	tags=67%, list=5%, signal=63%	225689/79977
GOBP_REGULATION_OF_TELOMERASE_ACTIVITY	GOBP_REGULATION_OF_TELOMERASE_ACTIVITY	GOBP_REGULATION_OF_TELOMERASE_ACTIVITY	3	0.844094	1.64259	0.00370937	0.403629	0.399401	83	tags=67%, list=5%, signal=63%	225689/79977
GOBP_REGULATION_OF_T_CELL_ACTIVATION	GOBP_REGULATION_OF_T_CELL_ACTIVATION	GOBP_REGULATION_OF_T_CELL_ACTIVATION	45	-0.262027	-2.03803	0.00372887	0.403629	0.399401	884	tags=87%, list=53%, signal=42%	84433/7535/3575/26279/6363/3593/6366/970/923/8651/1493/177/814/283234/8654/441478/921/5588/51561/3606/939/3718/54900/22914/56253/959/1236/916/914/2625/29108/6347/27240/55423/53833/387597/7292/57864/6708
GOBP_PROLINE_METABOLIC_PROCESS	GOBP_PROLINE_METABOLIC_PROCESS	GOBP_PROLINE_METABOLIC_PROCESS	2	-0.949183	-1.67716	0.00381017	0.403629	0.399401	87	tags=100%, list=5%, signal=95%	5625
GOBP_FLAVONE_METABOLIC_PROCESS	GOBP_FLAVONE_METABOLIC_PROCESS	GOBP_FLAVONE_METABOLIC_PROCESS	2	-0.948578	-1.67609	0.00389627	0.403629	0.399401	88	tags=100%, list=5%, signal=95%	54577
GOBP_FLAVONOID_GLUCURONIDATION	GOBP_FLAVONOID_GLUCURONIDATION	GOBP_FLAVONOID_GLUCURONIDATION	2	-0.948578	-1.67609	0.00389627	0.403629	0.399401	88	tags=100%, list=5%, signal=95%	54577
GOBP_FLAVONOID_METABOLIC_PROCESS	GOBP_FLAVONOID_METABOLIC_PROCESS	GOBP_FLAVONOID_METABOLIC_PROCESS	2	-0.948578	-1.67609	0.00389627	0.403629	0.399401	88	tags=100%, list=5%, signal=95%	54577
GOBP_XENOBIOTIC_GLUCURONIDATION	GOBP_XENOBIOTIC_GLUCURONIDATION	GOBP_XENOBIOTIC_GLUCURONIDATION	2	-0.948578	-1.67609	0.00389627	0.403629	0.399401	88	tags=100%, list=5%, signal=95%	54577
GOBP_BILE_ACID_METABOLIC_PROCESS	GOBP_BILE_ACID_METABOLIC_PROCESS	GOBP_BILE_ACID_METABOLIC_PROCESS	3	-0.892252	-1.92504	0.00393067	0.403629	0.399401	182	tags=100%, list=11%, signal=89%	6770/9965
GOBP_URONIC_ACID_METABOLIC_PROCESS	GOBP_URONIC_ACID_METABOLIC_PROCESS	GOBP_URONIC_ACID_METABOLIC_PROCESS	3	-0.892252	-1.92504	0.00393067	0.403629	0.399401	182	tags=100%, list=11%, signal=89%	54576/54577
GOMF_GLUCURONOSYLTRANSFERASE_ACTIVITY	GOMF_GLUCURONOSYLTRANSFERASE_ACTIVITY	GOMF_GLUCURONOSYLTRANSFERASE_ACTIVITY	3	-0.892252	-1.92504	0.00393067	0.403629	0.399401	182	tags=100%, list=11%, signal=89%	54576/54577
GOBP_REGULATION_OF_TRANSPORT	GOBP_REGULATION_OF_TRANSPORT	GOBP_REGULATION_OF_TRANSPORT	193	0.271856	1.53003	0.00398635	0.403629	0.399401	656	tags=50%, list=40%, signal=34%	225689/57111/57586/8074/1113/1080/50632/9914/9892/10345/140730/1482/9071/3785/22953/3596/5354/60598/51083/389816/5582/242/171389/5349/9143/6755/6288/131177/55503/3736/2850/54474/8911/2550/23416/55800/338440/2902/2696/3754/57338/128414/54102/116444/8326/51761/1188/90019/341359/5999/3757/1001/9022/7222/6865/3358/1410/3755/203190/2922/7032/3747/22871/4923/84258/1137/283514/1946/1187/4986/201294/6526…
GOBP_NEGATIVE_REGULATION_OF_MESENCHYMAL_CELL_APOPTOTIC_PROCESS	GOBP_NEGATIVE_REGULATION_OF_MESENCHYMAL_CELL_APOPTOTIC_PROCESS	GOBP_NEGATIVE_REGULATION_OF_MESENCHYMAL_CELL_APOPTOTIC_PROCESS	2	0.943739	1.57796	0.0041544	0.403629	0.399401	95	tags=100%, list=6%, signal=94%	655/6899
GOBP_MYELOID_LEUKOCYTE_DIFFERENTIATION	GOBP_MYELOID_LEUKOCYTE_DIFFERENTIATION	GOBP_MYELOID_LEUKOCYTE_DIFFERENTIATION	22	-0.352725	-1.90989	0.00421157	0.403629	0.399401	1080	tags=100%, list=65%, signal=35%	3696/7130/10272/1440/3976/10202/6363/3593/55509/3694/7124/814/3623/4057/51561/284266/1236/84959/2625/159296/50604
GOBP_POSITIVE_REGULATION_OF_MYOBLAST_DIFFERENTIATION	GOBP_POSITIVE_REGULATION_OF_MYOBLAST_DIFFERENTIATION	GOBP_POSITIVE_REGULATION_OF_MYOBLAST_DIFFERENTIATION	2	-0.947973	-1.67502	0.00424069	0.403629	0.399401	89	tags=100%, list=5%, signal=95%	150572
GOMF_PASSIVE_TRANSMEMBRANE_TRANSPORTER_ACTIVITY	GOMF_PASSIVE_TRANSMEMBRANE_TRANSPORTER_ACTIVITY	GOMF_PASSIVE_TRANSMEMBRANE_TRANSPORTER_ACTIVITY	87	0.32955	1.69716	0.0042915	0.403629	0.399401	730	tags=64%, list=44%, signal=38%	1080/3785/147798/57348/22953/60598/389816/5349/55503/3736/8911/23416/1144/55800/338440/2902/2903/3754/54102/83959/116444/1188/1139/3757/9022/7222/3755/3747/2707/9127/1137/127534/1187/57101/89822/79838/3766/59285/30820/8913/778/6323/57419/5023/131096/6262/774/8912/3784/2893/2568/784/2700/3769/6261/6337
GOBP_EMBRYONIC_ORGAN_MORPHOGENESIS	GOBP_EMBRYONIC_ORGAN_MORPHOGENESIS	GOBP_EMBRYONIC_ORGAN_MORPHOGENESIS	53	0.377317	1.76965	0.00443636	0.403629	0.399401	490	tags=51%, list=30%, signal=37%	53904/655/3167/1482/79977/3227/2290/6899/10736/3219/57453/7054/6496/58495/4188/51761/2295/7020/145258/3221/3218/4237/3225/2535/25806/1301/8928
GOBP_POSITIVE_REGULATION_OF_DNA_REPLICATION	GOBP_POSITIVE_REGULATION_OF_DNA_REPLICATION	GOBP_POSITIVE_REGULATION_OF_DNA_REPLICATION	3	-0.884988	-1.90937	0.00453153	0.403629	0.399401	194	tags=100%, list=12%, signal=88%	2069/1950
GOMF_GATED_CHANNEL_ACTIVITY	GOMF_GATED_CHANNEL_ACTIVITY	GOMF_GATED_CHANNEL_ACTIVITY	73	0.340715	1.70464	0.00466191	0.403629	0.399401	730	tags=66%, list=44%, signal=38%	1080/3785/147798/57348/22953/60598/389816/3736/8911/23416/1144/55800/338440/2902/2903/3754/54102/116444/1188/1139/3757/9022/3755/3747/9127/1137/1187/57101/89822/79838/3766/59285/30820/8913/778/6323/5023/131096/6262/774/8912/3784/2893/2568/784/3769/6261/6337
GOBP_CARBOHYDRATE_TRANSPORT	GOBP_CARBOHYDRATE_TRANSPORT	GOBP_CARBOHYDRATE_TRANSPORT	11	-0.517689	-2.05512	0.00469121	0.403629	0.399401	303	tags=73%, list=18%, signal=60%	57210/55600/7015/358/5473/115584/9965/89872
GOBP_CELLULAR_TRIVALENT_INORGANIC_ANION_HOMEOSTASIS	GOBP_CELLULAR_TRIVALENT_INORGANIC_ANION_HOMEOSTASIS	GOBP_CELLULAR_TRIVALENT_INORGANIC_ANION_HOMEOSTASIS	3	0.834857	1.62461	0.00487766	0.403629	0.399401	76	tags=67%, list=5%, signal=64%	8074/10568
GOCC_CENTROSOME	GOCC_CENTROSOME	GOCC_CENTROSOME	22	-0.345701	-1.87185	0.00489916	0.403629	0.399401	683	tags=82%, list=41%, signal=49%	3694/8999/152206/50852/54913/22891/51473/4117/3397/283234/5588/120935/79187/84446/6623/5576/27019/219736
GOBP_NEGATIVE_REGULATION_OF_EPIDERMIS_DEVELOPMENT	GOBP_NEGATIVE_REGULATION_OF_EPIDERMIS_DEVELOPMENT	GOBP_NEGATIVE_REGULATION_OF_EPIDERMIS_DEVELOPMENT	5	0.768063	1.79464	0.0049896	0.403629	0.399401	86	tags=60%, list=5%, signal=57%	5068/79977/130120
GOBP_NEGATIVE_REGULATION_OF_KERATINOCYTE_DIFFERENTIATION	GOBP_NEGATIVE_REGULATION_OF_KERATINOCYTE_DIFFERENTIATION	GOBP_NEGATIVE_REGULATION_OF_KERATINOCYTE_DIFFERENTIATION	5	0.768063	1.79464	0.0049896	0.403629	0.399401	86	tags=60%, list=5%, signal=57%	5068/79977/130120
GOBP_REGULATION_OF_LEUKOCYTE_CHEMOTAXIS	GOBP_REGULATION_OF_LEUKOCYTE_CHEMOTAXIS	GOBP_REGULATION_OF_LEUKOCYTE_CHEMOTAXIS	16	-0.433193	-1.98532	0.00510793	0.403629	0.399401	822	tags=94%, list=50%, signal=48%	4681/6363/6366/11240/10563/79148/51561/22914/1236/5764/6347/26228/3570/7060/1588
GOBP_CENTRAL_NERVOUS_SYSTEM_DEVELOPMENT	GOBP_CENTRAL_NERVOUS_SYSTEM_DEVELOPMENT	GOBP_CENTRAL_NERVOUS_SYSTEM_DEVELOPMENT	118	0.295164	1.58478	0.00523616	0.403629	0.399401	592	tags=48%, list=36%, signal=33%	7477/655/30012/3167/2019/3110/79977/2290/6899/306/6344/5354/6657/3226/9143/2302/5653/57453/3736/7054/79152/10718/6496/2902/63827/2903/389549/4747/85442/170302/5999/55130/1215/7020/145258/127343/6531/3747/80714/3218/4821/8521/6585/26038/4118/30812/25806/4916/2049/1745/3766/6343/5992/5122/51440/2020/56917
GOBP_SOMATIC_STEM_CELL_POPULATION_MAINTENANCE	GOBP_SOMATIC_STEM_CELL_POPULATION_MAINTENANCE	GOBP_SOMATIC_STEM_CELL_POPULATION_MAINTENANCE	4	0.80474	1.74773	0.00529461	0.403629	0.399401	168	tags=75%, list=10%, signal=68%	655/6657/10736
GOBP_INORGANIC_ION_TRANSMEMBRANE_TRANSPORT	GOBP_INORGANIC_ION_TRANSMEMBRANE_TRANSPORT	GOBP_INORGANIC_ION_TRANSMEMBRANE_TRANSPORT	127	0.297054	1.60827	0.00529542	0.403629	0.399401	869	tags=71%, list=53%, signal=36%	1080/9914/10345/10568/3785/54716/57348/3596/5354/60598/51083/389816/6947/5349/55503/3736/6534/64078/6550/8911/23416/55800/338440/478/2902/2903/3754/57338/83959/116444/1139/5999/3757/7222/51458/3358/6549/3755/6531/3747/4923/6523/4986/11254/65268/57101/89822/3766/29986/59285/30820/8913/778/6323/57419/5023/131096/130497/6262/3357/774/8912/486/3784/6528/2568/525/930/784/3769/6261/89780/6337/126306/18…
GOBP_RESPONSE_TO_CADMIUM_ION	GOBP_RESPONSE_TO_CADMIUM_ION	GOBP_RESPONSE_TO_CADMIUM_ION	5	-0.744558	-2.08549	0.00547413	0.403629	0.399401	270	tags=80%, list=16%, signal=67%	7015/4493/1544/4490
GOBP_CELLULAR_RESPONSE_TO_COPPER_ION	GOBP_CELLULAR_RESPONSE_TO_COPPER_ION	GOBP_CELLULAR_RESPONSE_TO_COPPER_ION	5	-0.741893	-2.07802	0.00559378	0.403629	0.399401	265	tags=80%, list=16%, signal=67%	358/6622/4493/4490
GOBP_RESPONSE_TO_COPPER_ION	GOBP_RESPONSE_TO_COPPER_ION	GOBP_RESPONSE_TO_COPPER_ION	5	-0.741893	-2.07802	0.00559378	0.403629	0.399401	265	tags=80%, list=16%, signal=67%	358/6622/4493/4490
GOBP_SENSORY_ORGAN_DEVELOPMENT	GOBP_SENSORY_ORGAN_DEVELOPMENT	GOBP_SENSORY_ORGAN_DEVELOPMENT	88	0.332242	1.71126	0.00565867	0.403629	0.399401	505	tags=47%, list=31%, signal=34%	53904/7477/655/3167/79977/8842/2290/6899/91156/3859/54549/25794/6657/3229/54845/10736/7054/793/6496/5158/79444/51761/1413/2295/10218/7020/1410/145258/6531/80714/5979/4237/7483/7480/2535/30812/25806/4916/1301/6604/1745
GOBP_ONE_CARBON_COMPOUND_TRANSPORT	GOBP_ONE_CARBON_COMPOUND_TRANSPORT	GOBP_ONE_CARBON_COMPOUND_TRANSPORT	6	-0.677149	-2.04168	0.00575415	0.403629	0.399401	273	tags=83%, list=16%, signal=70%	362/6563/358/7380/89872
GOBP_ANOIKIS	GOBP_ANOIKIS	GOBP_ANOIKIS	2	0.932244	1.55874	0.00589342	0.403629	0.399401	114	tags=100%, list=7%, signal=93%	4680/1048
GOBP_NEGATIVE_REGULATION_OF_ANOIKIS	GOBP_NEGATIVE_REGULATION_OF_ANOIKIS	GOBP_NEGATIVE_REGULATION_OF_ANOIKIS	2	0.932244	1.55874	0.00589342	0.403629	0.399401	114	tags=100%, list=7%, signal=93%	4680/1048
GOBP_REGULATION_OF_ANOIKIS	GOBP_REGULATION_OF_ANOIKIS	GOBP_REGULATION_OF_ANOIKIS	2	0.932244	1.55874	0.00589342	0.403629	0.399401	114	tags=100%, list=7%, signal=93%	4680/1048
GOMF_INTRAMOLECULAR_TRANSFERASE_ACTIVITY	GOMF_INTRAMOLECULAR_TRANSFERASE_ACTIVITY	GOMF_INTRAMOLECULAR_TRANSFERASE_ACTIVITY	2	0.933454	1.56077	0.00589342	0.403629	0.399401	112	tags=100%, list=7%, signal=93%	5224/59344
GOBP_POSITIVE_REGULATION_OF_CELL_ACTIVATION	GOBP_POSITIVE_REGULATION_OF_CELL_ACTIVATION	GOBP_POSITIVE_REGULATION_OF_CELL_ACTIVATION	40	-0.248058	-1.81648	0.00594835	0.403629	0.399401	884	tags=85%, list=53%, signal=41%	84433/7535/3575/57817/6363/3593/6366/970/923/7124/8651/177/283234/921/5588/2048/51561/3606/939/3718/22914/959/1141/1236/916/914/2625/29108/6347/55423/26228/7292/2814/6708
GOMF_STEROID_HYDROXYLASE_ACTIVITY	GOMF_STEROID_HYDROXYLASE_ACTIVITY	GOMF_STEROID_HYDROXYLASE_ACTIVITY	10	-0.553138	-2.07304	0.00597303	0.403629	0.399401	248	tags=70%, list=15%, signal=60%	29785/1557/64816/1553/1549/1544/1588
GOBP_CHROMOSOME_SEPARATION	GOBP_CHROMOSOME_SEPARATION	GOBP_CHROMOSOME_SEPARATION	1	0.998186	1.32778	0.00599309	0.403629	0.399401	4	tags=100%, list=0%, signal=100%	225689
GOBP_COPII_COATED_VESICLE_BUDDING	GOBP_COPII_COATED_VESICLE_BUDDING	GOBP_COPII_COATED_VESICLE_BUDDING	1	0.998186	1.32778	0.00599309	0.403629	0.399401	4	tags=100%, list=0%, signal=100%	225689
GOBP_ENDOPLASMIC_RETICULUM_TO_GOLGI_VESICLE_MEDIATED_TRANSPORT	GOBP_ENDOPLASMIC_RETICULUM_TO_GOLGI_VESICLE_MEDIATED_TRANSPORT	GOBP_ENDOPLASMIC_RETICULUM_TO_GOLGI_VESICLE_MEDIATED_TRANSPORT	1	0.998186	1.32778	0.00599309	0.403629	0.399401	4	tags=100%, list=0%, signal=100%	225689
GOBP_MEIOTIC_CHROMOSOME_SEPARATION	GOBP_MEIOTIC_CHROMOSOME_SEPARATION	GOBP_MEIOTIC_CHROMOSOME_SEPARATION	1	0.998186	1.32778	0.00599309	0.403629	0.399401	4	tags=100%, list=0%, signal=100%	225689
GOBP_METAPHASE_ANAPHASE_TRANSITION_OF_CELL_CYCLE	GOBP_METAPHASE_ANAPHASE_TRANSITION_OF_CELL_CYCLE	GOBP_METAPHASE_ANAPHASE_TRANSITION_OF_CELL_CYCLE	1	0.998186	1.32778	0.00599309	0.403629	0.399401	4	tags=100%, list=0%, signal=100%	225689
GOBP_POSITIVE_REGULATION_OF_CHROMOSOME_SEPARATION	GOBP_POSITIVE_REGULATION_OF_CHROMOSOME_SEPARATION	GOBP_POSITIVE_REGULATION_OF_CHROMOSOME_SEPARATION	1	0.998186	1.32778	0.00599309	0.403629	0.399401	4	tags=100%, list=0%, signal=100%	225689
GOBP_POSITIVE_REGULATION_OF_MEIOTIC_CELL_CYCLE_PHASE_TRANSITION	GOBP_POSITIVE_REGULATION_OF_MEIOTIC_CELL_CYCLE_PHASE_TRANSITION	GOBP_POSITIVE_REGULATION_OF_MEIOTIC_CELL_CYCLE_PHASE_TRANSITION	1	0.998186	1.32778	0.00599309	0.403629	0.399401	4	tags=100%, list=0%, signal=100%	225689
GOBP_POSITIVE_REGULATION_OF_METAPHASE_ANAPHASE_TRANSITION_OF_CELL_CYCLE	GOBP_POSITIVE_REGULATION_OF_METAPHASE_ANAPHASE_TRANSITION_OF_CELL_CYCLE	GOBP_POSITIVE_REGULATION_OF_METAPHASE_ANAPHASE_TRANSITION_OF_CELL_CYCLE	1	0.998186	1.32778	0.00599309	0.403629	0.399401	4	tags=100%, list=0%, signal=100%	225689
GOBP_POSITIVE_REGULATION_OF_SPINDLE_ASSEMBLY	GOBP_POSITIVE_REGULATION_OF_SPINDLE_ASSEMBLY	GOBP_POSITIVE_REGULATION_OF_SPINDLE_ASSEMBLY	1	0.998186	1.32778	0.00599309	0.403629	0.399401	4	tags=100%, list=0%, signal=100%	225689
GOBP_REGULATION_OF_CHROMOSOME_SEPARATION	GOBP_REGULATION_OF_CHROMOSOME_SEPARATION	GOBP_REGULATION_OF_CHROMOSOME_SEPARATION	1	0.998186	1.32778	0.00599309	0.403629	0.399401	4	tags=100%, list=0%, signal=100%	225689
GOBP_REGULATION_OF_ER_TO_GOLGI_VESICLE_MEDIATED_TRANSPORT	GOBP_REGULATION_OF_ER_TO_GOLGI_VESICLE_MEDIATED_TRANSPORT	GOBP_REGULATION_OF_ER_TO_GOLGI_VESICLE_MEDIATED_TRANSPORT	1	0.998186	1.32778	0.00599309	0.403629	0.399401	4	tags=100%, list=0%, signal=100%	225689
GOBP_REGULATION_OF_SPINDLE_ASSEMBLY	GOBP_REGULATION_OF_SPINDLE_ASSEMBLY	GOBP_REGULATION_OF_SPINDLE_ASSEMBLY	1	0.998186	1.32778	0.00599309	0.403629	0.399401	4	tags=100%, list=0%, signal=100%	225689
GOBP_VESICLE_TARGETING_ROUGH_ER_TO_CIS_GOLGI	GOBP_VESICLE_TARGETING_ROUGH_ER_TO_CIS_GOLGI	GOBP_VESICLE_TARGETING_ROUGH_ER_TO_CIS_GOLGI	1	0.998186	1.32778	0.00599309	0.403629	0.399401	4	tags=100%, list=0%, signal=100%	225689
GOBP_VESICLE_TARGETING_TO_FROM_OR_WITHIN_GOLGI	GOBP_VESICLE_TARGETING_TO_FROM_OR_WITHIN_GOLGI	GOBP_VESICLE_TARGETING_TO_FROM_OR_WITHIN_GOLGI	1	0.998186	1.32778	0.00599309	0.403629	0.399401	4	tags=100%, list=0%, signal=100%	225689
GOCC_MEIOTIC_SPINDLE	GOCC_MEIOTIC_SPINDLE	GOCC_MEIOTIC_SPINDLE	1	0.998186	1.32778	0.00599309	0.403629	0.399401	4	tags=100%, list=0%, signal=100%	225689
GOBP_CHORIO_ALLANTOIC_FUSION	GOBP_CHORIO_ALLANTOIC_FUSION	GOBP_CHORIO_ALLANTOIC_FUSION	3	0.826353	1.60806	0.00616393	0.411255	0.406947	39	tags=67%, list=2%, signal=65%	7477/655
GOCC_SPECTRIN	GOCC_SPECTRIN	GOCC_SPECTRIN	1	-0.998186	-1.33276	0.00634997	0.415894	0.411537	5	tags=100%, list=0%, signal=100%
GOCC_SPECTRIN_ASSOCIATED_CYTOSKELETON	GOCC_SPECTRIN_ASSOCIATED_CYTOSKELETON	GOCC_SPECTRIN_ASSOCIATED_CYTOSKELETON	1	-0.998186	-1.33276	0.00634997	0.415894	0.411537	5	tags=100%, list=0%, signal=100%
GOBP_EMBRYONIC_ORGAN_DEVELOPMENT	GOBP_EMBRYONIC_ORGAN_DEVELOPMENT	GOBP_EMBRYONIC_ORGAN_DEVELOPMENT	76	0.329466	1.65208	0.00651123	0.422579	0.418152	745	tags=64%, list=45%, signal=37%	53904/7477/655/3880/3167/2019/1482/79977/3227/2290/6899/10736/3219/57453/7054/6692/6496/58495/4188/51761/2295/7020/145258/80714/3221/3218/4237/8521/3225/2535/25806/1301/8928/6343/57216/2623/2020/10653/130497/6262/3784/653/347733/525/1746/89780/6664/7262/3217
GOBP_KIDNEY_EPITHELIUM_DEVELOPMENT	GOBP_KIDNEY_EPITHELIUM_DEVELOPMENT	GOBP_KIDNEY_EPITHELIUM_DEVELOPMENT	24	0.454572	1.77657	0.00666008	0.428345	0.423858	767	tags=83%, list=46%, signal=45%	7477/655/8842/10736/2302/793/9244/4070/5979/30812/153572/3237/170690/4868/130497/4072/54361/2297/3217/3976
GOMF_ASPARTIC_TYPE_PEPTIDASE_ACTIVITY	GOMF_ASPARTIC_TYPE_PEPTIDASE_ACTIVITY	GOMF_ASPARTIC_TYPE_PEPTIDASE_ACTIVITY	2	-0.932244	-1.64723	0.00679267	0.431679	0.427156	115	tags=100%, list=7%, signal=93%	643847
GOBP_EMBRYO_DEVELOPMENT_ENDING_IN_BIRTH_OR_EGG_HATCHING	GOBP_EMBRYO_DEVELOPMENT_ENDING_IN_BIRTH_OR_EGG_HATCHING	GOBP_EMBRYO_DEVELOPMENT_ENDING_IN_BIRTH_OR_EGG_HATCHING	82	0.324662	1.65682	0.00683285	0.431679	0.427156	460	tags=41%, list=28%, signal=31%	387733/398/7477/655/3880/2019/1482/64711/10568/79977/3223/3227/6899/3222/10736/3219/57453/10683/10655/6692/58495/4188/50861/7020/145258/3221/3218/2707/8521/84667/7483/3225/2535/30812
GOBP_CELLULAR_RESPONSE_TO_PEPTIDE_HORMONE_STIMULUS	GOBP_CELLULAR_RESPONSE_TO_PEPTIDE_HORMONE_STIMULUS	GOBP_CELLULAR_RESPONSE_TO_PEPTIDE_HORMONE_STIMULUS	17	-0.400176	-1.87185	0.0068974	0.431935	0.42741	724	tags=88%, list=44%, signal=50%	54328/89766/8651/3177/51738/26291/5588/3718/9734/890/27019/83990/3645/2740/145264
GOBP_REGULATION_OF_INNATE_IMMUNE_RESPONSE	GOBP_REGULATION_OF_INNATE_IMMUNE_RESPONSE	GOBP_REGULATION_OF_INNATE_IMMUNE_RESPONSE	13	-0.449452	-1.89245	0.00697578	0.433045	0.428508	918	tags=100%, list=55%, signal=45%	1813/3593/5322/8651/81030/22914/56253/29108/259197/2069/6318/5063
GOBP_FEEDING_BEHAVIOR	GOBP_FEEDING_BEHAVIOR	GOBP_FEEDING_BEHAVIOR	15	0.546809	1.8681	0.00732385	0.447666	0.442976	371	tags=67%, list=22%, signal=52%	2019/51083/7054/7345/4326/51761/796/283869/3358/127343
GOBP_NEURON_FATE_SPECIFICATION	GOBP_NEURON_FATE_SPECIFICATION	GOBP_NEURON_FATE_SPECIFICATION	10	0.605212	1.81292	0.00733673	0.447666	0.442976	479	tags=80%, list=29%, signal=57%	30012/3110/54845/3226/23040/54738/4821/4916
GOMF_TRANSITION_METAL_ION_BINDING	GOMF_TRANSITION_METAL_ION_BINDING	GOMF_TRANSITION_METAL_ION_BINDING	93	-0.172528	-1.59625	0.00764736	0.458499	0.453696	298	tags=37%, list=18%, signal=32%	6623/4320/144165/7077/164668/9509/1821/29785/147699/6275/6622/2516/5251/56624/282996/1557/4493/64816/1553/2104/1549/59272/6096/247/1544/131405/60676/114088/4224/23089/23619/248/1588/4490
GOBP_NEGATIVE_REGULATION_OF_EPITHELIAL_CELL_DIFFERENTIATION	GOBP_NEGATIVE_REGULATION_OF_EPITHELIAL_CELL_DIFFERENTIATION	GOBP_NEGATIVE_REGULATION_OF_EPITHELIAL_CELL_DIFFERENTIATION	8	0.658448	1.81785	0.00769509	0.458499	0.453696	120	tags=50%, list=7%, signal=47%	5068/79977/130120/3596
GOCC_TRANSPORTER_COMPLEX	GOCC_TRANSPORTER_COMPLEX	GOCC_TRANSPORTER_COMPLEX	60	0.357904	1.71918	0.00770695	0.458499	0.453696	730	tags=68%, list=44%, signal=40%	1080/3785/57348/389816/55503/3736/8911/55800/478/2902/2903/3754/54102/116444/51761/1188/1139/3757/9022/7222/3755/3747/1137/1187/57101/59285/30820/8913/778/729993/6323/6262/774/8912/486/3784/2893/2568/784/6261/6337
GOBP_CELLULAR_RESPONSE_TO_CADMIUM_ION	GOBP_CELLULAR_RESPONSE_TO_CADMIUM_ION	GOBP_CELLULAR_RESPONSE_TO_CADMIUM_ION	4	-0.771208	-1.89761	0.00781213	0.460381	0.455558	213	tags=75%, list=13%, signal=66%	4493/1544/4490
GOBP_SKELETAL_SYSTEM_MORPHOGENESIS	GOBP_SKELETAL_SYSTEM_MORPHOGENESIS	GOBP_SKELETAL_SYSTEM_MORPHOGENESIS	36	0.395174	1.72269	0.00786755	0.460381	0.455558	482	tags=53%, list=29%, signal=38%	387733/655/79977/3227/6899/10736/8538/3219/3224/57453/1311/4188/7020/145258/3221/3218/7480/3225/1301
GOBP_SENSORY_ORGAN_MORPHOGENESIS	GOBP_SENSORY_ORGAN_MORPHOGENESIS	GOBP_SENSORY_ORGAN_MORPHOGENESIS	48	0.379924	1.75498	0.00796967	0.462565	0.457719	482	tags=50%, list=29%, signal=36%	53904/655/3167/8842/2290/6899/91156/54549/25794/3229/10736/7054/793/6496/51761/2295/7020/145258/4237/7483/2535/30812/25806/1301
GOBP_EMBRYONIC_SKELETAL_SYSTEM_MORPHOGENESIS	GOBP_EMBRYONIC_SKELETAL_SYSTEM_MORPHOGENESIS	GOBP_EMBRYONIC_SKELETAL_SYSTEM_MORPHOGENESIS	22	0.46879	1.77814	0.00808895	0.465702	0.460823	482	tags=64%, list=29%, signal=46%	655/79977/3227/6899/10736/3219/57453/4188/7020/145258/3221/3218/3225/1301
GOBP_EYE_MORPHOGENESIS	GOBP_EYE_MORPHOGENESIS	GOBP_EYE_MORPHOGENESIS	26	0.452946	1.80264	0.00826586	0.469462	0.464544	466	tags=58%, list=28%, signal=42%	655/8842/91156/54549/25794/7054/793/6496/51761/2295/7020/4237/7483/30812/25806
GOBP_REGULATION_OF_SECRETION	GOBP_REGULATION_OF_SECRETION	GOBP_REGULATION_OF_SECRETION	74	0.333693	1.67125	0.00828578	0.469462	0.464544	656	tags=59%, list=40%, signal=38%	57586/8074/1113/1080/140730/3596/51083/5582/242/171389/6755/6288/131177/55503/2850/54474/8911/2550/2696/90019/341359/6865/3358/203190/2922/7032/22871/4923/84258/1137/1946/4986/201294/134/6343/5122/2623/8913/4868/5023/9699/6853/8912/3784
GOBP_CELL_FATE_COMMITMENT	GOBP_CELL_FATE_COMMITMENT	GOBP_CELL_FATE_COMMITMENT	47	0.372839	1.71207	0.00846991	0.473519	0.468558	505	tags=51%, list=31%, signal=37%	7477/30012/3110/1482/2290/6899/6657/54845/10736/3226/23040/57453/140628/25803/54738/170302/145258/4821/8521/7483/7480/30812/4916/1745
GOBP_NEUTRAL_LIPID_METABOLIC_PROCESS	GOBP_NEUTRAL_LIPID_METABOLIC_PROCESS	GOBP_NEUTRAL_LIPID_METABOLIC_PROCESS	6	-0.659187	-1.98752	0.00849005	0.473519	0.468558	569	tags=100%, list=34%, signal=66%	26291/6622/159296/1607/145264
GOMF_CARBOHYDRATE_BINDING	GOMF_CARBOHYDRATE_BINDING	GOMF_CARBOHYDRATE_BINDING	29	0.426004	1.75073	0.00856909	0.474223	0.469255	86	tags=21%, list=5%, signal=20%	56891/5968/5068/5967/50614/130120
GOBP_EMBRYO_DEVELOPMENT	GOBP_EMBRYO_DEVELOPMENT	GOBP_EMBRYO_DEVELOPMENT	135	0.283719	1.54855	0.00880491	0.478015	0.473007	767	tags=60%, list=46%, signal=35%	387733/53904/398/7477/3196/655/3880/3167/2019/1482/64711/10568/79977/3223/3227/2290/6899/6657/3222/10736/3226/3219/57453/7054/10683/10655/1294/6692/6496/58495/4188/51761/50861/2295/7020/145258/80714/3221/3218/5979/2707/4237/8521/84667/7483/3225/2535/30812/25806/1301/153572/8928/3691/1745/4621/4222/6343/57216/2623/1382/2020/56917/10653/154197/130497/6262/3357/3784/54361/653/347733/525/1746/89780/6…
GOBP_MYELOID_CELL_DIFFERENTIATION	GOBP_MYELOID_CELL_DIFFERENTIATION	GOBP_MYELOID_CELL_DIFFERENTIATION	27	-0.298313	-1.7943	0.00894819	0.478015	0.473007	1080	tags=96%, list=65%, signal=34%	2623/3696/3784/7130/10272/1440/3217/3976/10202/6363/3593/55509/3694/7124/814/3623/29909/4057/51561/3718/284266/1236/84959/2625/159296/50604
GOMF_TRANSFORMING_GROWTH_FACTOR_BETA_BINDING	GOMF_TRANSFORMING_GROWTH_FACTOR_BETA_BINDING	GOMF_TRANSFORMING_GROWTH_FACTOR_BETA_BINDING	2	-0.922565	-1.63012	0.00895677	0.478015	0.473007	131	tags=100%, list=8%, signal=92%	10816
GOBP_HEAD_DEVELOPMENT	GOBP_HEAD_DEVELOPMENT	GOBP_HEAD_DEVELOPMENT	90	0.31853	1.64785	0.00906486	0.478015	0.473007	592	tags=51%, list=36%, signal=35%	7477/655/3167/2019/79977/2290/6899/306/6344/5354/6657/9143/2302/57453/3736/7054/10718/6496/2902/63827/2903/389549/4747/85442/170302/5999/55130/1215/145258/127343/6531/3747/80714/4821/6585/26038/5083/25806/2049/1745/4621/6343/5992/5122/2020/56917
GOBP_T_CELL_DIFFERENTIATION	GOBP_T_CELL_DIFFERENTIATION	GOBP_T_CELL_DIFFERENTIATION	33	-0.279682	-1.83537	0.00921384	0.478015	0.473007	884	tags=88%, list=53%, signal=42%	84433/7535/2529/80758/3575/26279/6363/3593/8651/1493/814/64919/441478/4063/51561/3702/3606/939/3718/56253/3714/1236/916/914/2625/3570/7292/159296/57864
GOBP_TONGUE_MORPHOGENESIS	GOBP_TONGUE_MORPHOGENESIS	GOBP_TONGUE_MORPHOGENESIS	2	0.914096	1.5284	0.00925599	0.478015	0.473007	144	tags=100%, list=9%, signal=91%	6899/3229
GOBP_T_CELL_ACTIVATION_INVOLVED_IN_IMMUNE_RESPONSE	GOBP_T_CELL_ACTIVATION_INVOLVED_IN_IMMUNE_RESPONSE	GOBP_T_CELL_ACTIVATION_INVOLVED_IN_IMMUNE_RESPONSE	9	-0.524909	-1.84786	0.009336	0.478015	0.473007	792	tags=100%, list=48%, signal=52%	3593/4063/51561/3606/3718/2625/3570/7292
GOBP_T_CELL_DIFFERENTIATION_INVOLVED_IN_IMMUNE_RESPONSE	GOBP_T_CELL_DIFFERENTIATION_INVOLVED_IN_IMMUNE_RESPONSE	GOBP_T_CELL_DIFFERENTIATION_INVOLVED_IN_IMMUNE_RESPONSE	9	-0.524909	-1.84786	0.009336	0.478015	0.473007	792	tags=100%, list=48%, signal=52%	3593/4063/51561/3606/3718/2625/3570/7292
GOBP_NITROGEN_COMPOUND_TRANSPORT	GOBP_NITROGEN_COMPOUND_TRANSPORT	GOBP_NITROGEN_COMPOUND_TRANSPORT	125	0.286243	1.54608	0.00942591	0.478015	0.473007	472	tags=40%, list=29%, signal=31%	225689/57111/57586/1113/1080/7425/9892/54716/3596/51083/405753/6947/10736/6755/6288/131177/7054/6534/64078/2850/54474/2550/8120/6545/4948/1311/2696/51761/90019/341359/5999/80117/6865/51458/3358/2922/6570/6531/22871/4923/84258/158056/92745/1755/84958/1137/283514/1946/10332/4986
GOMF_CHROMATIN_BINDING	GOMF_CHROMATIN_BINDING	GOMF_CHROMATIN_BINDING	30	0.422954	1.75038	0.00948945	0.478015	0.473007	754	tags=77%, list=46%, signal=43%	225689/3642/1482/79977/3229/11317/8538/58495/326/170302/148398/7020/136259/25806/1745/4222/2623/56917/4300/55806/1746/9985/6663
GOBP_CAMERA_TYPE_EYE_MORPHOGENESIS	GOBP_CAMERA_TYPE_EYE_MORPHOGENESIS	GOBP_CAMERA_TYPE_EYE_MORPHOGENESIS	20	0.48	1.77403	0.00952055	0.478015	0.473007	460	tags=60%, list=28%, signal=44%	655/8842/91156/54549/7054/793/6496/51761/2295/7020/7483/30812
GOBP_POSITIVE_REGULATION_OF_HETEROTYPIC_CELL_CELL_ADHESION	GOBP_POSITIVE_REGULATION_OF_HETEROTYPIC_CELL_CELL_ADHESION	GOBP_POSITIVE_REGULATION_OF_HETEROTYPIC_CELL_CELL_ADHESION	4	0.772446	1.67759	0.00955008	0.478015	0.473007	39	tags=50%, list=2%, signal=49%	4680/655
GOBP_REGULATION_OF_HETEROTYPIC_CELL_CELL_ADHESION	GOBP_REGULATION_OF_HETEROTYPIC_CELL_CELL_ADHESION	GOBP_REGULATION_OF_HETEROTYPIC_CELL_CELL_ADHESION	4	0.772446	1.67759	0.00955008	0.478015	0.473007	39	tags=50%, list=2%, signal=49%	4680/655
GOMF_INORGANIC_MOLECULAR_ENTITY_TRANSMEMBRANE_TRANSPORTER_ACTIVITY	GOMF_INORGANIC_MOLECULAR_ENTITY_TRANSMEMBRANE_TRANSPORTER_ACTIVITY	GOMF_INORGANIC_MOLECULAR_ENTITY_TRANSMEMBRANE_TRANSPORTER_ACTIVITY	115	0.299392	1.59543	0.0096644	0.478015	0.473007	730	tags=60%, list=44%, signal=36%	1080/6508/9914/10568/3785/54716/147798/57348/22953/60598/389816/5349/55503/3736/6534/64078/6550/8911/23416/1144/55800/338440/478/2902/2903/3754/54102/83959/116444/1188/1139/3757/9022/7222/51458/6549/3755/6570/6531/3747/9127/1137/6523/1187/57101/89822/79838/3766/29986/59285/30820/8913/778/6323/57419/5023/131096/6262/774/8912/3784/2893/6528/2568/525/784/3769/6261/6337
GOBP_NEGATIVE_REGULATION_OF_CELL_DIFFERENTIATION	GOBP_NEGATIVE_REGULATION_OF_CELL_DIFFERENTIATION	GOBP_NEGATIVE_REGULATION_OF_CELL_DIFFERENTIATION	87	0.315063	1.62255	0.00984665	0.478015	0.473007	258	tags=28%, list=16%, signal=25%	5068/8074/3196/655/9745/30012/1482/5047/79977/130120/2290/6899/1048/3596/6657/9723/10736/117581/2302/338761/10683/25803/6496/58495
GOBP_POSITIVE_REGULATION_OF_RNA_METABOLIC_PROCESS	GOBP_POSITIVE_REGULATION_OF_RNA_METABOLIC_PROCESS	GOBP_POSITIVE_REGULATION_OF_RNA_METABOLIC_PROCESS	137	0.27859	1.52135	0.0098684	0.478015	0.473007	754	tags=59%, list=46%, signal=35%	8074/3196/655/4010/3167/2019/1482/79977/4582/3227/6899/676/51083/6657/3229/11317/10736/3226/8538/3219/2302/79190/4778/140628/25803/10655/6496/2902/58495/64506/389549/326/92565/54738/4004/3757/2295/51442/7020/80714/3221/5979/8328/4821/8521/7480/7136/5083/2535/30812/136259/8928/6604/1745/29842/11166/4222/5992/2623/2020/56917/23109/154197/130497/4072/54361/653/4300/658/2297/1746/84069/10272/4776/144…
GOBP_POSITIVE_REGULATION_OF_ENDOTHELIAL_CELL_MATRIX_ADHESION_VIA_FIBRONECTIN	GOBP_POSITIVE_REGULATION_OF_ENDOTHELIAL_CELL_MATRIX_ADHESION_VIA_FIBRONECTIN	GOBP_POSITIVE_REGULATION_OF_ENDOTHELIAL_CELL_MATRIX_ADHESION_VIA_FIBRONECTIN	1	0.996372	1.32536	0.00988156	0.478015	0.473007	7	tags=100%, list=0%, signal=100%	4680
GOBP_REGULATION_OF_FATTY_ACID_METABOLIC_PROCESS	GOBP_REGULATION_OF_FATTY_ACID_METABOLIC_PROCESS	GOBP_REGULATION_OF_FATTY_ACID_METABOLIC_PROCESS	3	-0.855932	-1.84668	0.00991293	0.478015	0.473007	242	tags=100%, list=15%, signal=86%	552/54576
GOBP_ORGANISM_EMERGENCE_FROM_PROTECTIVE_STRUCTURE	GOBP_ORGANISM_EMERGENCE_FROM_PROTECTIVE_STRUCTURE	GOBP_ORGANISM_EMERGENCE_FROM_PROTECTIVE_STRUCTURE	3	0.803874	1.56432	0.0100383	0.478015	0.473007	327	tags=100%, list=20%, signal=80%	398/64711/50861
GOBP_REGULATION_OF_ION_TRANSPORT	GOBP_REGULATION_OF_ION_TRANSPORT	GOBP_REGULATION_OF_ION_TRANSPORT	118	0.284067	1.5252	0.0100698	0.478015	0.473007	656	tags=53%, list=40%, signal=34%	57586/8074/1080/9914/10345/1482/9071/3785/22953/3596/5354/60598/51083/389816/5349/3736/8911/2550/23416/55800/338440/2902/3754/57338/128414/54102/116444/1188/90019/341359/5999/3757/9022/7222/6865/3755/3747/22871/4923/84258/1137/1187/4986/65268/89822/3766/134/59285/30820/8913/778/729993/6323/5023/131096/151651/130497/6262/774/8912/486/3784
GOBP_REGULATION_OF_RESPONSE_TO_BIOTIC_STIMULUS	GOBP_REGULATION_OF_RESPONSE_TO_BIOTIC_STIMULUS	GOBP_REGULATION_OF_RESPONSE_TO_BIOTIC_STIMULUS	19	-0.369789	-1.87815	0.0101097	0.478015	0.473007	918	tags=95%, list=55%, signal=43%	4321/1813/10077/3593/5322/8651/29800/59307/4057/51561/81030/22914/56253/29108/259197/2069/6318/5063
GOBP_NEGATIVE_REGULATION_OF_NUCLEOBASE_CONTAINING_COMPOUND_METABOLIC_PROCESS	GOBP_NEGATIVE_REGULATION_OF_NUCLEOBASE_CONTAINING_COMPOUND_METABOLIC_PROCESS	GOBP_NEGATIVE_REGULATION_OF_NUCLEOBASE_CONTAINING_COMPOUND_METABOLIC_PROCESS	113	0.289682	1.53915	0.0101107	0.478015	0.473007	510	tags=43%, list=31%, signal=32%	3642/655/9745/10595/5017/2019/1482/4103/11187/4582/2290/6657/195814/117581/23040/8538/2302/3224/140628/54626/25803/6496/58495/4188/389549/139081/170302/796/201516/4004/2295/148398/7020/1410/728269/145258/127343/3218/10481/8328/84667/7480/5083/30812/25806/153572/8928/1745/29842
GOBP_EMBRYONIC_EYE_MORPHOGENESIS	GOBP_EMBRYONIC_EYE_MORPHOGENESIS	GOBP_EMBRYONIC_EYE_MORPHOGENESIS	8	0.642307	1.77329	0.0102098	0.479525	0.474501	466	tags=88%, list=28%, signal=63%	655/7054/6496/2295/7020/4237/25806
GOBP_DORSAL_VENTRAL_PATTERN_FORMATION	GOBP_DORSAL_VENTRAL_PATTERN_FORMATION	GOBP_DORSAL_VENTRAL_PATTERN_FORMATION	16	0.508753	1.77232	0.0104485	0.487531	0.482423	559	tags=75%, list=34%, signal=50%	4010/2019/2290/57453/6496/58495/4188/145258/4821/25806/3237/5992
GOBP_BILE_ACID_BIOSYNTHETIC_PROCESS	GOBP_BILE_ACID_BIOSYNTHETIC_PROCESS	GOBP_BILE_ACID_BIOSYNTHETIC_PROCESS	2	-0.913491	-1.61409	0.0106959	0.489474	0.484347	146	tags=100%, list=9%, signal=91%	9965
GOBP_REGULATION_OF_BILE_ACID_BIOSYNTHETIC_PROCESS	GOBP_REGULATION_OF_BILE_ACID_BIOSYNTHETIC_PROCESS	GOBP_REGULATION_OF_BILE_ACID_BIOSYNTHETIC_PROCESS	2	-0.913491	-1.61409	0.0106959	0.489474	0.484347	146	tags=100%, list=9%, signal=91%	9965
GOBP_REGULATION_OF_BILE_ACID_METABOLIC_PROCESS	GOBP_REGULATION_OF_BILE_ACID_METABOLIC_PROCESS	GOBP_REGULATION_OF_BILE_ACID_METABOLIC_PROCESS	2	-0.913491	-1.61409	0.0106959	0.489474	0.484347	146	tags=100%, list=9%, signal=91%	9965
GOBP_CELL_FATE_SPECIFICATION	GOBP_CELL_FATE_SPECIFICATION	GOBP_CELL_FATE_SPECIFICATION	19	0.483511	1.75751	0.0108956	0.494169	0.488992	400	tags=58%, list=24%, signal=44%	30012/3110/6899/6657/54845/10736/3226/23040/54738/145258/4821
GOMF_RECEPTOR_ANTAGONIST_ACTIVITY	GOMF_RECEPTOR_ANTAGONIST_ACTIVITY	GOMF_RECEPTOR_ANTAGONIST_ACTIVITY	4	-0.754448	-1.85637	0.0109369	0.494169	0.488992	139	tags=75%, list=8%, signal=69%	27121/124857/10816
GOBP_GLOMERULAR_MESANGIAL_CELL_PROLIFERATION	GOBP_GLOMERULAR_MESANGIAL_CELL_PROLIFERATION	GOBP_GLOMERULAR_MESANGIAL_CELL_PROLIFERATION	3	0.800583	1.55791	0.011095	0.494217	0.48904	126	tags=67%, list=8%, signal=62%	655/8710
GOBP_GLOMERULAR_MESANGIUM_DEVELOPMENT	GOBP_GLOMERULAR_MESANGIUM_DEVELOPMENT	GOBP_GLOMERULAR_MESANGIUM_DEVELOPMENT	3	0.800583	1.55791	0.011095	0.494217	0.48904	126	tags=67%, list=8%, signal=62%	655/8710
GOBP_POSITIVE_REGULATION_OF_ADAPTIVE_IMMUNE_RESPONSE	GOBP_POSITIVE_REGULATION_OF_ADAPTIVE_IMMUNE_RESPONSE	GOBP_POSITIVE_REGULATION_OF_ADAPTIVE_IMMUNE_RESPONSE	10	-0.528267	-1.97984	0.0112204	0.494217	0.48904	787	tags=100%, list=48%, signal=53%	2208/7124/5588/51561/3606/2625/29108/910/7292
GOBP_POSITIVE_REGULATION_OF_INTERFERON_GAMMA_PRODUCTION	GOBP_POSITIVE_REGULATION_OF_INTERFERON_GAMMA_PRODUCTION	GOBP_POSITIVE_REGULATION_OF_INTERFERON_GAMMA_PRODUCTION	10	-0.528267	-1.97984	0.0112204	0.494217	0.48904	787	tags=80%, list=48%, signal=42%	51561/3606/22914/56253/916/914/29108/7292
GOMF_FLAVIN_ADENINE_DINUCLEOTIDE_BINDING	GOMF_FLAVIN_ADENINE_DINUCLEOTIDE_BINDING	GOMF_FLAVIN_ADENINE_DINUCLEOTIDE_BINDING	4	-0.751666	-1.84952	0.0112841	0.494217	0.48904	415	tags=100%, list=25%, signal=75%	5768/5625/2326
GOBP_STEROID_METABOLIC_PROCESS	GOBP_STEROID_METABOLIC_PROCESS	GOBP_STEROID_METABOLIC_PROCESS	30	-0.27551	-1.7314	0.0118249	0.501905	0.496647	236	tags=47%, list=14%, signal=41%	2516/1557/5087/64816/10941/6783/231/6770/9965/54576/54577/1544/1588/145264
GOCC_GOLGI_CIS_CISTERNA	GOCC_GOLGI_CIS_CISTERNA	GOCC_GOLGI_CIS_CISTERNA	1	-0.995768	-1.32953	0.0118456	0.501905	0.496647	9	tags=100%, list=1%, signal=100%
GOBP_MRNA_PROCESSING	GOBP_MRNA_PROCESSING	GOBP_MRNA_PROCESSING	12	0.555816	1.75759	0.0118812	0.501905	0.496647	262	tags=50%, list=16%, signal=42%	10595/3167/676/57379/54845/64506
GOMF_NEUROPEPTIDE_Y_RECEPTOR_ACTIVITY	GOMF_NEUROPEPTIDE_Y_RECEPTOR_ACTIVITY	GOMF_NEUROPEPTIDE_Y_RECEPTOR_ACTIVITY	2	-0.909256	-1.60661	0.0119133	0.501905	0.496647	153	tags=100%, list=9%, signal=91%	10887
GOBP_ACTIVATION_OF_INNATE_IMMUNE_RESPONSE	GOBP_ACTIVATION_OF_INNATE_IMMUNE_RESPONSE	GOBP_ACTIVATION_OF_INNATE_IMMUNE_RESPONSE	4	-0.748031	-1.84058	0.0119797	0.501905	0.496647	421	tags=100%, list=25%, signal=75%	22914/29108/5063
GOBP_REGULATION_OF_CD4_POSITIVE_ALPHA_BETA_T_CELL_ACTIVATION	GOBP_REGULATION_OF_CD4_POSITIVE_ALPHA_BETA_T_CELL_ACTIVATION	GOBP_REGULATION_OF_CD4_POSITIVE_ALPHA_BETA_T_CELL_ACTIVATION	10	-0.525228	-1.96844	0.0120051	0.501905	0.496647	792	tags=100%, list=48%, signal=52%	3593/8651/177/5588/51561/3606/3718/2625/7292
GOBP_AXONAL_TRANSPORT	GOBP_AXONAL_TRANSPORT	GOBP_AXONAL_TRANSPORT	7	0.672001	1.77739	0.0120221	0.501905	0.496647	286	tags=71%, list=17%, signal=59%	50632/547/7345/8120/4747
GOCC_AXON_CYTOPLASM	GOCC_AXON_CYTOPLASM	GOCC_AXON_CYTOPLASM	7	0.672001	1.77739	0.0120221	0.501905	0.496647	286	tags=71%, list=17%, signal=59%	50632/547/7345/8120/4747
GOBP_MESENCHYMAL_CELL_PROLIFERATION	GOBP_MESENCHYMAL_CELL_PROLIFERATION	GOBP_MESENCHYMAL_CELL_PROLIFERATION	4	0.761759	1.65438	0.0121749	0.505328	0.500035	168	tags=75%, list=10%, signal=68%	655/6899/10736
GOMF_ZINC_ION_BINDING	GOMF_ZINC_ION_BINDING	GOMF_ZINC_ION_BINDING	63	-0.199976	-1.72146	0.0122655	0.506145	0.500843	290	tags=37%, list=18%, signal=31%	4320/144165/7077/164668/9509/1821/6622/2516/5251/56624/282996/4493/2104/59272/6096/131405/60676/114088/4224/23089/23619/248/4490
GOBP_CYTOKINE_PRODUCTION_INVOLVED_IN_IMMUNE_RESPONSE	GOBP_CYTOKINE_PRODUCTION_INVOLVED_IN_IMMUNE_RESPONSE	GOBP_CYTOKINE_PRODUCTION_INVOLVED_IN_IMMUNE_RESPONSE	7	-0.604976	-1.92345	0.0126379	0.512794	0.507421	659	tags=100%, list=40%, signal=60%	814/3606/3718/2625/89886/7292
GOBP_POSITIVE_REGULATION_OF_INTERLEUKIN_6_PRODUCTION	GOBP_POSITIVE_REGULATION_OF_INTERLEUKIN_6_PRODUCTION	GOBP_POSITIVE_REGULATION_OF_INTERLEUKIN_6_PRODUCTION	7	-0.604976	-1.92345	0.0126379	0.512794	0.507421	659	tags=100%, list=40%, signal=60%	177/29108/3570/7292/2069/53342
GOBP_UREA_TRANSPORT	GOBP_UREA_TRANSPORT	GOBP_UREA_TRANSPORT	3	-0.841404	-1.81533	0.0126421	0.512794	0.507421	266	tags=100%, list=16%, signal=84%	7380/89872
GOBP_REGULATION_OF_EXOCYTOSIS	GOBP_REGULATION_OF_EXOCYTOSIS	GOBP_REGULATION_OF_EXOCYTOSIS	26	0.438134	1.7437	0.0127862	0.513715	0.508333	650	tags=73%, list=39%, signal=45%	57586/1080/140730/3596/5582/55503/8911/90019/341359/203190/22871/84258/201294/2623/8913/5023/9699/6853/8912
GOBP_NEGATIVE_REGULATION_OF_MUSCLE_CELL_APOPTOTIC_PROCESS	GOBP_NEGATIVE_REGULATION_OF_MUSCLE_CELL_APOPTOTIC_PROCESS	GOBP_NEGATIVE_REGULATION_OF_MUSCLE_CELL_APOPTOTIC_PROCESS	3	0.788146	1.53371	0.0128607	0.513715	0.508333	70	tags=67%, list=4%, signal=64%	655/1482
GOBP_MESENCHYMAL_STEM_CELL_MAINTENANCE_INVOLVED_IN_NEPHRON_MORPHOGENESIS	GOBP_MESENCHYMAL_STEM_CELL_MAINTENANCE_INVOLVED_IN_NEPHRON_MORPHOGENESIS	GOBP_MESENCHYMAL_STEM_CELL_MAINTENANCE_INVOLVED_IN_NEPHRON_MORPHOGENESIS	2	0.899577	1.50412	0.0128807	0.513715	0.508333	168	tags=100%, list=10%, signal=90%	655/10736
GOBP_POSITIVE_REGULATION_OF_INFLAMMATORY_RESPONSE	GOBP_POSITIVE_REGULATION_OF_INFLAMMATORY_RESPONSE	GOBP_POSITIVE_REGULATION_OF_INFLAMMATORY_RESPONSE	12	-0.442693	-1.80412	0.0135222	0.536304	0.530685	428	tags=75%, list=26%, signal=56%	51561/3606/81030/1236/4818/29108/26228/6622/7292
GOCC_ION_CHANNEL_COMPLEX	GOCC_ION_CHANNEL_COMPLEX	GOCC_ION_CHANNEL_COMPLEX	57	0.344009	1.63825	0.0136503	0.536485	0.530865	730	tags=67%, list=44%, signal=39%	1080/3785/57348/389816/55503/3736/8911/55800/2902/2903/3754/54102/116444/1188/1139/3757/9022/7222/3755/3747/1137/1187/57101/59285/30820/8913/778/729993/6323/6262/774/8912/3784/2893/2568/784/6261/6337
GOBP_STRIATED_MUSCLE_CELL_APOPTOTIC_PROCESS	GOBP_STRIATED_MUSCLE_CELL_APOPTOTIC_PROCESS	GOBP_STRIATED_MUSCLE_CELL_APOPTOTIC_PROCESS	3	0.782552	1.52283	0.0138045	0.536485	0.530865	70	tags=67%, list=4%, signal=64%	655/1482
GOCC_NEURONAL_DENSE_CORE_VESICLE	GOCC_NEURONAL_DENSE_CORE_VESICLE	GOCC_NEURONAL_DENSE_CORE_VESICLE	3	0.782512	1.52275	0.0138045	0.536485	0.530865	143	tags=67%, list=9%, signal=61%	1113/547
GOBP_POSITIVE_REGULATION_OF_NUCLEOBASE_CONTAINING_COMPOUND_METABOLIC_PROCESS	GOBP_POSITIVE_REGULATION_OF_NUCLEOBASE_CONTAINING_COMPOUND_METABOLIC_PROCESS	GOBP_POSITIVE_REGULATION_OF_NUCLEOBASE_CONTAINING_COMPOUND_METABOLIC_PROCESS	145	0.274421	1.50432	0.0138273	0.536485	0.530865	754	tags=59%, list=46%, signal=35%	225689/8074/3196/655/4010/3167/2019/1482/79977/4582/3227/6899/676/306/51083/6657/3229/5582/11317/10736/3226/8538/3219/2302/79190/4778/140628/25803/2980/10655/6496/2902/58495/64506/389549/326/92565/54738/4004/3757/2295/51442/7020/80714/3221/5979/8328/4821/8521/7480/7136/5083/2535/30812/136259/8928/6604/1745/29842/11166/4222/5992/2623/2020/56917/23109/154197/130497/4072/54361/653/4300/658/2297/1746…
GOBP_ACTIN_POLYMERIZATION_OR_DEPOLYMERIZATION	GOBP_ACTIN_POLYMERIZATION_OR_DEPOLYMERIZATION	GOBP_ACTIN_POLYMERIZATION_OR_DEPOLYMERIZATION	17	-0.375627	-1.75702	0.0144701	0.556099	0.550273	831	tags=88%, list=50%, signal=44%	93661/6366/1627/9051/119/51738/9168/50853/64780/1236/80115/29108/81624/5063/6708
GOBP_ANTIMICROBIAL_HUMORAL_RESPONSE	GOBP_ANTIMICROBIAL_HUMORAL_RESPONSE	GOBP_ANTIMICROBIAL_HUMORAL_RESPONSE	18	0.488836	1.75608	0.0145757	0.556099	0.550273	86	tags=28%, list=5%, signal=27%	5968/5068/5967/9547/130120
GOBP_MUSCLE_CONTRACTION	GOBP_MUSCLE_CONTRACTION	GOBP_MUSCLE_CONTRACTION	58	0.336693	1.60735	0.0149139	0.556099	0.550273	774	tags=69%, list=47%, signal=38%	1113/5224/10345/1482/7138/7137/22953/3736/1144/55800/1311/51761/796/3757/6865/1410/124093/4625/9127/7136/60675/29895/4621/134/8913/6323/5023/6262/3357/8912/3784/84676/7140/5021/6261/126306/1813/6442/342667/7169
GOMF_ION_TRANSMEMBRANE_TRANSPORTER_ACTIVITY	GOMF_ION_TRANSMEMBRANE_TRANSPORTER_ACTIVITY	GOMF_ION_TRANSMEMBRANE_TRANSPORTER_ACTIVITY	126	0.283835	1.53562	0.015006	0.556099	0.550273	730	tags=59%, list=44%, signal=36%	1080/6508/9914/10568/3785/54716/147798/57348/22953/60598/389816/5349/55503/3736/6534/64078/6550/8911/23416/1144/4948/55800/338440/478/2902/2903/3754/54102/83959/116444/1188/1139/3757/9022/7222/51458/6549/3755/6570/6531/3747/92745/9127/1137/6523/1187/11254/284427/57101/89822/79838/3766/29986/59285/30820/8913/778/6323/57419/5023/131096/6262/774/8912/3784/2893/6528/2568/525/784/23539/3769/6261/6337
GOBP_MEMBRANE_LIPID_METABOLIC_PROCESS	GOBP_MEMBRANE_LIPID_METABOLIC_PROCESS	GOBP_MEMBRANE_LIPID_METABOLIC_PROCESS	22	0.441749	1.67557	0.015014	0.556099	0.550273	613	tags=68%, list=37%, signal=44%	222/10690/59344/8707/242/7054/79152/130367/124976/123099/2525/3696/125981/5023/8128
GOBP_BRONCHUS_DEVELOPMENT	GOBP_BRONCHUS_DEVELOPMENT	GOBP_BRONCHUS_DEVELOPMENT	4	0.7511	1.63123	0.0150266	0.556099	0.550273	222	tags=75%, list=13%, signal=65%	7477/3596/25803
GOBP_LOBAR_BRONCHUS_DEVELOPMENT	GOBP_LOBAR_BRONCHUS_DEVELOPMENT	GOBP_LOBAR_BRONCHUS_DEVELOPMENT	4	0.7511	1.63123	0.0150266	0.556099	0.550273	222	tags=75%, list=13%, signal=65%	7477/3596/25803
GOBP_NEGATIVE_REGULATION_OF_CARBOHYDRATE_METABOLIC_PROCESS	GOBP_NEGATIVE_REGULATION_OF_CARBOHYDRATE_METABOLIC_PROCESS	GOBP_NEGATIVE_REGULATION_OF_CARBOHYDRATE_METABOLIC_PROCESS	1	-0.994559	-1.32791	0.0152082	0.556099	0.550273	11	tags=100%, list=1%, signal=99%
GOBP_NEGATIVE_REGULATION_OF_GLUCONEOGENESIS	GOBP_NEGATIVE_REGULATION_OF_GLUCONEOGENESIS	GOBP_NEGATIVE_REGULATION_OF_GLUCONEOGENESIS	1	-0.994559	-1.32791	0.0152082	0.556099	0.550273	11	tags=100%, list=1%, signal=99%
GOBP_POSITIVE_REGULATION_OF_CELLULAR_RESPONSE_TO_INSULIN_STIMULUS	GOBP_POSITIVE_REGULATION_OF_CELLULAR_RESPONSE_TO_INSULIN_STIMULUS	GOBP_POSITIVE_REGULATION_OF_CELLULAR_RESPONSE_TO_INSULIN_STIMULUS	1	-0.994559	-1.32791	0.0152082	0.556099	0.550273	11	tags=100%, list=1%, signal=99%
GOMF_GDP_DISSOCIATION_INHIBITOR_ACTIVITY	GOMF_GDP_DISSOCIATION_INHIBITOR_ACTIVITY	GOMF_GDP_DISSOCIATION_INHIBITOR_ACTIVITY	1	0.993349	1.32134	0.0152218	0.556099	0.550273	12	tags=100%, list=1%, signal=99%	398
GOBP_NEGATIVE_REGULATION_OF_TRANSCRIPTION_BY_RNA_POLYMERASE_II	GOBP_NEGATIVE_REGULATION_OF_TRANSCRIPTION_BY_RNA_POLYMERASE_II	GOBP_NEGATIVE_REGULATION_OF_TRANSCRIPTION_BY_RNA_POLYMERASE_II	82	0.309826	1.58111	0.0152676	0.556099	0.550273	510	tags=45%, list=31%, signal=33%	3642/9745/5017/2019/1482/4103/2290/6657/195814/23040/8538/2302/3224/140628/54626/25803/58495/4188/389549/139081/170302/4004/7020/728269/145258/127343/3218/10481/8328/84667/7480/30812/25806/153572/8928/1745/29842
GOBP_REGULATION_OF_NEURON_DIFFERENTIATION	GOBP_REGULATION_OF_NEURON_DIFFERENTIATION	GOBP_REGULATION_OF_NEURON_DIFFERENTIATION	26	0.431451	1.7171	0.0153956	0.557287	0.551449	505	tags=58%, list=31%, signal=41%	655/9745/30012/1482/2290/5121/6657/54845/6496/389549/5979/22871/4821/30812/1745
GOBP_MESENCHYMAL_CELL_APOPTOTIC_PROCESS	GOBP_MESENCHYMAL_CELL_APOPTOTIC_PROCESS	GOBP_MESENCHYMAL_CELL_APOPTOTIC_PROCESS	3	0.77763	1.51325	0.0154563	0.557287	0.551449	95	tags=67%, list=6%, signal=63%	655/6899
GOBP_PHARYNGEAL_SYSTEM_DEVELOPMENT	GOBP_PHARYNGEAL_SYSTEM_DEVELOPMENT	GOBP_PHARYNGEAL_SYSTEM_DEVELOPMENT	6	0.694094	1.74823	0.0155798	0.558916	0.553061	95	tags=50%, list=6%, signal=47%	655/1482/6899
GOBP_SKIN_DEVELOPMENT	GOBP_SKIN_DEVELOPMENT	GOBP_SKIN_DEVELOPMENT	41	0.366477	1.63107	0.0158207	0.561656	0.555772	608	tags=59%, list=37%, signal=38%	5068/5017/147495/79977/130120/59344/51083/3229/242/79152/1311/58495/51761/1001/4050/2707/7480/1775/3691/11166/80326/2125/125981/3868
GOBP_SKELETAL_SYSTEM_DEVELOPMENT	GOBP_SKELETAL_SYSTEM_DEVELOPMENT	GOBP_SKELETAL_SYSTEM_DEVELOPMENT	78	0.317323	1.59938	0.0159812	0.561656	0.555772	456	tags=41%, list=28%, signal=31%	387733/7477/655/2019/1302/79977/3223/3227/6899/3222/10736/3226/8538/3219/3224/57453/10683/10655/1311/1298/4188/63827/7020/145258/3221/3218/124976/84667/7483/7480/1300/3225
GOBP_ANDROGEN_CATABOLIC_PROCESS	GOBP_ANDROGEN_CATABOLIC_PROCESS	GOBP_ANDROGEN_CATABOLIC_PROCESS	1	-0.993349	-1.3263	0.0161282	0.561656	0.555772	13	tags=100%, list=1%, signal=99%
GOBP_ESTROGEN_BIOSYNTHETIC_PROCESS	GOBP_ESTROGEN_BIOSYNTHETIC_PROCESS	GOBP_ESTROGEN_BIOSYNTHETIC_PROCESS	1	-0.993349	-1.3263	0.0161282	0.561656	0.555772	13	tags=100%, list=1%, signal=99%
GOBP_NEGATIVE_REGULATION_OF_CHRONIC_INFLAMMATORY_RESPONSE	GOBP_NEGATIVE_REGULATION_OF_CHRONIC_INFLAMMATORY_RESPONSE	GOBP_NEGATIVE_REGULATION_OF_CHRONIC_INFLAMMATORY_RESPONSE	1	-0.993349	-1.3263	0.0161282	0.561656	0.555772	13	tags=100%, list=1%, signal=99%
GOBP_PROSTATE_GLAND_GROWTH	GOBP_PROSTATE_GLAND_GROWTH	GOBP_PROSTATE_GLAND_GROWTH	1	-0.993349	-1.3263	0.0161282	0.561656	0.555772	13	tags=100%, list=1%, signal=99%
GOBP_REGULATION_OF_EPIDERMIS_DEVELOPMENT	GOBP_REGULATION_OF_EPIDERMIS_DEVELOPMENT	GOBP_REGULATION_OF_EPIDERMIS_DEVELOPMENT	12	0.544879	1.72301	0.0162534	0.562456	0.556563	258	tags=50%, list=16%, signal=43%	5068/79977/130120/54845/6820/58495
GOBP_REGULATION_OF_PHOSPHOLIPASE_C_ACTIVATING_G_PROTEIN_COUPLED_RECEPTOR_SIGNALING_PATHWAY	GOBP_REGULATION_OF_PHOSPHOLIPASE_C_ACTIVATING_G_PROTEIN_COUPLED_RECEPTOR_SIGNALING_PATHWAY	GOBP_REGULATION_OF_PHOSPHOLIPASE_C_ACTIVATING_G_PROTEIN_COUPLED_RECEPTOR_SIGNALING_PATHWAY	3	0.774818	1.50778	0.0164002	0.562456	0.556563	375	tags=100%, list=23%, signal=77%	1113/2850/2922
GOMF_INORGANIC_ANION_TRANSMEMBRANE_TRANSPORTER_ACTIVITY	GOMF_INORGANIC_ANION_TRANSMEMBRANE_TRANSPORTER_ACTIVITY	GOMF_INORGANIC_ANION_TRANSMEMBRANE_TRANSPORTER_ACTIVITY	20	0.459208	1.69718	0.0164115	0.562456	0.556563	518	tags=65%, list=31%, signal=45%	1080/6508/57348/5349/338440/54102/83959/1188/9022/6570/6531/1187/57101
GOBP_ENDOPLASMIC_RETICULUM_ORGANIZATION	GOBP_ENDOPLASMIC_RETICULUM_ORGANIZATION	GOBP_ENDOPLASMIC_RETICULUM_ORGANIZATION	4	0.74503	1.61805	0.0165621	0.562456	0.556563	67	tags=50%, list=4%, signal=48%	225689/10345
GOBP_HORMONE_CATABOLIC_PROCESS	GOBP_HORMONE_CATABOLIC_PROCESS	GOBP_HORMONE_CATABOLIC_PROCESS	2	-0.895947	-1.58309	0.016609	0.562456	0.556563	175	tags=100%, list=11%, signal=90%	1588
GOBP_EMBRYONIC_MORPHOGENESIS	GOBP_EMBRYONIC_MORPHOGENESIS	GOBP_EMBRYONIC_MORPHOGENESIS	88	0.31048	1.59917	0.0167223	0.562456	0.556563	501	tags=44%, list=30%, signal=33%	53904/7477/3196/655/3167/2019/1482/79977/3227/2290/6899/6657/10736/3226/3219/57453/7054/1294/6692/6496/58495/4188/51761/2295/7020/145258/3221/3218/5979/4237/8521/3225/2535/30812/25806/1301/153572/8928/3691
GOBP_PHOSPHATE_ION_TRANSPORT	GOBP_PHOSPHATE_ION_TRANSPORT	GOBP_PHOSPHATE_ION_TRANSPORT	4	0.744288	1.61644	0.0167815	0.562456	0.556563	76	tags=50%, list=5%, signal=48%	8074/10568
GOBP_TRIVALENT_INORGANIC_ANION_HOMEOSTASIS	GOBP_TRIVALENT_INORGANIC_ANION_HOMEOSTASIS	GOBP_TRIVALENT_INORGANIC_ANION_HOMEOSTASIS	4	0.744288	1.61644	0.0167815	0.562456	0.556563	76	tags=50%, list=5%, signal=48%	8074/10568
GOMF_MYOSIN_V_BINDING	GOMF_MYOSIN_V_BINDING	GOMF_MYOSIN_V_BINDING	1	0.991536	1.31893	0.0169614	0.565829	0.559902	15	tags=100%, list=1%, signal=99%	57111
GOBP_EMBRYONIC_CAMERA_TYPE_EYE_MORPHOGENESIS	GOBP_EMBRYONIC_CAMERA_TYPE_EYE_MORPHOGENESIS	GOBP_EMBRYONIC_CAMERA_TYPE_EYE_MORPHOGENESIS	6	0.688338	1.73373	0.0172306	0.572137	0.566144	355	tags=83%, list=21%, signal=66%	655/7054/6496/2295/7020
GOBP_ZINC_ION_HOMEOSTASIS	GOBP_ZINC_ION_HOMEOSTASIS	GOBP_ZINC_ION_HOMEOSTASIS	5	-0.676909	-1.896	0.0177632	0.586706	0.58056	213	tags=60%, list=13%, signal=52%	4493/7780/4490
GOBP_NEGATIVE_REGULATION_OF_LEUKOCYTE_APOPTOTIC_PROCESS	GOBP_NEGATIVE_REGULATION_OF_LEUKOCYTE_APOPTOTIC_PROCESS	GOBP_NEGATIVE_REGULATION_OF_LEUKOCYTE_APOPTOTIC_PROCESS	9	-0.489064	-1.72167	0.0178338	0.586706	0.58056	851	tags=100%, list=51%, signal=49%	6363/6366/84941/5588/939/3718/1236/57864
GOBP_SPHINGOLIPID_METABOLIC_PROCESS	GOBP_SPHINGOLIPID_METABOLIC_PROCESS	GOBP_SPHINGOLIPID_METABOLIC_PROCESS	21	0.461694	1.72586	0.0179565	0.586987	0.580838	613	tags=71%, list=37%, signal=46%	222/10690/59344/8707/242/7054/79152/130367/124976/123099/2525/3696/125981/5023/8128
GOBP_EPITHELIAL_CELL_DEVELOPMENT	GOBP_EPITHELIAL_CELL_DEVELOPMENT	GOBP_EPITHELIAL_CELL_DEVELOPMENT	26	0.425424	1.69311	0.0180067	0.586987	0.580838	598	tags=65%, list=36%, signal=42%	57111/7477/3642/79977/2302/25803/6496/10481/4821/1775/30812/29842/5314/169044/2623/10653/4868
GOBP_PROTEIN_LOCALIZATION_TO_EXTRACELLULAR_REGION	GOBP_PROTEIN_LOCALIZATION_TO_EXTRACELLULAR_REGION	GOBP_PROTEIN_LOCALIZATION_TO_EXTRACELLULAR_REGION	32	0.400284	1.68226	0.0180958	0.587209	0.581057	264	tags=38%, list=16%, signal=32%	1113/1080/7425/3596/51083/6755/6288/131177/2850/54474/1311/2696
GOBP_IN_UTERO_EMBRYONIC_DEVELOPMENT	GOBP_IN_UTERO_EMBRYONIC_DEVELOPMENT	GOBP_IN_UTERO_EMBRYONIC_DEVELOPMENT	39	0.367003	1.61761	0.0182388	0.587386	0.581233	83	tags=21%, list=5%, signal=20%	387733/398/7477/655/3880/64711/10568/79977
GOBP_MONOCARBOXYLIC_ACID_METABOLIC_PROCESS	GOBP_MONOCARBOXYLIC_ACID_METABOLIC_PROCESS	GOBP_MONOCARBOXYLIC_ACID_METABOLIC_PROCESS	42	-0.223669	-1.64679	0.0182969	0.587386	0.581233	260	tags=45%, list=16%, signal=39%	2687/29785/6622/56624/1557/552/2027/10941/1553/231/6770/1549/9965/55301/247/54576/54577/1544/253017
GOBP_REGULATION_OF_EPITHELIAL_CELL_DIFFERENTIATION	GOBP_REGULATION_OF_EPITHELIAL_CELL_DIFFERENTIATION	GOBP_REGULATION_OF_EPITHELIAL_CELL_DIFFERENTIATION	23	0.437526	1.68096	0.0183481	0.587386	0.581233	317	tags=43%, list=19%, signal=36%	5068/79977/130120/8842/3596/54845/2302/6820/58495/55966
GOBP_NEGATIVE_REGULATION_OF_SIGNALING_RECEPTOR_ACTIVITY	GOBP_NEGATIVE_REGULATION_OF_SIGNALING_RECEPTOR_ACTIVITY	GOBP_NEGATIVE_REGULATION_OF_SIGNALING_RECEPTOR_ACTIVITY	9	-0.484812	-1.7067	0.0184541	0.587792	0.581634	858	tags=100%, list=52%, signal=48%	4061/7124/27120/2048/27121/124857/59272/10816
GOBP_SENSORY_PERCEPTION	GOBP_SENSORY_PERCEPTION	GOBP_SENSORY_PERCEPTION	91	0.300887	1.55722	0.0185254	0.587792	0.581634	509	tags=46%, list=31%, signal=34%	53904/6863/1302/6899/1472/59344/22953/3859/25794/7932/3736/7054/7345/6496/55800/5158/2903/6425/51761/1139/341359/4070/1413/796/1001/7020/6531/3218/4923/158046/1470/375323/7480/1137/2535/127534/25806/4986/1285/1301/1469/60675
GOBP_NEGATIVE_REGULATION_OF_INTERLEUKIN_2_PRODUCTION	GOBP_NEGATIVE_REGULATION_OF_INTERLEUKIN_2_PRODUCTION	GOBP_NEGATIVE_REGULATION_OF_INTERLEUKIN_2_PRODUCTION	3	-0.81477	-1.75787	0.0189124	0.593897	0.587675	310	tags=100%, list=19%, signal=81%	53833/89795
GOBP_OTIC_VESICLE_DEVELOPMENT	GOBP_OTIC_VESICLE_DEVELOPMENT	GOBP_OTIC_VESICLE_DEVELOPMENT	3	-0.81477	-1.75787	0.0189124	0.593897	0.587675	310	tags=100%, list=19%, signal=81%	219736/1280
GOBP_OXIDATIVE_DEMETHYLATION	GOBP_OXIDATIVE_DEMETHYLATION	GOBP_OXIDATIVE_DEMETHYLATION	2	-0.885662	-1.56492	0.0190506	0.593897	0.587675	192	tags=100%, list=12%, signal=89%	1544
GOMF_ESTROGEN_16_ALPHA_HYDROXYLASE_ACTIVITY	GOMF_ESTROGEN_16_ALPHA_HYDROXYLASE_ACTIVITY	GOMF_ESTROGEN_16_ALPHA_HYDROXYLASE_ACTIVITY	2	-0.885662	-1.56492	0.0190506	0.593897	0.587675	192	tags=100%, list=12%, signal=89%	1544
GOBP_LENS_FIBER_CELL_DEVELOPMENT	GOBP_LENS_FIBER_CELL_DEVELOPMENT	GOBP_LENS_FIBER_CELL_DEVELOPMENT	1	0.990326	1.31732	0.0201507	0.622751	0.616227	17	tags=100%, list=1%, signal=99%	7477
GOBP_OXYGEN_HOMEOSTASIS	GOBP_OXYGEN_HOMEOSTASIS	GOBP_OXYGEN_HOMEOSTASIS	1	0.990326	1.31732	0.0201507	0.622751	0.616227	17	tags=100%, list=1%, signal=99%	7477
GOBP_MATING	GOBP_MATING	GOBP_MATING	11	0.548763	1.69865	0.0205194	0.627156	0.620586	206	tags=45%, list=12%, signal=40%	10876/7425/6863/7932/7054
GOBP_ANTERIOR_POSTERIOR_PATTERN_SPECIFICATION	GOBP_ANTERIOR_POSTERIOR_PATTERN_SPECIFICATION	GOBP_ANTERIOR_POSTERIOR_PATTERN_SPECIFICATION	37	0.385308	1.68947	0.0205617	0.627156	0.620586	549	tags=57%, list=33%, signal=39%	2019/3223/3227/6899/3222/3229/10736/3226/3219/3224/54626/10683/10655/389549/3221/3218/84667/3225/8928/4222/57801
GOMF_FERRIC_IRON_BINDING	GOMF_FERRIC_IRON_BINDING	GOMF_FERRIC_IRON_BINDING	2	0.876588	1.46568	0.0206849	0.627156	0.620586	206	tags=100%, list=12%, signal=88%	55586/7054
GOMF_ELECTRON_TRANSFER_ACTIVITY	GOMF_ELECTRON_TRANSFER_ACTIVITY	GOMF_ELECTRON_TRANSFER_ACTIVITY	4	-0.720177	-1.77204	0.0208188	0.627156	0.620586	152	tags=75%, list=9%, signal=68%	231/1544/1588
GOBP_HISTONE_H3_K4_METHYLATION	GOBP_HISTONE_H3_K4_METHYLATION	GOBP_HISTONE_H3_K4_METHYLATION	3	-0.809927	-1.74742	0.0209371	0.627156	0.620586	318	tags=100%, list=19%, signal=81%	2625/143241
GOBP_ACTIN_FILAMENT_ORGANIZATION	GOBP_ACTIN_FILAMENT_ORGANIZATION	GOBP_ACTIN_FILAMENT_ORGANIZATION	36	-0.23276	-1.61185	0.0210146	0.627156	0.620586	1000	tags=89%, list=60%, signal=36%	54361/114822/57471/1440/7169/93661/6366/1627/4640/9051/79767/79933/3397/7139/119/51738/9168/50853/70/54509/4648/64780/1236/80115/29108/58/9886/22843/81624/90167/5063/6708
GOMF_L_PROLINE_TRANSMEMBRANE_TRANSPORTER_ACTIVITY	GOMF_L_PROLINE_TRANSMEMBRANE_TRANSPORTER_ACTIVITY	GOMF_L_PROLINE_TRANSMEMBRANE_TRANSPORTER_ACTIVITY	2	0.875983	1.46467	0.0212052	0.627156	0.620586	207	tags=100%, list=13%, signal=88%	54716/6534
GOBP_CELLULAR_RESPONSE_TO_ZINC_ION	GOBP_CELLULAR_RESPONSE_TO_ZINC_ION	GOBP_CELLULAR_RESPONSE_TO_ZINC_ION	4	-0.718629	-1.76823	0.0212841	0.627156	0.620586	2	tags=50%, list=0%, signal=50%	4493/4490
GOBP_NEGATIVE_REGULATION_OF_NATURAL_KILLER_CELL_MEDIATED_IMMUNITY	GOBP_NEGATIVE_REGULATION_OF_NATURAL_KILLER_CELL_MEDIATED_IMMUNITY	GOBP_NEGATIVE_REGULATION_OF_NATURAL_KILLER_CELL_MEDIATED_IMMUNITY	1	-0.990931	-1.32307	0.0213506	0.627156	0.620586	17	tags=100%, list=1%, signal=99%
GOBP_PROTECTION_FROM_NATURAL_KILLER_CELL_MEDIATED_CYTOTOXICITY	GOBP_PROTECTION_FROM_NATURAL_KILLER_CELL_MEDIATED_CYTOTOXICITY	GOBP_PROTECTION_FROM_NATURAL_KILLER_CELL_MEDIATED_CYTOTOXICITY	1	-0.990931	-1.32307	0.0213506	0.627156	0.620586	17	tags=100%, list=1%, signal=99%
GOBP_NEURON_FATE_COMMITMENT	GOBP_NEURON_FATE_COMMITMENT	GOBP_NEURON_FATE_COMMITMENT	16	0.478699	1.66762	0.021372	0.627156	0.620586	505	tags=62%, list=31%, signal=44%	30012/3110/2290/54845/3226/23040/54738/4821/4916/1745
GOCC_NEURON_PROJECTION_CYTOPLASM	GOCC_NEURON_PROJECTION_CYTOPLASM	GOCC_NEURON_PROJECTION_CYTOPLASM	9	0.571978	1.65958	0.0215064	0.627156	0.620586	286	tags=56%, list=17%, signal=46%	50632/547/7345/8120/4747
GOBP_POSITIVE_REGULATION_OF_ALPHA_BETA_T_CELL_ACTIVATION	GOBP_POSITIVE_REGULATION_OF_ALPHA_BETA_T_CELL_ACTIVATION	GOBP_POSITIVE_REGULATION_OF_ALPHA_BETA_T_CELL_ACTIVATION	9	-0.475699	-1.67462	0.0215555	0.627156	0.620586	873	tags=100%, list=53%, signal=48%	6363/3593/8651/5588/51561/3606/916/7292
GOBP_REGULATION_OF_ALPHA_BETA_T_CELL_DIFFERENTIATION	GOBP_REGULATION_OF_ALPHA_BETA_T_CELL_DIFFERENTIATION	GOBP_REGULATION_OF_ALPHA_BETA_T_CELL_DIFFERENTIATION	9	-0.475699	-1.67462	0.0215555	0.627156	0.620586	873	tags=100%, list=53%, signal=48%	6363/3593/8651/51561/3606/3718/2625/7292
GOCC_HIGH_DENSITY_LIPOPROTEIN_PARTICLE	GOCC_HIGH_DENSITY_LIPOPROTEIN_PARTICLE	GOCC_HIGH_DENSITY_LIPOPROTEIN_PARTICLE	2	0.875378	1.46366	0.0217256	0.627156	0.620586	208	tags=100%, list=13%, signal=88%	6288/6289
GOCC_PROTEIN_LIPID_COMPLEX	GOCC_PROTEIN_LIPID_COMPLEX	GOCC_PROTEIN_LIPID_COMPLEX	2	0.875378	1.46366	0.0217256	0.627156	0.620586	208	tags=100%, list=13%, signal=88%	6288/6289
GOBP_RHO_PROTEIN_SIGNAL_TRANSDUCTION	GOBP_RHO_PROTEIN_SIGNAL_TRANSDUCTION	GOBP_RHO_PROTEIN_SIGNAL_TRANSDUCTION	10	0.560791	1.67985	0.0217866	0.627156	0.620586	53	tags=30%, list=3%, signal=29%	398/54869/171177
GOMF_ANION_CHANNEL_ACTIVITY	GOMF_ANION_CHANNEL_ACTIVITY	GOMF_ANION_CHANNEL_ACTIVITY	12	0.530844	1.67863	0.0219694	0.629878	0.623279	518	tags=75%, list=31%, signal=52%	1080/57348/5349/338440/54102/1188/9022/1187/57101
GOBP_POSITIVE_REGULATION_OF_MEIOTIC_CELL_CYCLE	GOBP_POSITIVE_REGULATION_OF_MEIOTIC_CELL_CYCLE	GOBP_POSITIVE_REGULATION_OF_MEIOTIC_CELL_CYCLE	4	0.726815	1.57849	0.0222656	0.634922	0.62827	56	tags=50%, list=3%, signal=48%	225689/5017
GOBP_GOLGI_ORGANIZATION	GOBP_GOLGI_ORGANIZATION	GOBP_GOLGI_ORGANIZATION	2	-0.877798	-1.55102	0.0225461	0.634922	0.62827	205	tags=100%, list=12%, signal=88%	653643
GOMF_PHOSPHORIC_ESTER_HYDROLASE_ACTIVITY	GOMF_PHOSPHORIC_ESTER_HYDROLASE_ACTIVITY	GOMF_PHOSPHORIC_ESTER_HYDROLASE_ACTIVITY	24	-0.296864	-1.65363	0.0225486	0.634922	0.62827	536	tags=67%, list=32%, signal=46%	8654/1844/5803/128853/113026/78986/84959/79153/147699/22843/5139/133121/5146/9108/2139/248
GOBP_REGULATION_OF_LYMPHOCYTE_DIFFERENTIATION	GOBP_REGULATION_OF_LYMPHOCYTE_DIFFERENTIATION	GOBP_REGULATION_OF_LYMPHOCYTE_DIFFERENTIATION	22	-0.299797	-1.6233	0.0225683	0.634922	0.62827	914	tags=91%, list=55%, signal=41%	8993/84433/7535/3575/6363/3593/8651/1493/814/3623/441478/51561/3606/939/3718/56253/914/2625/7292/57864
GOBP_NEGATIVE_REGULATION_OF_NEURON_DIFFERENTIATION	GOBP_NEGATIVE_REGULATION_OF_NEURON_DIFFERENTIATION	GOBP_NEGATIVE_REGULATION_OF_NEURON_DIFFERENTIATION	13	0.524818	1.70206	0.02259	0.634922	0.62827	505	tags=69%, list=31%, signal=48%	655/9745/30012/2290/6657/6496/4821/30812/1745
GOBP_NEPHRON_DEVELOPMENT	GOBP_NEPHRON_DEVELOPMENT	GOBP_NEPHRON_DEVELOPMENT	27	0.421043	1.69888	0.022822	0.638927	0.632234	767	tags=78%, list=46%, signal=42%	7477/655/8842/8710/10736/2302/793/4070/5979/30812/1285/153572/3237/170690/4868/130497/54361/2297/3217/84623/3976
GOBP_CELLULAR_KETONE_METABOLIC_PROCESS	GOBP_CELLULAR_KETONE_METABOLIC_PROCESS	GOBP_CELLULAR_KETONE_METABOLIC_PROCESS	15	-0.389209	-1.71763	0.0235971	0.658047	0.651153	242	tags=53%, list=15%, signal=46%	6622/552/231/6770/5019/9965/54576/1588
GOBP_REGULATION_OF_REGULATED_SECRETORY_PATHWAY	GOBP_REGULATION_OF_REGULATED_SECRETORY_PATHWAY	GOBP_REGULATION_OF_REGULATED_SECRETORY_PATHWAY	22	0.425491	1.6139	0.0237483	0.658155	0.65126	650	tags=73%, list=39%, signal=45%	57586/140730/3596/5582/55503/8911/90019/341359/22871/84258/201294/2623/8913/5023/6853/8912
GOBP_LYMPHOCYTE_COSTIMULATION	GOBP_LYMPHOCYTE_COSTIMULATION	GOBP_LYMPHOCYTE_COSTIMULATION	9	-0.469016	-1.6511	0.0240367	0.658155	0.65126	884	tags=100%, list=53%, signal=47%	6363/6366/921/22914/959/1236/916/7292
GOBP_EMBRYONIC_PLACENTA_DEVELOPMENT	GOBP_EMBRYONIC_PLACENTA_DEVELOPMENT	GOBP_EMBRYONIC_PLACENTA_DEVELOPMENT	17	0.465789	1.66349	0.0240481	0.658155	0.65126	260	tags=41%, list=16%, signal=35%	7477/655/3880/79977/6692/58495/4188
GOBP_SPHINGOLIPID_BIOSYNTHETIC_PROCESS	GOBP_SPHINGOLIPID_BIOSYNTHETIC_PROCESS	GOBP_SPHINGOLIPID_BIOSYNTHETIC_PROCESS	17	0.464751	1.65978	0.0240481	0.658155	0.65126	613	tags=71%, list=37%, signal=45%	222/10690/59344/8707/242/79152/130367/124976/123099/125981/5023/8128
GOBP_SECONDARY_METABOLIC_PROCESS	GOBP_SECONDARY_METABOLIC_PROCESS	GOBP_SECONDARY_METABOLIC_PROCESS	12	-0.418326	-1.70482	0.024062	0.658155	0.65126	165	tags=58%, list=10%, signal=53%	1553/231/1549/54576/54577/1544/2326
GOBP_ACUTE_PHASE_RESPONSE	GOBP_ACUTE_PHASE_RESPONSE	GOBP_ACUTE_PHASE_RESPONSE	8	0.606077	1.67326	0.0241774	0.658789	0.651887	208	tags=50%, list=13%, signal=44%	5068/130120/6288/6289
GOBP_ION_TRANSMEMBRANE_TRANSPORT	GOBP_ION_TRANSMEMBRANE_TRANSPORT	GOBP_ION_TRANSMEMBRANE_TRANSPORT	162	0.267147	1.48294	0.0243029	0.659691	0.65278	869	tags=67%, list=53%, signal=35%	1080/6508/9914/10345/10568/3785/54716/147798/57348/22953/3596/5354/60598/51083/389816/6947/5349/55503/3736/6534/64078/6550/8911/23416/1144/55800/338440/478/2902/2903/3754/57338/54102/83959/116444/1188/1139/5999/3757/9022/7222/51458/3358/6549/3755/6531/3747/22871/4923/92745/9127/1137/6523/1187/4986/11254/65268/284427/57101/89822/79838/3766/29986/59285/30820/8913/778/729993/6323/57419/5023/131096/1…
GOBP_EXOCYTOSIS	GOBP_EXOCYTOSIS	GOBP_EXOCYTOSIS	40	0.378152	1.67283	0.0244026	0.659888	0.652974	650	tags=62%, list=39%, signal=39%	57111/57586/1113/1080/140730/306/3596/5582/9143/55503/8911/90019/341359/203190/22871/84258/84958/201294/5730/2623/8913/5023/9699/6853/8912
GOCC_RIBOSOME	GOCC_RIBOSOME	GOCC_RIBOSOME	4	-0.709873	-1.74669	0.0245452	0.661238	0.654311	484	tags=100%, list=29%, signal=71%	645683/6132/8705
GOBP_POSITIVE_REGULATION_OF_FIBROBLAST_MIGRATION	GOBP_POSITIVE_REGULATION_OF_FIBROBLAST_MIGRATION	GOBP_POSITIVE_REGULATION_OF_FIBROBLAST_MIGRATION	2	-0.874168	-1.54461	0.0249929	0.670767	0.66374	211	tags=100%, list=13%, signal=87%	5063
GOBP_REGULATION_OF_SYNAPTIC_VESICLE_MEMBRANE_ORGANIZATION	GOBP_REGULATION_OF_SYNAPTIC_VESICLE_MEMBRANE_ORGANIZATION	GOBP_REGULATION_OF_SYNAPTIC_VESICLE_MEMBRANE_ORGANIZATION	1	-0.989722	-1.32146	0.0253442	0.672731	0.665684	19	tags=100%, list=1%, signal=99%
GOBP_VESICLE_FUSION_TO_PLASMA_MEMBRANE	GOBP_VESICLE_FUSION_TO_PLASMA_MEMBRANE	GOBP_VESICLE_FUSION_TO_PLASMA_MEMBRANE	1	-0.989722	-1.32146	0.0253442	0.672731	0.665684	19	tags=100%, list=1%, signal=99%
GOMF_PROTEIN_KINASE_C_BINDING	GOMF_PROTEIN_KINASE_C_BINDING	GOMF_PROTEIN_KINASE_C_BINDING	3	-0.800847	-1.72783	0.025409	0.672731	0.665684	333	tags=100%, list=20%, signal=80%	552/54577
GOBP_CELLULAR_RESPONSE_TO_XENOBIOTIC_STIMULUS	GOBP_CELLULAR_RESPONSE_TO_XENOBIOTIC_STIMULUS	GOBP_CELLULAR_RESPONSE_TO_XENOBIOTIC_STIMULUS	20	-0.31033	-1.60979	0.025443	0.672731	0.665684	248	tags=50%, list=15%, signal=43%	29785/1557/22843/1553/1549/54576/54577/1544/2940/2326
GOBP_MYELOID_LEUKOCYTE_MEDIATED_IMMUNITY	GOBP_MYELOID_LEUKOCYTE_MEDIATED_IMMUNITY	GOBP_MYELOID_LEUKOCYTE_MEDIATED_IMMUNITY	12	0.524818	1.65957	0.0257901	0.675414	0.668339	577	tags=75%, list=35%, signal=49%	1113/306/3596/171389/6372/201294/1511/5730/2623
GOBP_MONOTERPENOID_METABOLIC_PROCESS	GOBP_MONOTERPENOID_METABOLIC_PROCESS	GOBP_MONOTERPENOID_METABOLIC_PROCESS	2	-0.870538	-1.5382	0.0260415	0.675414	0.668339	217	tags=100%, list=13%, signal=87%	1544
GOBP_OMEGA_HYDROXYLASE_P450_PATHWAY	GOBP_OMEGA_HYDROXYLASE_P450_PATHWAY	GOBP_OMEGA_HYDROXYLASE_P450_PATHWAY	2	-0.870538	-1.5382	0.0260415	0.675414	0.668339	217	tags=100%, list=13%, signal=87%	1544
GOBP_XENOBIOTIC_CATABOLIC_PROCESS	GOBP_XENOBIOTIC_CATABOLIC_PROCESS	GOBP_XENOBIOTIC_CATABOLIC_PROCESS	2	-0.870538	-1.5382	0.0260415	0.675414	0.668339	217	tags=100%, list=13%, signal=87%	1544
GOBP_RESPONSE_TO_PEPTIDE_HORMONE	GOBP_RESPONSE_TO_PEPTIDE_HORMONE	GOBP_RESPONSE_TO_PEPTIDE_HORMONE	37	0.375585	1.64684	0.0261543	0.675414	0.668339	286	tags=30%, list=17%, signal=25%	5968/5068/5967/655/7425/7031/130120/51083/7054/64506/4747
GOBP_LIPOPOLYSACCHARIDE_MEDIATED_SIGNALING_PATHWAY	GOBP_LIPOPOLYSACCHARIDE_MEDIATED_SIGNALING_PATHWAY	GOBP_LIPOPOLYSACCHARIDE_MEDIATED_SIGNALING_PATHWAY	6	-0.593087	-1.78822	0.0262004	0.675414	0.668339	678	tags=100%, list=41%, signal=59%	7124/59307/4057/3606/6347
GOBP_NEPHRON_EPITHELIUM_DEVELOPMENT	GOBP_NEPHRON_EPITHELIUM_DEVELOPMENT	GOBP_NEPHRON_EPITHELIUM_DEVELOPMENT	19	0.455603	1.65607	0.0263152	0.675414	0.668339	767	tags=84%, list=46%, signal=46%	7477/8842/10736/2302/793/4070/30812/153572/3237/170690/4868/130497/54361/2297/3217/3976
GOBP_GENE_SILENCING_BY_RNA	GOBP_GENE_SILENCING_BY_RNA	GOBP_GENE_SILENCING_BY_RNA	10	-0.485714	-1.82036	0.0263365	0.675414	0.668339	857	tags=100%, list=52%, signal=49%	728264/126374/7124/122402/400931/7015/4613/56165/131405
GOMF_CATION_TRANSMEMBRANE_TRANSPORTER_ACTIVITY	GOMF_CATION_TRANSMEMBRANE_TRANSPORTER_ACTIVITY	GOMF_CATION_TRANSMEMBRANE_TRANSPORTER_ACTIVITY	101	0.285364	1.49586	0.0263959	0.675414	0.668339	730	tags=59%, list=44%, signal=35%	9914/10568/3785/54716/57348/22953/60598/389816/55503/3736/6534/64078/6550/8911/23416/1144/4948/55800/478/2902/2903/3754/83959/116444/1139/3757/7222/51458/6549/3755/6570/6531/3747/92745/9127/1137/6523/11254/89822/3766/29986/59285/30820/8913/778/6323/57419/5023/131096/6262/774/8912/3784/2893/6528/525/784/3769/6261/6337
GOBP_REGULATION_OF_ION_TRANSMEMBRANE_TRANSPORT	GOBP_REGULATION_OF_ION_TRANSMEMBRANE_TRANSPORT	GOBP_REGULATION_OF_ION_TRANSMEMBRANE_TRANSPORT	82	0.298461	1.52311	0.0266667	0.679905	0.672782	869	tags=72%, list=53%, signal=36%	1080/10345/3785/3596/5354/60598/51083/389816/5349/3736/8911/23416/55800/338440/3754/57338/54102/1188/5999/3757/9022/3755/3747/22871/4923/1187/4986/65268/89822/3766/59285/30820/8913/778/729993/6323/5023/131096/130497/6262/774/8912/486/3784/930/784/3769/126306/1813/342667/56660/773/3758/777/2256/57817/2915/259232/2859
GOBP_LUNG_SECRETORY_CELL_DIFFERENTIATION	GOBP_LUNG_SECRETORY_CELL_DIFFERENTIATION	GOBP_LUNG_SECRETORY_CELL_DIFFERENTIATION	2	0.866909	1.4495	0.0269318	0.682475	0.675325	222	tags=100%, list=13%, signal=87%	3596/25803
GOBP_CELLULAR_MODIFIED_AMINO_ACID_CATABOLIC_PROCESS	GOBP_CELLULAR_MODIFIED_AMINO_ACID_CATABOLIC_PROCESS	GOBP_CELLULAR_MODIFIED_AMINO_ACID_CATABOLIC_PROCESS	5	-0.646667	-1.81129	0.0269587	0.682475	0.675325	589	tags=100%, list=36%, signal=65%	79094/91227/2687/5625
GOBP_VASCULOGENESIS	GOBP_VASCULOGENESIS	GOBP_VASCULOGENESIS	6	0.663609	1.67145	0.0271661	0.684024	0.676858	102	tags=50%, list=6%, signal=47%	7477/1482/7137
GOBP_ORGANIC_ACID_METABOLIC_PROCESS	GOBP_ORGANIC_ACID_METABOLIC_PROCESS	GOBP_ORGANIC_ACID_METABOLIC_PROCESS	57	-0.199689	-1.638	0.0272115	0.684024	0.676858	260	tags=40%, list=16%, signal=35%	2687/29785/6622/56624/1557/552/2027/10941/6783/1553/231/6770/1549/9965/55301/247/54576/4942/54577/1544/5625/2326/253017
GOBP_POSITIVE_REGULATION_OF_CELL_KILLING	GOBP_POSITIVE_REGULATION_OF_CELL_KILLING	GOBP_POSITIVE_REGULATION_OF_CELL_KILLING	8	-0.527626	-1.74898	0.0274163	0.686754	0.67956	787	tags=100%, list=48%, signal=53%	2208/51561/22914/56253/259197/26228/910
GOBP_RESPONSE_TO_EXTRACELLULAR_STIMULUS	GOBP_RESPONSE_TO_EXTRACELLULAR_STIMULUS	GOBP_RESPONSE_TO_EXTRACELLULAR_STIMULUS	35	0.372029	1.60388	0.0275634	0.688025	0.680817	287	tags=31%, list=17%, signal=27%	6750/8074/92196/655/7425/6344/5582/7054/54474/2696/90226
GOBP_TISSUE_DEVELOPMENT	GOBP_TISSUE_DEVELOPMENT	GOBP_TISSUE_DEVELOPMENT	251	0.237479	1.36483	0.028	0.693252	0.685989	770	tags=55%, list=47%, signal=35%	387733/57111/7477/5068/8074/3196/3642/1080/655/3880/5017/2019/9914/1482/1302/147495/79977/130120/3227/8842/6899/7137/22953/3596/3918/8710/3859/51083/6657/3229/54845/9723/10736/8538/2302/140628/79152/10683/54474/25803/793/10655/1294/6692/6496/1144/6820/1311/9244/58495/326/8326/1474/9622/170302/4070/55966/5999/7348/2295/1001/51458/7020/124093/768/145258/4625/7379/3221/10481/5979/4821/8521/84667/748…
GOBP_MUSCLE_SYSTEM_PROCESS	GOBP_MUSCLE_SYSTEM_PROCESS	GOBP_MUSCLE_SYSTEM_PROCESS	65	0.31408	1.54147	0.0280665	0.693252	0.685989	774	tags=66%, list=47%, signal=37%	1113/5224/10345/1482/7138/7137/22953/3736/140628/1144/55800/1311/51761/5999/796/3757/7222/6865/1410/124093/4625/9127/7136/60675/29895/4621/134/8913/6323/5023/6262/3357/8912/3784/84676/7140/5021/6261/126306/1813/6442/342667/7169
GOBP_CATION_TRANSMEMBRANE_TRANSPORT	GOBP_CATION_TRANSMEMBRANE_TRANSPORT	GOBP_CATION_TRANSMEMBRANE_TRANSPORT	130	0.268475	1.46084	0.0281974	0.693252	0.685989	869	tags=68%, list=53%, signal=35%	9914/10345/10568/3785/54716/57348/22953/3596/5354/60598/51083/389816/6947/5349/55503/3736/6534/64078/6550/8911/23416/55800/478/2902/2903/3754/57338/83959/116444/1139/5999/3757/7222/51458/3358/6549/3755/6531/3747/22871/4923/92745/9127/6523/4986/11254/65268/89822/3766/29986/59285/30820/8913/778/729993/6323/57419/5023/131096/130497/6262/3357/774/8912/486/3784/525/930/784/3769/6261/89780/6337/126306/…
GOBP_POSITIVE_REGULATION_OF_LEUKOCYTE_CHEMOTAXIS	GOBP_POSITIVE_REGULATION_OF_LEUKOCYTE_CHEMOTAXIS	GOBP_POSITIVE_REGULATION_OF_LEUKOCYTE_CHEMOTAXIS	8	-0.52459	-1.73891	0.0282686	0.693252	0.685989	792	tags=100%, list=48%, signal=52%	6366/10563/51561/1236/5764/3570/7060
GOBP_REGULATION_OF_CD4_POSITIVE_ALPHA_BETA_T_CELL_DIFFERENTIATION	GOBP_REGULATION_OF_CD4_POSITIVE_ALPHA_BETA_T_CELL_DIFFERENTIATION	GOBP_REGULATION_OF_CD4_POSITIVE_ALPHA_BETA_T_CELL_DIFFERENTIATION	8	-0.52459	-1.73891	0.0282686	0.693252	0.685989	792	tags=100%, list=48%, signal=52%	3593/8651/51561/3606/3718/2625/7292
GOMF_CARBOHYDRATE_TRANSMEMBRANE_TRANSPORTER_ACTIVITY	GOMF_CARBOHYDRATE_TRANSMEMBRANE_TRANSPORTER_ACTIVITY	GOMF_CARBOHYDRATE_TRANSMEMBRANE_TRANSPORTER_ACTIVITY	6	-0.586848	-1.76941	0.0283554	0.693252	0.685989	303	tags=83%, list=18%, signal=68%	57210/358/5473/115584/89872
GOBP_RESPONSE_TO_PEPTIDE	GOBP_RESPONSE_TO_PEPTIDE	GOBP_RESPONSE_TO_PEPTIDE	50	0.342183	1.59057	0.0285111	0.694678	0.6874	306	tags=30%, list=18%, signal=25%	5968/5068/5967/655/7425/7031/130120/51083/7054/478/2902/64506/2903/4747/1139
GOBP_REGULATION_OF_T_CELL_DIFFERENTIATION	GOBP_REGULATION_OF_T_CELL_DIFFERENTIATION	GOBP_REGULATION_OF_T_CELL_DIFFERENTIATION	20	-0.302138	-1.56729	0.0288073	0.699174	0.69185	884	tags=90%, list=53%, signal=42%	84433/7535/3575/6363/3593/8651/1493/814/441478/51561/3606/939/3718/56253/914/2625/7292/57864
GOBP_INSULIN_SECRETION	GOBP_INSULIN_SECRETION	GOBP_INSULIN_SECRETION	19	0.451973	1.64287	0.0288915	0.699174	0.69185	264	tags=42%, list=16%, signal=36%	1113/1080/7425/51083/6755/131177/2850/2696
GOBP_REGULATION_OF_PROTEIN_SECRETION	GOBP_REGULATION_OF_PROTEIN_SECRETION	GOBP_REGULATION_OF_PROTEIN_SECRETION	21	0.446604	1.66945	0.0291987	0.704222	0.696844	264	tags=43%, list=16%, signal=36%	1113/1080/3596/6755/6288/131177/2850/54474/2696
GOCC_TRANSCRIPTION_REGULATOR_COMPLEX	GOCC_TRANSCRIPTION_REGULATOR_COMPLEX	GOCC_TRANSCRIPTION_REGULATOR_COMPLEX	40	0.363892	1.60974	0.0294118	0.704984	0.697598	490	tags=50%, list=30%, signal=36%	3642/1482/6657/11317/195814/10736/8538/3219/4778/6496/2295/145258/127343/10481/8328/8521/26038/3225/30812/8928
GOBP_FEMALE_GENITALIA_DEVELOPMENT	GOBP_FEMALE_GENITALIA_DEVELOPMENT	GOBP_FEMALE_GENITALIA_DEVELOPMENT	2	-0.863884	-1.52644	0.029537	0.704984	0.697598	228	tags=100%, list=14%, signal=86%	1588
GOBP_POSITIVE_REGULATION_OF_GLUCOSE_IMPORT	GOBP_POSITIVE_REGULATION_OF_GLUCOSE_IMPORT	GOBP_POSITIVE_REGULATION_OF_GLUCOSE_IMPORT	4	-0.693519	-1.70645	0.0296878	0.704984	0.697598	511	tags=100%, list=31%, signal=69%	55600/7015/9965
GOBP_POSITIVE_REGULATION_OF_GLUCOSE_TRANSMEMBRANE_TRANSPORT	GOBP_POSITIVE_REGULATION_OF_GLUCOSE_TRANSMEMBRANE_TRANSPORT	GOBP_POSITIVE_REGULATION_OF_GLUCOSE_TRANSMEMBRANE_TRANSPORT	4	-0.693519	-1.70645	0.0296878	0.704984	0.697598	511	tags=100%, list=31%, signal=69%	55600/7015/9965
GOBP_RESPONSE_TO_NUTRIENT	GOBP_RESPONSE_TO_NUTRIENT	GOBP_RESPONSE_TO_NUTRIENT	11	0.533825	1.65241	0.0297241	0.704984	0.697598	39	tags=27%, list=2%, signal=27%	6750/8074/655
GOBP_DETOXIFICATION_OF_COPPER_ION	GOBP_DETOXIFICATION_OF_COPPER_ION	GOBP_DETOXIFICATION_OF_COPPER_ION	3	-0.787128	-1.69823	0.0302874	0.713603	0.706127	2	tags=67%, list=0%, signal=67%	4493/4490
GOBP_STRESS_RESPONSE_TO_METAL_ION	GOBP_STRESS_RESPONSE_TO_METAL_ION	GOBP_STRESS_RESPONSE_TO_METAL_ION	3	-0.787128	-1.69823	0.0302874	0.713603	0.706127	2	tags=67%, list=0%, signal=67%	4493/4490
GOBP_REGULATION_OF_SMOOTH_MUSCLE_CELL_DIFFERENTIATION	GOBP_REGULATION_OF_SMOOTH_MUSCLE_CELL_DIFFERENTIATION	GOBP_REGULATION_OF_SMOOTH_MUSCLE_CELL_DIFFERENTIATION	4	-0.692308	-1.70347	0.0306229	0.716467	0.708961	513	tags=100%, list=31%, signal=69%	4772/93166/2069
GOMF_VOLTAGE_GATED_CHANNEL_ACTIVITY	GOMF_VOLTAGE_GATED_CHANNEL_ACTIVITY	GOMF_VOLTAGE_GATED_CHANNEL_ACTIVITY	49	0.344762	1.59478	0.0306554	0.716467	0.708961	862	tags=78%, list=52%, signal=38%	3785/60598/389816/3736/8911/23416/55800/2902/2903/3754/54102/116444/1188/3757/9022/3755/3747/1187/89822/3766/59285/30820/8913/778/6323/131096/774/8912/3784/784/3769/6261/56660/773/3758/777/10021/259232
GOBP_METHYLATION	GOBP_METHYLATION	GOBP_METHYLATION	17	-0.34271	-1.60305	0.03071	0.716467	0.708961	318	tags=59%, list=19%, signal=48%	4837/2625/56978/118881/93166/79730/56165/1544/143241/150572
GOBP_MAST_CELL_ACTIVATION	GOBP_MAST_CELL_ACTIVATION	GOBP_MAST_CELL_ACTIVATION	6	0.65373	1.64656	0.0308988	0.718522	0.710995	577	tags=100%, list=35%, signal=65%	1113/3596/64109/201294/5730/2623
GOBP_REGULATION_OF_MEMBRANE_POTENTIAL	GOBP_REGULATION_OF_MEMBRANE_POTENTIAL	GOBP_REGULATION_OF_MEMBRANE_POTENTIAL	65	0.307837	1.51083	0.031185	0.721477	0.713919	674	tags=58%, list=41%, signal=36%	1080/6508/10345/140730/22953/60598/3736/8911/2550/23416/1144/55800/478/2902/2903/83959/8326/1139/5999/3757/3747/22871/4923/9127/1137/89822/3766/134/8913/6323/5023/9699/131096/6262/8912/3784/2568/8115
GOMF_CATION_CHANNEL_ACTIVITY	GOMF_CATION_CHANNEL_ACTIVITY	GOMF_CATION_CHANNEL_ACTIVITY	64	0.321747	1.57183	0.0313806	0.721477	0.713919	730	tags=64%, list=44%, signal=37%	3785/22953/60598/389816/55503/3736/8911/23416/1144/55800/2902/2903/3754/83959/116444/1139/3757/7222/3755/3747/9127/1137/89822/3766/59285/30820/8913/778/6323/57419/5023/131096/6262/774/8912/3784/2893/784/3769/6261/6337
GOMF_PHOSPHOPROTEIN_PHOSPHATASE_ACTIVITY	GOMF_PHOSPHOPROTEIN_PHOSPHATASE_ACTIVITY	GOMF_PHOSPHOPROTEIN_PHOSPHATASE_ACTIVITY	12	-0.402294	-1.63949	0.0316786	0.721477	0.713919	523	tags=75%, list=32%, signal=52%	1844/5803/128853/78986/84959/147699/22843/9108/2139
GOMF_TYPE_1_FIBROBLAST_GROWTH_FACTOR_RECEPTOR_BINDING	GOMF_TYPE_1_FIBROBLAST_GROWTH_FACTOR_RECEPTOR_BINDING	GOMF_TYPE_1_FIBROBLAST_GROWTH_FACTOR_RECEPTOR_BINDING	1	0.986699	1.3125	0.0317594	0.721477	0.713919	23	tags=100%, list=1%, signal=99%	8074
GOBP_RESPONSE_TO_HORMONE	GOBP_RESPONSE_TO_HORMONE	GOBP_RESPONSE_TO_HORMONE	83	0.296266	1.51388	0.0317949	0.721477	0.713919	287	tags=24%, list=17%, signal=21%	5968/6750/7477/5068/8074/5967/655/3880/7425/7031/10568/130120/306/51083/6755/7054/478/64506/4747/90226
GOMF_METAL_ION_TRANSMEMBRANE_TRANSPORTER_ACTIVITY	GOMF_METAL_ION_TRANSMEMBRANE_TRANSPORTER_ACTIVITY	GOMF_METAL_ION_TRANSMEMBRANE_TRANSPORTER_ACTIVITY	81	0.297891	1.51787	0.0318602	0.721477	0.713919	730	tags=60%, list=44%, signal=36%	9914/10568/3785/54716/57348/60598/389816/55503/3736/6534/64078/6550/8911/23416/55800/478/2902/2903/3754/83959/116444/1139/3757/7222/6549/3755/6570/6531/3747/6523/89822/3766/29986/59285/30820/8913/778/6323/57419/131096/6262/774/8912/3784/6528/784/3769/6261/6337
GOBP_AXO_DENDRITIC_TRANSPORT	GOBP_AXO_DENDRITIC_TRANSPORT	GOBP_AXO_DENDRITIC_TRANSPORT	8	0.592514	1.63582	0.0318978	0.721477	0.713919	286	tags=62%, list=17%, signal=52%	50632/547/7345/8120/4747
GOBP_HETEROPHILIC_CELL_CELL_ADHESION_VIA_PLASMA_MEMBRANE_CELL_ADHESION_MOLECULES	GOBP_HETEROPHILIC_CELL_CELL_ADHESION_VIA_PLASMA_MEMBRANE_CELL_ADHESION_MOLECULES	GOBP_HETEROPHILIC_CELL_CELL_ADHESION_VIA_PLASMA_MEMBRANE_CELL_ADHESION_MOLECULES	8	0.592359	1.63539	0.0318978	0.721477	0.713919	114	tags=38%, list=7%, signal=35%	4680/5068/1048
GOBP_NERVOUS_SYSTEM_PROCESS	GOBP_NERVOUS_SYSTEM_PROCESS	GOBP_NERVOUS_SYSTEM_PROCESS	165	0.259768	1.44265	0.0320963	0.721477	0.713919	482	tags=39%, list=29%, signal=31%	53904/30012/6863/2019/7138/1302/57596/6899/1472/7137/59344/22953/3859/25794/5582/7932/10752/3226/1770/3736/7054/8911/7345/793/6496/1144/55800/1311/5158/2902/2903/57338/4747/8326/6425/51761/1139/341359/4070/5999/1413/796/1001/6865/7020/3358/124093/4625/6531/3218/22871/4923/158046/9127/1470/375323/7480/1137/7136/2535/127534/25806/4986/1285/1301
GOBP_REGULATION_OF_ADAPTIVE_IMMUNE_RESPONSE	GOBP_REGULATION_OF_ADAPTIVE_IMMUNE_RESPONSE	GOBP_REGULATION_OF_ADAPTIVE_IMMUNE_RESPONSE	20	-0.298497	-1.54841	0.0321716	0.721477	0.713919	867	tags=90%, list=52%, signal=43%	2529/3575/6363/3593/2208/7124/177/5588/2048/51561/3606/3718/2625/29108/910/53833/7292/1379
GOBP_NEURAL_RETINA_DEVELOPMENT	GOBP_NEURAL_RETINA_DEVELOPMENT	GOBP_NEURAL_RETINA_DEVELOPMENT	15	0.471574	1.61107	0.0321782	0.721477	0.713919	505	tags=67%, list=31%, signal=47%	8842/91156/54549/793/6496/51761/7020/30812/6604/1745
GOBP_MEIOTIC_CELL_CYCLE_PROCESS	GOBP_MEIOTIC_CELL_CYCLE_PROCESS	GOBP_MEIOTIC_CELL_CYCLE_PROCESS	19	0.446889	1.62439	0.0325719	0.721477	0.713919	156	tags=32%, list=9%, signal=29%	225689/5017/285498/676/8900/221711
GOBP_ORGANELLE_LOCALIZATION	GOBP_ORGANELLE_LOCALIZATION	GOBP_ORGANELLE_LOCALIZATION	32	0.375576	1.57842	0.0326209	0.721477	0.713919	577	tags=53%, list=35%, signal=35%	225689/1113/1080/9892/162282/3596/547/7345/8120/4747/1001/22871/6585/201294/5314/5730/2623
GOBP_MALE_SEX_DETERMINATION	GOBP_MALE_SEX_DETERMINATION	GOBP_MALE_SEX_DETERMINATION	2	-0.859044	-1.51789	0.0326829	0.721477	0.713919	236	tags=100%, list=14%, signal=86%	3645
GOBP_PORPHYRIN_CONTAINING_COMPOUND_METABOLIC_PROCESS	GOBP_PORPHYRIN_CONTAINING_COMPOUND_METABOLIC_PROCESS	GOBP_PORPHYRIN_CONTAINING_COMPOUND_METABOLIC_PROCESS	3	-0.783009	-1.68935	0.0327266	0.721477	0.713919	79	tags=100%, list=5%, signal=95%	1544/6708
GOBP_TETRAPYRROLE_METABOLIC_PROCESS	GOBP_TETRAPYRROLE_METABOLIC_PROCESS	GOBP_TETRAPYRROLE_METABOLIC_PROCESS	3	-0.783009	-1.68935	0.0327266	0.721477	0.713919	79	tags=100%, list=5%, signal=95%	1544/6708
GOBP_POSITIVE_REGULATION_OF_HEMOPOIESIS	GOBP_POSITIVE_REGULATION_OF_HEMOPOIESIS	GOBP_POSITIVE_REGULATION_OF_HEMOPOIESIS	15	-0.375585	-1.6575	0.0328056	0.721477	0.713919	890	tags=93%, list=54%, signal=44%	3976/7535/3575/6363/3593/7124/8651/177/51561/3606/939/2625/7292/50604
GOBP_RENAL_TUBULE_DEVELOPMENT	GOBP_RENAL_TUBULE_DEVELOPMENT	GOBP_RENAL_TUBULE_DEVELOPMENT	17	0.444006	1.58569	0.032967	0.721477	0.713919	767	tags=82%, list=46%, signal=45%	7477/8842/10736/793/4070/30812/153572/3237/170690/130497/54361/2297/3217/3976
GOBP_AUTONOMIC_NERVOUS_SYSTEM_DEVELOPMENT	GOBP_AUTONOMIC_NERVOUS_SYSTEM_DEVELOPMENT	GOBP_AUTONOMIC_NERVOUS_SYSTEM_DEVELOPMENT	11	0.524323	1.623	0.0331633	0.721477	0.713919	460	tags=64%, list=28%, signal=46%	3196/3642/6899/170302/7020/5979/30812
GOBP_EMBRYONIC_CAMERA_TYPE_EYE_DEVELOPMENT	GOBP_EMBRYONIC_CAMERA_TYPE_EYE_DEVELOPMENT	GOBP_EMBRYONIC_CAMERA_TYPE_EYE_DEVELOPMENT	7	0.615818	1.62879	0.0332496	0.721477	0.713919	355	tags=71%, list=21%, signal=56%	655/7054/6496/2295/7020
GOBP_PEPTIDYL_TYROSINE_DEPHOSPHORYLATION	GOBP_PEPTIDYL_TYROSINE_DEPHOSPHORYLATION	GOBP_PEPTIDYL_TYROSINE_DEPHOSPHORYLATION	9	-0.454392	-1.59961	0.0333503	0.721477	0.713919	523	tags=78%, list=32%, signal=53%	1844/5803/128853/78986/84959/9108/2139
GOBP_POSITIVE_REGULATION_OF_PHAGOCYTOSIS	GOBP_POSITIVE_REGULATION_OF_PHAGOCYTOSIS	GOBP_POSITIVE_REGULATION_OF_PHAGOCYTOSIS	9	-0.451009	-1.5877	0.0333503	0.721477	0.713919	659	tags=89%, list=40%, signal=54%	7124/5322/8547/566/29108/6347/55423/26228
GOMF_PROTEIN_TYROSINE_PHOSPHATASE_ACTIVITY	GOMF_PROTEIN_TYROSINE_PHOSPHATASE_ACTIVITY	GOMF_PROTEIN_TYROSINE_PHOSPHATASE_ACTIVITY	9	-0.454392	-1.59961	0.0333503	0.721477	0.713919	523	tags=78%, list=32%, signal=53%	1844/5803/128853/78986/84959/9108/2139
GOBP_REGULATED_EXOCYTOSIS	GOBP_REGULATED_EXOCYTOSIS	GOBP_REGULATED_EXOCYTOSIS	33	0.376138	1.59968	0.0338361	0.729777	0.722132	650	tags=64%, list=39%, signal=39%	57586/1113/140730/306/3596/5582/9143/55503/8911/90019/341359/22871/84258/201294/5730/2623/8913/5023/9699/6853/8912
GOBP_MESONEPHROS_DEVELOPMENT	GOBP_MESONEPHROS_DEVELOPMENT	GOBP_MESONEPHROS_DEVELOPMENT	19	0.435363	1.5825	0.0342717	0.735633	0.727926	745	tags=79%, list=45%, signal=44%	655/10736/2302/793/9244/4070/5979/30812/3237/170690/130497/4072/54361/2297/3217
GOBP_MEMBRANE_LIPID_BIOSYNTHETIC_PROCESS	GOBP_MEMBRANE_LIPID_BIOSYNTHETIC_PROCESS	GOBP_MEMBRANE_LIPID_BIOSYNTHETIC_PROCESS	18	0.440629	1.5829	0.0343137	0.735633	0.727926	613	tags=67%, list=37%, signal=42%	222/10690/59344/8707/242/79152/130367/124976/123099/125981/5023/8128
GOBP_SECRETION	GOBP_SECRETION	GOBP_SECRETION	107	0.277976	1.47073	0.0345178	0.737791	0.730062	474	tags=39%, list=29%, signal=30%	57111/57586/8074/255189/1113/1080/7425/140730/306/3596/51083/5582/242/171389/9143/6755/6288/131177/55503/2850/54474/8911/2550/1311/2696/90019/341359/6865/3358/768/203190/2922/7032/6531/22871/4923/84258/84958/1137/1946/4986/201294
GOBP_POSITIVE_REGULATION_OF_LEUKOCYTE_MIGRATION	GOBP_POSITIVE_REGULATION_OF_LEUKOCYTE_MIGRATION	GOBP_POSITIVE_REGULATION_OF_LEUKOCYTE_MIGRATION	13	-0.375138	-1.57954	0.034914	0.744033	0.736239	867	tags=92%, list=52%, signal=44%	2529/6363/6366/7124/177/10563/51561/1236/5764/29108/3570/7060
GOBP_POSITIVE_REGULATION_OF_DNA_METABOLIC_PROCESS	GOBP_POSITIVE_REGULATION_OF_DNA_METABOLIC_PROCESS	GOBP_POSITIVE_REGULATION_OF_DNA_METABOLIC_PROCESS	9	0.556059	1.61339	0.0354331	0.74422	0.736423	145	tags=44%, list=9%, signal=41%	225689/79977/306/5582
GOBP_POSITIVE_REGULATION_OF_VESICLE_FUSION	GOBP_POSITIVE_REGULATION_OF_VESICLE_FUSION	GOBP_POSITIVE_REGULATION_OF_VESICLE_FUSION	2	-0.855414	-1.51147	0.0354792	0.74422	0.736423	242	tags=100%, list=15%, signal=85%	143425
GOBP_REGULATION_OF_VESICLE_FUSION	GOBP_REGULATION_OF_VESICLE_FUSION	GOBP_REGULATION_OF_VESICLE_FUSION	2	-0.855414	-1.51147	0.0354792	0.74422	0.736423	242	tags=100%, list=15%, signal=85%	143425
GOBP_POSITIVE_REGULATION_OF_TRANSCRIPTION_BY_RNA_POLYMERASE_II	GOBP_POSITIVE_REGULATION_OF_TRANSCRIPTION_BY_RNA_POLYMERASE_II	GOBP_POSITIVE_REGULATION_OF_TRANSCRIPTION_BY_RNA_POLYMERASE_II	105	0.281119	1.48218	0.035533	0.74422	0.736423	754	tags=60%, list=46%, signal=35%	3196/655/4010/2019/1482/79977/4582/3227/6899/51083/6657/3229/11317/10736/3226/8538/3219/2302/79190/140628/25803/10655/6496/2902/58495/326/54738/4004/2295/7020/3221/8328/4821/8521/7480/5083/30812/136259/8928/1745/29842/11166/4222/5992/2623/2020/56917/23109/130497/4072/653/658/2297/1746/10272/4776/1440/89780/6664/4321/3217/1813/6663
GOBP_POSITIVE_REGULATION_OF_CHEMOTAXIS	GOBP_POSITIVE_REGULATION_OF_CHEMOTAXIS	GOBP_POSITIVE_REGULATION_OF_CHEMOTAXIS	13	-0.373225	-1.57149	0.0356229	0.74422	0.736423	850	tags=92%, list=51%, signal=45%	7162/6363/6366/177/10563/566/51561/1233/1236/5764/3570/7060
GOBP_CEREBRAL_CORTEX_DEVELOPMENT	GOBP_CEREBRAL_CORTEX_DEVELOPMENT	GOBP_CEREBRAL_CORTEX_DEVELOPMENT	6	0.624683	1.5734	0.0358621	0.74422	0.736423	314	tags=67%, list=19%, signal=54%	2290/7054/4747/170302
GOBP_ORGANELLE_TRANSPORT_ALONG_MICROTUBULE	GOBP_ORGANELLE_TRANSPORT_ALONG_MICROTUBULE	GOBP_ORGANELLE_TRANSPORT_ALONG_MICROTUBULE	6	0.625479	1.57541	0.0358621	0.74422	0.736423	286	tags=67%, list=17%, signal=55%	547/7345/8120/4747
GOBP_EMBRYONIC_CRANIAL_SKELETON_MORPHOGENESIS	GOBP_EMBRYONIC_CRANIAL_SKELETON_MORPHOGENESIS	GOBP_EMBRYONIC_CRANIAL_SKELETON_MORPHOGENESIS	5	0.670734	1.56722	0.0360231	0.74422	0.736423	355	tags=80%, list=21%, signal=63%	79977/6899/10736/7020
GOMF_ANION_TRANSMEMBRANE_TRANSPORTER_ACTIVITY	GOMF_ANION_TRANSMEMBRANE_TRANSPORTER_ACTIVITY	GOMF_ANION_TRANSMEMBRANE_TRANSPORTER_ACTIVITY	39	0.360171	1.58749	0.0360656	0.74422	0.736423	518	tags=54%, list=31%, signal=38%	1080/6508/54716/57348/5349/6534/6550/4948/338440/54102/83959/1188/9022/6549/6570/6531/92745/1187/11254/284427/57101
GOBP_SENSORY_PERCEPTION_OF_PAIN	GOBP_SENSORY_PERCEPTION_OF_PAIN	GOBP_SENSORY_PERCEPTION_OF_PAIN	21	0.439694	1.64362	0.0360903	0.74422	0.736423	601	tags=67%, list=36%, signal=43%	6863/59344/3736/7345/55800/2903/796/3218/4923/1137/4986/60675/134/6323
GOMF_OXIDOREDUCTASE_ACTIVITY_ACTING_ON_THE_CH_CH_GROUP_OF_DONORS	GOMF_OXIDOREDUCTASE_ACTIVITY_ACTING_ON_THE_CH_CH_GROUP_OF_DONORS	GOMF_OXIDOREDUCTASE_ACTIVITY_ACTING_ON_THE_CH_CH_GROUP_OF_DONORS	2	-0.851785	-1.50506	0.0361818	0.74422	0.736423	248	tags=100%, list=15%, signal=85%	253017
GOMF_PROTEIN_SERINE_THREONINE_KINASE_INHIBITOR_ACTIVITY	GOMF_PROTEIN_SERINE_THREONINE_KINASE_INHIBITOR_ACTIVITY	GOMF_PROTEIN_SERINE_THREONINE_KINASE_INHIBITOR_ACTIVITY	2	-0.852995	-1.5072	0.0361818	0.74422	0.736423	246	tags=100%, list=15%, signal=85%	5576
GOBP_AUDITORY_RECEPTOR_CELL_MORPHOGENESIS	GOBP_AUDITORY_RECEPTOR_CELL_MORPHOGENESIS	GOBP_AUDITORY_RECEPTOR_CELL_MORPHOGENESIS	3	-0.776634	-1.67559	0.0363855	0.74422	0.736423	373	tags=100%, list=23%, signal=78%	161497/645104
GOBP_LENS_DEVELOPMENT_IN_CAMERA_TYPE_EYE	GOBP_LENS_DEVELOPMENT_IN_CAMERA_TYPE_EYE	GOBP_LENS_DEVELOPMENT_IN_CAMERA_TYPE_EYE	8	0.574362	1.5857	0.0364865	0.74422	0.736423	359	tags=62%, list=22%, signal=49%	7477/6496/79444/1413/1410
GOBP_RESPONSE_TO_PAIN	GOBP_RESPONSE_TO_PAIN	GOBP_RESPONSE_TO_PAIN	8	0.57397	1.58462	0.0364865	0.74422	0.736423	394	tags=62%, list=24%, signal=48%	6863/22953/5582/796/5979
GOBP_GLIAL_CELL_FATE_COMMITMENT	GOBP_GLIAL_CELL_FATE_COMMITMENT	GOBP_GLIAL_CELL_FATE_COMMITMENT	4	0.723804	1.57195	0.0366569	0.745268	0.737461	460	tags=100%, list=28%, signal=72%	6657/4821/8521/30812
GOCC_FICOLIN_1_RICH_GRANULE_MEMBRANE	GOCC_FICOLIN_1_RICH_GRANULE_MEMBRANE	GOCC_FICOLIN_1_RICH_GRANULE_MEMBRANE	2	-0.84997	-1.50185	0.0368843	0.745268	0.737461	251	tags=100%, list=15%, signal=85%	5317
GOBP_ORGANIC_HYDROXY_COMPOUND_CATABOLIC_PROCESS	GOBP_ORGANIC_HYDROXY_COMPOUND_CATABOLIC_PROCESS	GOBP_ORGANIC_HYDROXY_COMPOUND_CATABOLIC_PROCESS	7	0.595925	1.57618	0.0370879	0.745268	0.737461	397	tags=71%, list=24%, signal=55%	8074/222/55586/6531/4923
GOBP_CATION_TRANSPORT	GOBP_CATION_TRANSPORT	GOBP_CATION_TRANSPORT	167	0.255992	1.4213	0.0371486	0.745268	0.737461	731	tags=55%, list=44%, signal=34%	225689/57586/9914/10345/1482/10568/3785/54716/57348/22953/3596/5354/60598/51083/389816/6947/5349/55503/3736/6534/3934/64078/6550/8911/2550/23416/1144/55800/478/2902/2903/3754/57338/128414/83959/116444/1139/90019/341359/5999/3757/931/7222/6865/51458/3358/6549/3755/6570/6531/3747/22871/4923/84258/92745/9127/1137/6523/4986/11254/65268/89822/148641/3766/134/29986/59285/30820/8913/778/729993/6323/5741…
GOBP_POSITIVE_REGULATION_OF_EPITHELIAL_CELL_APOPTOTIC_PROCESS	GOBP_POSITIVE_REGULATION_OF_EPITHELIAL_CELL_APOPTOTIC_PROCESS	GOBP_POSITIVE_REGULATION_OF_EPITHELIAL_CELL_APOPTOTIC_PROCESS	3	-0.773002	-1.66776	0.0371985	0.745268	0.737461	379	tags=100%, list=23%, signal=77%	6347/6424
GOBP_POSITIVE_REGULATION_OF_T_CELL_PROLIFERATION	GOBP_POSITIVE_REGULATION_OF_T_CELL_PROLIFERATION	GOBP_POSITIVE_REGULATION_OF_T_CELL_PROLIFERATION	19	-0.319971	-1.62512	0.0380227	0.745268	0.737461	884	tags=89%, list=53%, signal=42%	84433/7535/6363/3593/970/923/177/283234/5588/51561/3606/3718/959/916/29108/7292/6708
GOBP_COPULATION	GOBP_COPULATION	GOBP_COPULATION	9	0.550957	1.59859	0.0380577	0.745268	0.737461	58	tags=33%, list=4%, signal=32%	10876/7425/6863
GOBP_NEGATIVE_REGULATION_OF_REPRODUCTIVE_PROCESS	GOBP_NEGATIVE_REGULATION_OF_REPRODUCTIVE_PROCESS	GOBP_NEGATIVE_REGULATION_OF_REPRODUCTIVE_PROCESS	9	0.551674	1.60067	0.0380577	0.745268	0.737461	72	tags=33%, list=4%, signal=32%	655/5017/5047
GOBP_POSITIVE_REGULATION_OF_TUMOR_NECROSIS_FACTOR_SUPERFAMILY_CYTOKINE_PRODUCTION	GOBP_POSITIVE_REGULATION_OF_TUMOR_NECROSIS_FACTOR_SUPERFAMILY_CYTOKINE_PRODUCTION	GOBP_POSITIVE_REGULATION_OF_TUMOR_NECROSIS_FACTOR_SUPERFAMILY_CYTOKINE_PRODUCTION	9	-0.431349	-1.51849	0.0383371	0.745268	0.737461	946	tags=100%, list=57%, signal=43%	6363/3593/177/566/2048/51561/914/29108
GOBP_ANTEROGRADE_AXONAL_TRANSPORT	GOBP_ANTEROGRADE_AXONAL_TRANSPORT	GOBP_ANTEROGRADE_AXONAL_TRANSPORT	6	0.643137	1.61989	0.0383641	0.745268	0.737461	286	tags=67%, list=17%, signal=55%	50632/547/8120/4747
GOBP_HISTAMINE_TRANSPORT	GOBP_HISTAMINE_TRANSPORT	GOBP_HISTAMINE_TRANSPORT	1	-0.984885	-1.315	0.03859	0.745268	0.737461	27	tags=100%, list=2%, signal=98%
GOBP_L_ARGININE_IMPORT_ACROSS_PLASMA_MEMBRANE	GOBP_L_ARGININE_IMPORT_ACROSS_PLASMA_MEMBRANE	GOBP_L_ARGININE_IMPORT_ACROSS_PLASMA_MEMBRANE	1	-0.984885	-1.315	0.03859	0.745268	0.737461	27	tags=100%, list=2%, signal=98%
GOBP_NEGATIVE_REGULATION_OF_COMPLEMENT_ACTIVATION	GOBP_NEGATIVE_REGULATION_OF_COMPLEMENT_ACTIVATION	GOBP_NEGATIVE_REGULATION_OF_COMPLEMENT_ACTIVATION	1	-0.984281	-1.31419	0.03859	0.745268	0.737461	28	tags=100%, list=2%, signal=98%
GOBP_REGULATION_OF_COMPLEMENT_ACTIVATION	GOBP_REGULATION_OF_COMPLEMENT_ACTIVATION	GOBP_REGULATION_OF_COMPLEMENT_ACTIVATION	1	-0.984281	-1.31419	0.03859	0.745268	0.737461	28	tags=100%, list=2%, signal=98%
GOBP_REGULATION_OF_COMPLEMENT_ACTIVATION_CLASSICAL_PATHWAY	GOBP_REGULATION_OF_COMPLEMENT_ACTIVATION_CLASSICAL_PATHWAY	GOBP_REGULATION_OF_COMPLEMENT_ACTIVATION_CLASSICAL_PATHWAY	1	-0.984281	-1.31419	0.03859	0.745268	0.737461	28	tags=100%, list=2%, signal=98%
GOBP_XENOBIOTIC_TRANSPORT_ACROSS_BLOOD_BRAIN_BARRIER	GOBP_XENOBIOTIC_TRANSPORT_ACROSS_BLOOD_BRAIN_BARRIER	GOBP_XENOBIOTIC_TRANSPORT_ACROSS_BLOOD_BRAIN_BARRIER	1	-0.984885	-1.315	0.03859	0.745268	0.737461	27	tags=100%, list=2%, signal=98%
GOMF_EFFLUX_TRANSMEMBRANE_TRANSPORTER_ACTIVITY	GOMF_EFFLUX_TRANSMEMBRANE_TRANSPORTER_ACTIVITY	GOMF_EFFLUX_TRANSMEMBRANE_TRANSPORTER_ACTIVITY	1	-0.984885	-1.315	0.03859	0.745268	0.737461	27	tags=100%, list=2%, signal=98%
GOMF_L_ARGININE_TRANSMEMBRANE_TRANSPORTER_ACTIVITY	GOMF_L_ARGININE_TRANSMEMBRANE_TRANSPORTER_ACTIVITY	GOMF_L_ARGININE_TRANSMEMBRANE_TRANSPORTER_ACTIVITY	1	-0.984885	-1.315	0.03859	0.745268	0.737461	27	tags=100%, list=2%, signal=98%
GOMF_TOXIN_TRANSMEMBRANE_TRANSPORTER_ACTIVITY	GOMF_TOXIN_TRANSMEMBRANE_TRANSPORTER_ACTIVITY	GOMF_TOXIN_TRANSMEMBRANE_TRANSPORTER_ACTIVITY	1	-0.984885	-1.315	0.03859	0.745268	0.737461	27	tags=100%, list=2%, signal=98%
GOMF_ATP_DEPENDENT_ACTIVITY_ACTING_ON_RNA	GOMF_ATP_DEPENDENT_ACTIVITY_ACTING_ON_RNA	GOMF_ATP_DEPENDENT_ACTIVITY_ACTING_ON_RNA	4	-0.674137	-1.65876	0.0390382	0.745268	0.737461	543	tags=100%, list=33%, signal=67%	122402/83990/168400
GOBP_REGULATION_OF_AUTOPHAGY	GOBP_REGULATION_OF_AUTOPHAGY	GOBP_REGULATION_OF_AUTOPHAGY	13	0.491989	1.5956	0.0391414	0.745268	0.737461	251	tags=38%, list=15%, signal=33%	225689/92196/171389/7345/1917
GOBP_RESPONSE_TO_ACID_CHEMICAL	GOBP_RESPONSE_TO_ACID_CHEMICAL	GOBP_RESPONSE_TO_ACID_CHEMICAL	8	0.569636	1.57265	0.0391892	0.745268	0.737461	262	tags=50%, list=16%, signal=42%	6750/7054/2902/64506
GOBP_POSITIVE_REGULATION_OF_CELLULAR_BIOSYNTHETIC_PROCESS	GOBP_POSITIVE_REGULATION_OF_CELLULAR_BIOSYNTHETIC_PROCESS	GOBP_POSITIVE_REGULATION_OF_CELLULAR_BIOSYNTHETIC_PROCESS	152	0.259996	1.43273	0.0392749	0.745268	0.737461	767	tags=58%, list=46%, signal=34%	225689/8074/3196/655/4010/2019/1482/79977/4582/3227/6899/676/51083/6657/405753/3229/11317/10736/3226/8538/3219/2302/79190/4778/140628/25803/2980/10655/6496/2902/58495/389549/326/92565/54738/4004/3757/2295/1001/51442/7020/3358/80714/3221/5979/8328/4923/4821/8521/7480/7136/5083/2535/30812/136259/8928/6604/1745/29842/11166/4222/5992/2623/2020/56917/90527/7306/23109/130497/3357/4072/54361/653/4300/65…
GOBP_NORADRENERGIC_NEURON_DEVELOPMENT	GOBP_NORADRENERGIC_NEURON_DEVELOPMENT	GOBP_NORADRENERGIC_NEURON_DEVELOPMENT	1	0.981862	1.30606	0.0393349	0.745268	0.737461	31	tags=100%, list=2%, signal=98%	3642
GOBP_SYMPATHETIC_GANGLION_DEVELOPMENT	GOBP_SYMPATHETIC_GANGLION_DEVELOPMENT	GOBP_SYMPATHETIC_GANGLION_DEVELOPMENT	1	0.981862	1.30606	0.0393349	0.745268	0.737461	31	tags=100%, list=2%, signal=98%	3642
GOBP_INORGANIC_ANION_TRANSPORT	GOBP_INORGANIC_ANION_TRANSPORT	GOBP_INORGANIC_ANION_TRANSPORT	27	0.38999	1.57359	0.0393975	0.745268	0.737461	343	tags=41%, list=21%, signal=33%	8074/1080/6508/10568/57348/5349/338440/54102/83959/1188/9022
GOBP_SOFT_PALATE_DEVELOPMENT	GOBP_SOFT_PALATE_DEVELOPMENT	GOBP_SOFT_PALATE_DEVELOPMENT	3	0.763939	1.48661	0.0394322	0.745268	0.737461	95	tags=67%, list=6%, signal=63%	1302/6899
GOBP_REGULATION_OF_MYELOID_LEUKOCYTE_DIFFERENTIATION	GOBP_REGULATION_OF_MYELOID_LEUKOCYTE_DIFFERENTIATION	GOBP_REGULATION_OF_MYELOID_LEUKOCYTE_DIFFERENTIATION	11	-0.419708	-1.66616	0.0394609	0.745268	0.737461	966	tags=100%, list=58%, signal=42%	10272/3976/3593/7124/814/3623/4057/51561/84959/50604
GOBP_POSITIVE_REGULATION_OF_LOCOMOTION	GOBP_POSITIVE_REGULATION_OF_LOCOMOTION	GOBP_POSITIVE_REGULATION_OF_LOCOMOTION	48	0.334843	1.54673	0.0400844	0.753953	0.746054	169	tags=23%, list=10%, signal=21%	4680/57111/3642/655/306/3918/5354/405753/50506/9723/117581
GOBP_POSITIVE_REGULATION_OF_CD4_POSITIVE_ALPHA_BETA_T_CELL_ACTIVATION	GOBP_POSITIVE_REGULATION_OF_CD4_POSITIVE_ALPHA_BETA_T_CELL_ACTIVATION	GOBP_POSITIVE_REGULATION_OF_CD4_POSITIVE_ALPHA_BETA_T_CELL_ACTIVATION	7	-0.524272	-1.66686	0.040132	0.753953	0.746054	792	tags=100%, list=48%, signal=52%	3593/8651/5588/51561/3606/7292
GOCC_MEMBRANE_COAT	GOCC_MEMBRANE_COAT	GOCC_MEMBRANE_COAT	5	-0.623636	-1.74679	0.0405591	0.759497	0.75154	627	tags=100%, list=38%, signal=62%	150350/8906/80115/56479
GOCC_CHLORIDE_CHANNEL_COMPLEX	GOCC_CHLORIDE_CHANNEL_COMPLEX	GOCC_CHLORIDE_CHANNEL_COMPLEX	9	0.547583	1.5888	0.0406824	0.759497	0.75154	518	tags=78%, list=31%, signal=54%	1080/57348/54102/1188/9022/1187/57101
GOMF_ACTIVE_ION_TRANSMEMBRANE_TRANSPORTER_ACTIVITY	GOMF_ACTIVE_ION_TRANSMEMBRANE_TRANSPORTER_ACTIVITY	GOMF_ACTIVE_ION_TRANSMEMBRANE_TRANSPORTER_ACTIVITY	31	0.376078	1.56736	0.0408163	0.759497	0.75154	381	tags=42%, list=23%, signal=33%	1080/6508/9914/10568/54716/6534/64078/6550/478/83959/6549/6570/6531
GOBP_POSITIVE_REGULATION_OF_WOUND_HEALING	GOBP_POSITIVE_REGULATION_OF_WOUND_HEALING	GOBP_POSITIVE_REGULATION_OF_WOUND_HEALING	6	0.637163	1.60484	0.0408526	0.759497	0.75154	161	tags=50%, list=10%, signal=45%	5068/130120/50506
GOCC_FILOPODIUM_TIP	GOCC_FILOPODIUM_TIP	GOCC_FILOPODIUM_TIP	3	0.762712	1.48422	0.0410095	0.760433	0.752466	395	tags=100%, list=24%, signal=76%	53904/57348/22871
GOBP_NEUROMUSCULAR_PROCESS	GOBP_NEUROMUSCULAR_PROCESS	GOBP_NEUROMUSCULAR_PROCESS	30	0.379277	1.56962	0.0411429	0.76093	0.752958	768	tags=77%, list=46%, signal=42%	7138/7137/3226/3736/7345/1144/1311/2903/57338/4747/51761/124093/4625/6531/7136/4621/6323/4861/3784/7140/126306/1813/342667
GOBP_KIDNEY_MORPHOGENESIS	GOBP_KIDNEY_MORPHOGENESIS	GOBP_KIDNEY_MORPHOGENESIS	19	0.42696	1.55195	0.0416157	0.767685	0.759643	767	tags=79%, list=46%, signal=43%	7477/655/10736/2302/793/4070/30812/153572/3237/170690/130497/54361/2297/3217/3976
GOBP_TRANSPORT_ALONG_MICROTUBULE	GOBP_TRANSPORT_ALONG_MICROTUBULE	GOBP_TRANSPORT_ALONG_MICROTUBULE	9	0.546218	1.58484	0.0419948	0.772682	0.764587	286	tags=56%, list=17%, signal=46%	50632/547/7345/8120/4747
GOBP_ACTIN_FILAMENT_POLYMERIZATION	GOBP_ACTIN_FILAMENT_POLYMERIZATION	GOBP_ACTIN_FILAMENT_POLYMERIZATION	15	-0.364024	-1.60649	0.0428004	0.78548	0.777251	1059	tags=87%, list=64%, signal=31%	93661/6366/1627/9051/119/9168/50853/1236/80115/29108/81624/5063/6708
GOBP_REGULATION_OF_ACTIN_FILAMENT_LENGTH	GOBP_REGULATION_OF_ACTIN_FILAMENT_LENGTH	GOBP_REGULATION_OF_ACTIN_FILAMENT_LENGTH	13	-0.363581	-1.53088	0.0431014	0.786965	0.77872	1059	tags=100%, list=64%, signal=36%	1440/93661/6366/1627/119/9168/50853/1236/80115/29108/5063/6708
GOBP_MULTICELLULAR_ORGANISM_GROWTH	GOBP_MULTICELLULAR_ORGANISM_GROWTH	GOBP_MULTICELLULAR_ORGANISM_GROWTH	8	0.563199	1.55488	0.0432432	0.786965	0.77872	381	tags=62%, list=23%, signal=48%	2019/79977/1311/51761/6531
GOBP_REGULATION_OF_POTASSIUM_ION_TRANSMEMBRANE_TRANSPORTER_ACTIVITY	GOBP_REGULATION_OF_POTASSIUM_ION_TRANSMEMBRANE_TRANSPORTER_ACTIVITY	GOBP_REGULATION_OF_POTASSIUM_ION_TRANSMEMBRANE_TRANSPORTER_ACTIVITY	7	0.590931	1.56297	0.043956	0.786965	0.77872	383	tags=71%, list=23%, signal=55%	51083/389816/3736/3755/3747
GOBP_RESPONSE_TO_NERVE_GROWTH_FACTOR	GOBP_RESPONSE_TO_NERVE_GROWTH_FACTOR	GOBP_RESPONSE_TO_NERVE_GROWTH_FACTOR	6	0.621127	1.56445	0.0441379	0.786965	0.77872	479	tags=83%, list=29%, signal=59%	6863/796/3747/11075/4916
GOBP_REGULATION_OF_SYSTEM_PROCESS	GOBP_REGULATION_OF_SYSTEM_PROCESS	GOBP_REGULATION_OF_SYSTEM_PROCESS	76	0.294245	1.47547	0.0445135	0.786965	0.77872	761	tags=62%, list=46%, signal=35%	1113/6508/30012/10345/1482/7138/57596/7137/51083/3736/140628/7054/55800/478/2902/1139/5999/796/3757/7222/6865/3358/4625/7032/22871/4923/7136/4986/60675/134/6343/8913/4868/729993/5023/9699/6262/8912/3784/84676/4884/7140/5021/4879/1813/6663/6442
GOBP_REGULATION_OF_OSSIFICATION	GOBP_REGULATION_OF_OSSIFICATION	GOBP_REGULATION_OF_OSSIFICATION	22	0.408117	1.548	0.0451306	0.786965	0.77872	355	tags=41%, list=21%, signal=33%	387733/8074/655/79412/10736/1311/8326/796/7020
GOBP_LEUKOCYTE_DEGRANULATION	GOBP_LEUKOCYTE_DEGRANULATION	GOBP_LEUKOCYTE_DEGRANULATION	7	0.590237	1.56113	0.0453297	0.786965	0.77872	577	tags=86%, list=35%, signal=56%	1113/306/3596/201294/5730/2623
GOBP_POSITIVE_REGULATION_OF_RESPONSE_TO_WOUNDING	GOBP_POSITIVE_REGULATION_OF_RESPONSE_TO_WOUNDING	GOBP_POSITIVE_REGULATION_OF_RESPONSE_TO_WOUNDING	7	0.587382	1.55358	0.0453297	0.786965	0.77872	161	tags=43%, list=10%, signal=39%	5068/130120/50506
GOBP_POSITIVE_REGULATION_OF_INNATE_IMMUNE_RESPONSE	GOBP_POSITIVE_REGULATION_OF_INNATE_IMMUNE_RESPONSE	GOBP_POSITIVE_REGULATION_OF_INNATE_IMMUNE_RESPONSE	10	-0.451621	-1.69258	0.04596	0.786965	0.77872	421	tags=70%, list=25%, signal=53%	81030/22914/56253/29108/259197/2069/5063
GOBP_POSITIVE_REGULATION_OF_RESPONSE_TO_BIOTIC_STIMULUS	GOBP_POSITIVE_REGULATION_OF_RESPONSE_TO_BIOTIC_STIMULUS	GOBP_POSITIVE_REGULATION_OF_RESPONSE_TO_BIOTIC_STIMULUS	10	-0.451621	-1.69258	0.04596	0.786965	0.77872	421	tags=70%, list=25%, signal=53%	81030/22914/56253/29108/259197/2069/5063
GOBP_CARDIAC_CHAMBER_MORPHOGENESIS	GOBP_CARDIAC_CHAMBER_MORPHOGENESIS	GOBP_CARDIAC_CHAMBER_MORPHOGENESIS	20	0.416035	1.53762	0.0460606	0.786965	0.77872	495	tags=55%, list=30%, signal=39%	655/1482/79977/6899/7137/58495/4625/2535/1301/8928/6604
GOBP_NEGATIVE_REGULATION_OF_SMOOTH_MUSCLE_CELL_DIFFERENTIATION	GOBP_NEGATIVE_REGULATION_OF_SMOOTH_MUSCLE_CELL_DIFFERENTIATION	GOBP_NEGATIVE_REGULATION_OF_SMOOTH_MUSCLE_CELL_DIFFERENTIATION	3	-0.757264	-1.6338	0.0461664	0.786965	0.77872	405	tags=100%, list=24%, signal=76%	93166/2069
GOBP_METAL_ION_TRANSPORT	GOBP_METAL_ION_TRANSPORT	GOBP_METAL_ION_TRANSPORT	139	0.25737	1.40635	0.0462777	0.786965	0.77872	731	tags=55%, list=44%, signal=34%	9914/10345/1482/10568/3785/54716/57348/22953/3596/5354/60598/51083/389816/6947/5349/55503/3736/6534/3934/64078/6550/8911/23416/55800/478/2902/2903/3754/57338/128414/83959/116444/1139/5999/3757/931/7222/3358/6549/3755/6531/3747/4923/1137/6523/4986/11254/65268/89822/3766/134/29986/59285/30820/8913/778/6323/57419/5023/131096/151651/130497/6262/3357/774/8912/486/3784/6528/525/930/784/3769/6261/89780/…
GOBP_RESPONSE_TO_ESTROGEN	GOBP_RESPONSE_TO_ESTROGEN	GOBP_RESPONSE_TO_ESTROGEN	7	0.585745	1.54925	0.0467033	0.786965	0.77872	134	tags=43%, list=8%, signal=40%	3880/10568/51083
GOBP_CELL_CYCLE_PROCESS	GOBP_CELL_CYCLE_PROCESS	GOBP_CELL_CYCLE_PROCESS	56	0.318325	1.51236	0.0468262	0.786965	0.77872	179	tags=23%, list=11%, signal=21%	225689/3642/655/5017/4582/285498/676/162282/57379/6657/8900/221711/6755
GOBP_FOREBRAIN_REGIONALIZATION	GOBP_FOREBRAIN_REGIONALIZATION	GOBP_FOREBRAIN_REGIONALIZATION	4	0.712229	1.54681	0.0469208	0.786965	0.77872	268	tags=75%, list=16%, signal=63%	7477/6496/389549
GOBP_THYROID_GLAND_DEVELOPMENT	GOBP_THYROID_GLAND_DEVELOPMENT	GOBP_THYROID_GLAND_DEVELOPMENT	4	0.708765	1.53929	0.0469208	0.786965	0.77872	95	tags=50%, list=6%, signal=47%	1482/6899
GOBP_REGULATION_OF_OSTEOCLAST_DIFFERENTIATION	GOBP_REGULATION_OF_OSTEOCLAST_DIFFERENTIATION	GOBP_REGULATION_OF_OSTEOCLAST_DIFFERENTIATION	9	-0.419198	-1.47572	0.047064	0.786965	0.77872	966	tags=100%, list=58%, signal=42%	10272/3593/7124/814/4057/51561/84959/50604
GOBP_PHENOL_CONTAINING_COMPOUND_BIOSYNTHETIC_PROCESS	GOBP_PHENOL_CONTAINING_COMPOUND_BIOSYNTHETIC_PROCESS	GOBP_PHENOL_CONTAINING_COMPOUND_BIOSYNTHETIC_PROCESS	8	0.556428	1.53619	0.0472973	0.786965	0.77872	381	tags=62%, list=23%, signal=48%	3642/7054/4948/1001/6531
GOBP_REGULATION_OF_PH	GOBP_REGULATION_OF_PH	GOBP_REGULATION_OF_PH	8	0.55377	1.52885	0.0472973	0.786965	0.77872	369	tags=62%, list=22%, signal=49%	1080/6508/6550/51458/6549
GOBP_POSITIVE_REGULATION_OF_ION_TRANSPORT	GOBP_POSITIVE_REGULATION_OF_ION_TRANSPORT	GOBP_POSITIVE_REGULATION_OF_ION_TRANSPORT	47	0.326954	1.50137	0.047619	0.786965	0.77872	397	tags=38%, list=24%, signal=30%	1080/9914/10345/1482/22953/3596/5354/51083/389816/3736/2550/55800/2902/3757/7222/6865/3747/4923
GOCC_PLATELET_ALPHA_GRANULE	GOCC_PLATELET_ALPHA_GRANULE	GOCC_PLATELET_ALPHA_GRANULE	8	-0.477231	-1.58193	0.0476802	0.786965	0.77872	870	tags=100%, list=53%, signal=48%	7076/5270/1675/5768/6622/5473/1950
GOBP_SENSORY_PERCEPTION_OF_CHEMICAL_STIMULUS	GOBP_SENSORY_PERCEPTION_OF_CHEMICAL_STIMULUS	GOBP_SENSORY_PERCEPTION_OF_CHEMICAL_STIMULUS	19	0.420571	1.52873	0.0477356	0.786965	0.77872	497	tags=58%, list=30%, signal=41%	1472/22953/7932/341359/6531/158046/1470/7480/2535/127534/1469
GOBP_CELL_AGING	GOBP_CELL_AGING	GOBP_CELL_AGING	6	-0.55003	-1.6584	0.0477987	0.786965	0.77872	749	tags=100%, list=45%, signal=55%	5549/5602/7015/8626/5933
GOBP_RESPONSE_TO_INTERLEUKIN_4	GOBP_RESPONSE_TO_INTERLEUKIN_4	GOBP_RESPONSE_TO_INTERLEUKIN_4	3	-0.753027	-1.62466	0.0478006	0.786965	0.77872	412	tags=100%, list=25%, signal=75%	2625/4360
GOBP_GERMINAL_CENTER_B_CELL_DIFFERENTIATION	GOBP_GERMINAL_CENTER_B_CELL_DIFFERENTIATION	GOBP_GERMINAL_CENTER_B_CELL_DIFFERENTIATION	1	-0.978839	-1.30692	0.0478515	0.786965	0.77872	37	tags=100%, list=2%, signal=98%
GOBP_MARGINAL_ZONE_B_CELL_DIFFERENTIATION	GOBP_MARGINAL_ZONE_B_CELL_DIFFERENTIATION	GOBP_MARGINAL_ZONE_B_CELL_DIFFERENTIATION	1	-0.978839	-1.30692	0.0478515	0.786965	0.77872	37	tags=100%, list=2%, signal=98%
GOBP_OLIGOPEPTIDE_TRANSPORT	GOBP_OLIGOPEPTIDE_TRANSPORT	GOBP_OLIGOPEPTIDE_TRANSPORT	1	-0.978839	-1.30692	0.0478515	0.786965	0.77872	37	tags=100%, list=2%, signal=98%
GOMF_OLIGOPEPTIDE_TRANSMEMBRANE_TRANSPORTER_ACTIVITY	GOMF_OLIGOPEPTIDE_TRANSMEMBRANE_TRANSPORTER_ACTIVITY	GOMF_OLIGOPEPTIDE_TRANSMEMBRANE_TRANSPORTER_ACTIVITY	1	-0.978839	-1.30692	0.0478515	0.786965	0.77872	37	tags=100%, list=2%, signal=98%
GOMF_PEPTIDE_TRANSMEMBRANE_TRANSPORTER_ACTIVITY	GOMF_PEPTIDE_TRANSMEMBRANE_TRANSPORTER_ACTIVITY	GOMF_PEPTIDE_TRANSMEMBRANE_TRANSPORTER_ACTIVITY	1	-0.978839	-1.30692	0.0478515	0.786965	0.77872	37	tags=100%, list=2%, signal=98%
GOBP_CELLULAR_OXIDANT_DETOXIFICATION	GOBP_CELLULAR_OXIDANT_DETOXIFICATION	GOBP_CELLULAR_OXIDANT_DETOXIFICATION	7	0.584629	1.5463	0.0480769	0.786965	0.77872	336	tags=57%, list=20%, signal=46%	3049/655/50506/3046
GOMF_NEUTRAL_AMINO_ACID_TRANSMEMBRANE_TRANSPORTER_ACTIVITY	GOMF_NEUTRAL_AMINO_ACID_TRANSMEMBRANE_TRANSPORTER_ACTIVITY	GOMF_NEUTRAL_AMINO_ACID_TRANSMEMBRANE_TRANSPORTER_ACTIVITY	4	0.706239	1.5338	0.0483871	0.786965	0.77872	489	tags=100%, list=30%, signal=71%	54716/6534/92745/11254
GOBP_PHOSPHATIDYLGLYCEROL_ACYL_CHAIN_REMODELING	GOBP_PHOSPHATIDYLGLYCEROL_ACYL_CHAIN_REMODELING	GOBP_PHOSPHATIDYLGLYCEROL_ACYL_CHAIN_REMODELING	1	0.981258	1.30526	0.0484496	0.786965	0.77872	32	tags=100%, list=2%, signal=98%	255189
GOMF_PHOSPHOLIPASE_A1_ACTIVITY	GOMF_PHOSPHOLIPASE_A1_ACTIVITY	GOMF_PHOSPHOLIPASE_A1_ACTIVITY	1	0.981258	1.30526	0.0484496	0.786965	0.77872	32	tags=100%, list=2%, signal=98%	255189
GOMF_FAD_BINDING	GOMF_FAD_BINDING	GOMF_FAD_BINDING	3	-0.751211	-1.62074	0.0486176	0.786965	0.77872	415	tags=100%, list=25%, signal=75%	5768/5625
GOBP_METANEPHRIC_PART_OF_URETERIC_BUD_DEVELOPMENT	GOBP_METANEPHRIC_PART_OF_URETERIC_BUD_DEVELOPMENT	GOBP_METANEPHRIC_PART_OF_URETERIC_BUD_DEVELOPMENT	2	0.860254	1.43837	0.0486957	0.786965	0.77872	233	tags=100%, list=14%, signal=86%	2302/793
GOCC_PRESYNAPTIC_CYTOSOL	GOCC_PRESYNAPTIC_CYTOSOL	GOCC_PRESYNAPTIC_CYTOSOL	2	0.860254	1.43837	0.0486957	0.786965	0.77872	233	tags=100%, list=14%, signal=86%	5582/793
GOBP_MAST_CELL_ACTIVATION_INVOLVED_IN_IMMUNE_RESPONSE	GOBP_MAST_CELL_ACTIVATION_INVOLVED_IN_IMMUNE_RESPONSE	GOBP_MAST_CELL_ACTIVATION_INVOLVED_IN_IMMUNE_RESPONSE	5	0.653333	1.52656	0.0489914	0.786965	0.77872	577	tags=100%, list=35%, signal=65%	1113/3596/201294/5730/2623
GOMF_TRANSLATION_REGULATOR_ACTIVITY	GOMF_TRANSLATION_REGULATOR_ACTIVITY	GOMF_TRANSLATION_REGULATOR_ACTIVITY	6	0.61645	1.55267	0.0496552	0.786965	0.77872	272	tags=67%, list=16%, signal=56%	11187/1917/64506/326

## Sheet: C1orf133_KEGG
	ID	Description	setSize	enrichmentScore	NES	pvalue	p.adjust	qvalues	rank	leading_edge	core_enrichment
KEGG_CELL_CYCLE	KEGG_CELL_CYCLE	KEGG_CELL_CYCLE	15	-0.517604	-2.24539	0.000511272	0.0479323	0.0459231	595	tags=80%, list=26%, signal=59%	4176/9088/983/9700/990/9232/7272/995/993/991/27127/2810
KEGG_HISTIDINE_METABOLISM	KEGG_HISTIDINE_METABOLISM	KEGG_HISTIDINE_METABOLISM	3	0.90472	1.7746	0.000574039	0.0479323	0.0459231	217	tags=100%, list=10%, signal=90%	222/218/220
KEGG_VIRAL_MYOCARDITIS	KEGG_VIRAL_MYOCARDITIS	KEGG_VIRAL_MYOCARDITIS	17	0.573411	2.08213	0.00131269	0.0523706	0.0501754	299	tags=47%, list=13%, signal=41%	4622/8735/4619/4626/4620/4629/6442/3908
KEGG_TIGHT_JUNCTION	KEGG_TIGHT_JUNCTION	KEGG_TIGHT_JUNCTION	27	0.477808	1.99912	0.00138783	0.0523706	0.0501754	278	tags=37%, list=12%, signal=33%	9071/4622/8735/4619/88/4626/1496/4620/4629/58494
KEGG_WNT_SIGNALING_PATHWAY	KEGG_WNT_SIGNALING_PATHWAY	KEGG_WNT_SIGNALING_PATHWAY	32	0.443157	1.95454	0.00156798	0.0523706	0.0501754	541	tags=50%, list=24%, signal=39%	11197/6425/4316/6424/27123/11211/57216/144165/7477/5602/89780/5332/6422/6423/7472/8326
KEGG_PROXIMAL_TUBULE_BICARBONATE_RECLAMATION	KEGG_PROXIMAL_TUBULE_BICARBONATE_RECLAMATION	KEGG_PROXIMAL_TUBULE_BICARBONATE_RECLAMATION	3	0.859305	1.68552	0.00303478	0.084468	0.0809275	319	tags=100%, list=14%, signal=86%	6550/477/358
KEGG_FRUCTOSE_AND_MANNOSE_METABOLISM	KEGG_FRUCTOSE_AND_MANNOSE_METABOLISM	KEGG_FRUCTOSE_AND_MANNOSE_METABOLISM	5	-0.733991	-1.90076	0.0066238	0.158025	0.151401	322	tags=80%, list=14%, signal=69%	230/3099/5210/9108
KEGG_PATHOGENIC_ESCHERICHIA_COLI_INFECTION	KEGG_PATHOGENIC_ESCHERICHIA_COLI_INFECTION	KEGG_PATHOGENIC_ESCHERICHIA_COLI_INFECTION	5	-0.707679	-1.83262	0.0103978	0.213677	0.204721	149	tags=60%, list=7%, signal=56%	112714/7278/79861
KEGG_HOMOLOGOUS_RECOMBINATION	KEGG_HOMOLOGOUS_RECOMBINATION	KEGG_HOMOLOGOUS_RECOMBINATION	4	-0.751448	-1.7354	0.0115155	0.213677	0.204721	563	tags=100%, list=25%, signal=75%	7516/641/146956
KEGG_VALINE_LEUCINE_AND_ISOLEUCINE_DEGRADATION	KEGG_VALINE_LEUCINE_AND_ISOLEUCINE_DEGRADATION	KEGG_VALINE_LEUCINE_AND_ISOLEUCINE_DEGRADATION	3	-0.776937	-1.56496	0.0224412	0.317855	0.304532	505	tags=100%, list=22%, signal=78%	5019/259307
KEGG_PHENYLALANINE_METABOLISM	KEGG_PHENYLALANINE_METABOLISM	KEGG_PHENYLALANINE_METABOLISM	5	0.676203	1.5778	0.0228399	0.317855	0.304532	217	tags=60%, list=10%, signal=54%	222/218/220
KEGG_TYROSINE_METABOLISM	KEGG_TYROSINE_METABOLISM	KEGG_TYROSINE_METABOLISM	5	0.676203	1.5778	0.0228399	0.317855	0.304532	217	tags=60%, list=10%, signal=54%	222/218/220
KEGG_RNA_DEGRADATION	KEGG_RNA_DEGRADATION	KEGG_RNA_DEGRADATION	2	-0.873609	-1.49391	0.0335954	0.431572	0.413482	287	tags=100%, list=13%, signal=87%	2027
KEGG_FOCAL_ADHESION	KEGG_FOCAL_ADHESION	KEGG_FOCAL_ADHESION	52	0.319513	1.58489	0.0385539	0.459893	0.440616	1029	tags=65%, list=46%, signal=36%	1301/88/1311/284217/5602/1281/1277/3696/7058/1278/3908/1289/10319/3918/22801/1292/5923/1293/7148/80310/7424/10398/5063/3371/8515/1291/2316/3680/1284/3480/2324/1302/3909/3791
KEGG_P53_SIGNALING_PATHWAY	KEGG_P53_SIGNALING_PATHWAY	KEGG_P53_SIGNALING_PATHWAY	5	-0.5918	-1.53254	0.0435732	0.485115	0.464781	922	tags=80%, list=41%, signal=47%	983/3486/5054/2810

## Sheet: C1orf133_GO
	ID	Description	setSize	enrichmentScore	NES	pvalue	p.adjust	qvalues	rank	leading_edge	core_enrichment
GOBP_SNRNA_METABOLIC_PROCESS	GOBP_SNRNA_METABOLIC_PROCESS	GOBP_SNRNA_METABOLIC_PROCESS	5	-0.994652	-2.62198	1e-10	2.668e-07	2.55053e-07	18	tags=100%, list=1%, signal=99%	441521/55511/441519/541466
GOBP_SNRNA_PROCESSING	GOBP_SNRNA_PROCESSING	GOBP_SNRNA_PROCESSING	5	-0.994652	-2.62198	1e-10	2.668e-07	2.55053e-07	18	tags=100%, list=1%, signal=99%	441521/55511/441519/541466
GOCC_INTEGRATOR_COMPLEX	GOCC_INTEGRATOR_COMPLEX	GOCC_INTEGRATOR_COMPLEX	5	-0.994652	-2.62198	1e-10	2.668e-07	2.55053e-07	18	tags=100%, list=1%, signal=99%	441521/55511/441519/541466
GOBP_NCRNA_PROCESSING	GOBP_NCRNA_PROCESSING	GOBP_NCRNA_PROCESSING	9	-0.885922	-3.07613	1.23201e-08	2.46525e-05	2.3567e-05	21	tags=67%, list=1%, signal=66%	79727/728911/441521/55511/441519/541466
GOBP_NCRNA_3_END_PROCESSING	GOBP_NCRNA_3_END_PROCESSING	GOBP_NCRNA_3_END_PROCESSING	6	-0.954832	-2.72779	3.92976e-08	5.75799e-05	5.50446e-05	18	tags=83%, list=1%, signal=83%	728911/441521/55511/441519/541466
GOBP_CHROMOSOME_SEGREGATION	GOBP_CHROMOSOME_SEGREGATION	GOBP_CHROMOSOME_SEGREGATION	32	-0.541369	-3.15682	4.46978e-08	5.75799e-05	5.50446e-05	626	tags=88%, list=28%, signal=64%	8313/10460/11339/64151/29893/2177/157570/221150/9700/4288/146956/146909/285643/990/7153/9212/9232/11004/24137/26255/7272/220134/84944/991/81620/157313/27127/56979
GOBP_RNA_3_END_PROCESSING	GOBP_RNA_3_END_PROCESSING	GOBP_RNA_3_END_PROCESSING	8	-0.897425	-2.9139	5.03572e-08	5.75799e-05	5.50446e-05	21	tags=75%, list=1%, signal=75%	79727/728911/441521/55511/441519/541466
GOCC_NUCLEAR_PROTEIN_CONTAINING_COMPLEX	GOCC_NUCLEAR_PROTEIN_CONTAINING_COMPLEX	GOCC_NUCLEAR_PROTEIN_CONTAINING_COMPLEX	38	-0.49957	-3.12389	6.81928e-08	6.82269e-05	6.52228e-05	595	tags=71%, list=26%, signal=53%	4176/23246/2176/79885/9837/7516/1649/143241/144455/6913/27338/6676/991/55388/22809/26038/27127/332/51412/4605/165545/429/728911/441521/55511/441519/541466
GOMF_EXTRACELLULAR_MATRIX_STRUCTURAL_CONSTITUENT	GOMF_EXTRACELLULAR_MATRIX_STRUCTURAL_CONSTITUENT	GOMF_EXTRACELLULAR_MATRIX_STRUCTURAL_CONSTITUENT	89	0.440953	2.42714	2.10981e-07	0.000187632	0.000179371	721	tags=61%, list=32%, signal=43%	4588/2813/1301/4969/1311/1300/2202/4256/4239/2199/5549/4060/1805/127435/10418/284217/2006/1295/1281/25878/1307/1277/165/1462/7058/10631/1278/1306/3908/11117/1289/4053/3918/8076/6975/1308/176/169044/1296/3490/54829/1634/1292/1293/8406/1305/1297/7148/1303/1294/2331/2200/10516/6678
GOBP_ANIMAL_ORGAN_MORPHOGENESIS	GOBP_ANIMAL_ORGAN_MORPHOGENESIS	GOBP_ANIMAL_ORGAN_MORPHOGENESIS	246	0.336497	2.11143	2.88831e-07	0.000231181	0.000221002	783	tags=51%, list=35%, signal=37%	9622/1080/91156/79977/53904/340419/1301/147495/5076/140628/4634/6424/1735/1496/6356/1311/655/8074/2202/4313/338773/4256/1747/3357/3400/57216/144165/51761/64399/9464/284217/55966/2006/7477/220/153572/1295/1281/70/4488/1277/23768/6586/9496/89780/363/2736/1278/4915/64220/3908/793/6899/1289/358/2303/84870/10319/4070/3784/3918/6422/187/145258/4804/8076/653/9353/6943/2304/26508/58495/2702/8538/2487/549…
GOBP_NCRNA_METABOLIC_PROCESS	GOBP_NCRNA_METABOLIC_PROCESS	GOBP_NCRNA_METABOLIC_PROCESS	14	-0.725806	-3.05585	3.49278e-07	0.000254147	0.000242957	21	tags=57%, list=1%, signal=57%	56165/131405/79727/728911/441521/55511/441519/541466
GOBP_TISSUE_DEVELOPMENT	GOBP_TISSUE_DEVELOPMENT	GOBP_TISSUE_DEVELOPMENT	385	0.290634	1.86764	4.58265e-07	0.000305663	0.000292204	823	tags=48%, list=37%, signal=37%	57111/9622/130120/1080/5068/4821/79977/51083/2019/340419/1301/147495/5076/140628/88/4634/6424/9914/7258/10630/6356/1311/655/8074/2202/4313/338773/54845/4256/1747/4958/3357/92737/3400/342574/57419/3859/5999/57216/144165/93649/64399/8710/10021/9464/57817/9244/4629/79152/284217/55966/5350/2006/7477/220/153572/1295/1281/70/4488/1277/2042/9496/3696/89780/9573/2736/10631/1278/1306/64220/3908/793/6820/5…
GOBP_MITOTIC_SISTER_CHROMATID_SEGREGATION	GOBP_MITOTIC_SISTER_CHROMATID_SEGREGATION	GOBP_MITOTIC_SISTER_CHROMATID_SEGREGATION	16	-0.67581	-2.9785	6.6479e-07	0.000409306	0.000391284	577	tags=94%, list=26%, signal=70%	10460/64151/9700/146909/285643/990/9212/9232/11004/24137/26255/7272/991/81620/27127
GOMF_STRUCTURAL_MOLECULE_ACTIVITY	GOMF_STRUCTURAL_MOLECULE_ACTIVITY	GOMF_STRUCTURAL_MOLECULE_ACTIVITY	157	0.359404	2.13616	8.11483e-07	0.000463937	0.000443509	721	tags=52%, list=32%, signal=38%	9071/4588/2813/1301/4969/88/4626/4634/6708/1496/1311/1300/2202/4256/4239/2199/5549/4060/1805/342574/127435/3859/4629/10418/284217/2006/1295/1281/25878/1307/1277/165/1462/10562/7058/10631/1278/1306/1410/54212/3908/11117/1289/4053/10319/3918/8076/345651/6975/9119/26287/1308/9073/176/169044/5317/1296/3490/3861/54829/1634/1292/3852/1293/3316/1674/8406/1305/3880/1297/7148/3872/5239/1303/1294/10398/233…
GOBP_SISTER_CHROMATID_SEGREGATION	GOBP_SISTER_CHROMATID_SEGREGATION	GOBP_SISTER_CHROMATID_SEGREGATION	20	-0.604066	-2.95602	1.06012e-06	0.00056568	0.000540773	626	tags=90%, list=28%, signal=66%	8313/10460/64151/157570/9700/146909/285643/990/7153/9212/9232/11004/24137/26255/7272/991/81620/27127
GOBP_CELL_CYCLE	GOBP_CELL_CYCLE	GOBP_CELL_CYCLE	148	-0.24235	-2.17133	1.27467e-06	0.000637654	0.000609577	601	tags=54%, list=27%, signal=42%	54466/55872/4176/26227/23246/9088/899/10460/284403/11339/9833/54443/8438/4582/9837/79616/64151/4602/29893/4291/2177/983/7516/157570/1649/151242/221150/9700/641/4288/146956/146909/79444/83461/144455/27338/285643/1058/990/7153/9212/9232/11004/24137/26255/286151/7272/220134/995/84944/993/247/56992/991/55771/81620/22809/157313/253012/27127/6657/56165/332/56603/100132979/171483/4605/131405/56979/11271…
GOBP_NUCLEAR_CHROMOSOME_SEGREGATION	GOBP_NUCLEAR_CHROMOSOME_SEGREGATION	GOBP_NUCLEAR_CHROMOSOME_SEGREGATION	27	-0.508581	-2.76358	1.4242e-06	0.000670547	0.000641022	626	tags=85%, list=28%, signal=62%	8313/10460/64151/29893/2177/157570/9700/146956/146909/285643/990/7153/9212/9232/11004/24137/26255/7272/84944/991/81620/27127/56979
GOCC_EXTERNAL_ENCAPSULATING_STRUCTURE	GOCC_EXTERNAL_ENCAPSULATING_STRUCTURE	GOCC_EXTERNAL_ENCAPSULATING_STRUCTURE	190	0.333657	2.03767	1.5644e-06	0.000695637	0.000665008	721	tags=49%, list=32%, signal=36%	131578/4588/1301/4969/4316/80760/347730/1311/1300/655/151887/2202/4313/4256/4239/2199/4958/5549/4060/6649/8404/1805/127435/4016/4684/10418/284217/2006/1295/1281/25878/1307/1277/23768/165/1462/83716/7058/10631/1278/1306/3908/11117/1289/284297/4053/79148/10319/337/3918/6422/4693/8076/1215/653145/1308/64094/5327/147372/176/169044/4314/1296/3490/9509/8510/6423/54829/1634/1292/7472/4325/2615/1293/8406…
GOBP_EXTERNAL_ENCAPSULATING_STRUCTURE_ORGANIZATION	GOBP_EXTERNAL_ENCAPSULATING_STRUCTURE_ORGANIZATION	GOBP_EXTERNAL_ENCAPSULATING_STRUCTURE_ORGANIZATION	107	0.396724	2.24668	1.76794e-06	0.000744767	0.000711974	728	tags=56%, list=32%, signal=40%	9622/3036/1301/4316/10630/1311/1300/151887/4313/4239/2199/4060/1805/4016/4629/2006/1295/1281/1307/1277/23768/89780/165/83716/10631/1278/1306/11117/1289/2191/2303/79148/6692/1215/84168/1308/64094/169044/4314/1296/9509/8510/6423/4325/169611/2294/1305/55790/1297/7148/1303/9510/7092/2295/2331/170689/22854/10516/5806/3569
GOBP_CHROMOSOME_ORGANIZATION	GOBP_CHROMOSOME_ORGANIZATION	GOBP_CHROMOSOME_ORGANIZATION	66	-0.333445	-2.47419	3.04783e-06	0.00121974	0.00116604	598	tags=65%, list=27%, signal=49%	55723/4176/10460/11339/79885/8438/80119/9837/64151/80312/4602/29893/2177/983/157570/9700/641/4288/146909/285643/1058/990/7153/9212/9232/11004/24137/26255/2491/7272/84944/991/81620/9401/26038/27127/6657/51412/165545/56979/5570/150572/26609
GOBP_BIOLOGICAL_ADHESION	GOBP_BIOLOGICAL_ADHESION	GOBP_BIOLOGICAL_ADHESION	337	0.286094	1.82412	3.47747e-06	0.00132541	0.00126705	889	tags=51%, list=40%, signal=37%	64405/9071/3036/131578/5068/91156/79977/137970/6363/79679/140628/88/6708/1496/10630/6356/1311/655/151887/4313/3671/1015/84623/10232/6366/4239/2199/4958/8404/1805/4684/50863/10418/152404/284217/55966/9358/7477/26025/1295/1281/1307/1277/2042/23768/3696/89780/1462/2736/1272/10562/7058/10631/64084/1306/7130/58494/6288/26032/3908/57863/5099/22997/11117/1289/2191/2303/266727/10319/337/1001/8082/4070/34…
GOCC_COLLAGEN_CONTAINING_EXTRACELLULAR_MATRIX	GOCC_COLLAGEN_CONTAINING_EXTRACELLULAR_MATRIX	GOCC_COLLAGEN_CONTAINING_EXTRACELLULAR_MATRIX	159	0.349615	2.08115	4.05569e-06	0.00147553	0.00141057	863	tags=58%, list=38%, signal=38%	131578/1301/4969/80760/1311/1300/655/151887/2202/4313/4256/4239/2199/4958/5549/4060/6649/8404/1805/127435/4016/4684/10418/284217/2006/1295/1281/25878/1307/1277/165/1462/7058/10631/1278/1306/3908/11117/1289/284297/4053/79148/10319/337/3918/6422/4693/8076/1215/653145/1308/64094/5327/176/1296/3490/9509/8510/6423/54829/1634/1292/7472/1293/8406/140689/1305/1297/161198/7148/1303/9510/1294/2331/7123/220…
GOCC_MYOSIN_II_COMPLEX	GOCC_MYOSIN_II_COMPLEX	GOCC_MYOSIN_II_COMPLEX	10	0.771336	2.32604	5.56238e-06	0.00193571	0.00185048	192	tags=70%, list=9%, signal=64%	4622/8735/4619/4626/4634/4620/4629
GOCC_MUSCLE_MYOSIN_COMPLEX	GOCC_MUSCLE_MYOSIN_COMPLEX	GOCC_MUSCLE_MYOSIN_COMPLEX	9	0.804408	2.31132	6.86735e-06	0.00229026	0.00218942	192	tags=78%, list=9%, signal=71%	4622/8735/4619/4626/4634/4620/4629
GOBP_RNA_PROCESSING	GOBP_RNA_PROCESSING	GOBP_RNA_PROCESSING	25	-0.525751	-2.81869	8.732e-06	0.00279564	0.00267254	157	tags=36%, list=7%, signal=34%	202559/131405/56853/79727/728911/441521/55511/441519/541466
GOMF_GLYCOSAMINOGLYCAN_BINDING	GOMF_GLYCOSAMINOGLYCAN_BINDING	GOMF_GLYCOSAMINOGLYCAN_BINDING	66	0.432548	2.23997	1.07044e-05	0.0032953	0.00315021	775	tags=64%, list=34%, signal=43%	130120/5068/340419/1301/1311/655/151887/5549/6649/6586/1462/83716/7058/10631/7130/6288/26032/1289/4053/84870/3918/6422/1809/284654/9353/56925/64094/176/1634/9982/1305/7148/9510/2252/7123/2200/170689/6372/57115/1056/11167/2247
GOBP_INORGANIC_ION_TRANSMEMBRANE_TRANSPORT	GOBP_INORGANIC_ION_TRANSMEMBRANE_TRANSPORT	GOBP_INORGANIC_ION_TRANSMEMBRANE_TRANSPORT	169	0.328627	1.97572	2.30048e-05	0.00681966	0.00651938	470	tags=33%, list=21%, signal=28%	57628/6530/6550/1080/347741/51083/479/10568/54716/6363/55799/88/6523/9914/286133/57101/6332/477/259232/157855/64078/6366/3357/115019/57419/89822/5999/2568/10021/57817/5350/728215/342667/6557/89780/7780/8911/23416/3755/30820/358/775/57158/3784/6524/187/2669/3741/3773/23704/150/3765/28954/6236/2915/1346
GOBP_MUSCLE_SYSTEM_PROCESS	GOBP_MUSCLE_SYSTEM_PROCESS	GOBP_MUSCLE_SYSTEM_PROCESS	108	0.364469	2.06951	2.46118e-05	0.00703546	0.00672568	565	tags=43%, list=25%, signal=34%	4622/8735/4619/140628/88/4626/4634/1311/6332/477/3357/25802/5999/4620/93649/51761/10021/9464/57817/4629/84676/5350/1264/6442/342667/1410/51778/22953/7140/775/8082/3784/3741/26287/23704/150/2702/58529/221476/26509/10203/59/10345/8654/3488/1674
GOBP_CELL_CYCLE_CHECKPOINT_SIGNALING	GOBP_CELL_CYCLE_CHECKPOINT_SIGNALING	GOBP_CELL_CYCLE_CHECKPOINT_SIGNALING	9	-0.75625	-2.62588	3.11097e-05	0.00830006	0.0079346	556	tags=100%, list=25%, signal=76%	2177/983/641/146956/990/9212/7272/81620
GOBP_MITOTIC_CELL_CYCLE_CHECKPOINT_SIGNALING	GOBP_MITOTIC_CELL_CYCLE_CHECKPOINT_SIGNALING	GOBP_MITOTIC_CELL_CYCLE_CHECKPOINT_SIGNALING	9	-0.75625	-2.62588	3.11097e-05	0.00830006	0.0079346	556	tags=100%, list=25%, signal=76%	2177/983/641/146956/990/9212/7272/81620
GOCC_MYOSIN_COMPLEX	GOCC_MYOSIN_COMPLEX	GOCC_MYOSIN_COMPLEX	15	0.654254	2.27723	4.73235e-05	0.0122186	0.0116806	192	tags=53%, list=9%, signal=49%	4622/8735/4619/53904/4626/4634/4620/4629
GOBP_CIRCULATORY_SYSTEM_DEVELOPMENT	GOBP_CIRCULATORY_SYSTEM_DEVELOPMENT	GOBP_CIRCULATORY_SYSTEM_DEVELOPMENT	266	0.284676	1.79818	5.01727e-05	0.0125495	0.0119969	972	tags=57%, list=43%, signal=37%	79977/1301/140628/88/4634/306/10630/6356/1311/655/4313/1747/3357/5999/7857/57216/27129/144165/4016/93649/8710/10021/9464/57817/4629/284217/5350/2006/7477/1295/1281/70/4488/1277/23768/6586/9496/3696/89780/2736/7058/1278/1306/4915/64220/6899/11117/1289/358/2191/2303/775/84870/57158/3784/347/6422/187/6692/4804/4693/653/1215/4916/9353/6943/84168/79987/26508/64094/58495/147372/2702/169044/8572/1296/22…
GOMF_HEPARIN_BINDING	GOMF_HEPARIN_BINDING	GOMF_HEPARIN_BINDING	48	0.461773	2.21379	6.07108e-05	0.0143347	0.0137035	775	tags=69%, list=34%, signal=46%	340419/1301/1311/655/151887/5549/6649/6586/83716/7058/10631/6288/1289/4053/84870/3918/6422/284654/9353/56925/64094/9982/1305/7148/9510/2252/7123/2200/170689/6372/1056/11167/2247
GOMF_ATP_DEPENDENT_ACTIVITY_ACTING_ON_DNA	GOMF_ATP_DEPENDENT_ACTIVITY_ACTING_ON_DNA	GOMF_ATP_DEPENDENT_ACTIVITY_ACTING_ON_DNA	9	-0.738839	-2.56543	6.08919e-05	0.0143347	0.0137035	595	tags=100%, list=26%, signal=74%	8438/80119/7516/641/7153/9401/26038/165545
GOBP_SODIUM_ION_TRANSMEMBRANE_TRANSPORT	GOBP_SODIUM_ION_TRANSMEMBRANE_TRANSPORT	GOBP_SODIUM_ION_TRANSMEMBRANE_TRANSPORT	40	0.480129	2.21188	6.68674e-05	0.0149308	0.0142734	351	tags=40%, list=16%, signal=34%	6530/6550/479/10568/54716/6523/6332/477/259232/64078/57419/10021/6557/8911/3784/6524
GOBP_MITOTIC_NUCLEAR_DIVISION	GOBP_MITOTIC_NUCLEAR_DIVISION	GOBP_MITOTIC_NUCLEAR_DIVISION	32	-0.413258	-2.40979	6.7155e-05	0.0149308	0.0142734	584	tags=75%, list=26%, signal=56%	9088/10460/54443/64151/9700/4288/146909/27338/285643/990/9212/9232/11004/24137/26255/286151/7272/995/56992/991/81620/157313/27127/4605
GOBP_TISSUE_MORPHOGENESIS	GOBP_TISSUE_MORPHOGENESIS	GOBP_TISSUE_MORPHOGENESIS	141	0.327461	1.92643	8.53666e-05	0.0182422	0.0174389	1142	tags=72%, list=51%, signal=38%	79977/340419/1301/5076/140628/4634/10630/6356/655/4313/3400/342574/3859/57216/144165/64399/9464/284217/55966/7477/220/153572/1281/70/4488/9496/89780/2736/6899/1289/2303/84870/4070/6422/187/6692/4804/653/9353/6943/2043/2304/26508/58495/2487/56963/10512/6423/59/30812/2066/7472/3488/2294/6663/3872/7476/5420/7424/2295/130497/2252/7471/5314/182/64321/2247/3371/6939/10653/7041/7043/8521/1909/2316/81792…
GOMF_ACTIVE_ION_TRANSMEMBRANE_TRANSPORTER_ACTIVITY	GOMF_ACTIVE_ION_TRANSMEMBRANE_TRANSPORTER_ACTIVITY	GOMF_ACTIVE_ION_TRANSMEMBRANE_TRANSPORTER_ACTIVITY	43	0.467421	2.21006	8.66069e-05	0.0182422	0.0174389	237	tags=35%, list=11%, signal=32%	6530/6550/1080/479/6508/10568/54716/6523/9914/477/64078/115019/57419/84239/6557
GOBP_EPITHELIUM_DEVELOPMENT	GOBP_EPITHELIUM_DEVELOPMENT	GOBP_EPITHELIUM_DEVELOPMENT	223	0.295394	1.83098	9.22842e-05	0.0189396	0.0181056	823	tags=50%, list=37%, signal=35%	57111/130120/5068/4821/79977/51083/2019/340419/147495/5076/140628/6424/9914/10630/6356/655/4313/54845/1747/3400/342574/3859/57216/144165/64399/9464/9244/79152/284217/55966/7477/220/153572/4488/9496/89780/9573/2736/1306/64220/793/6820/6899/1289/2303/84870/1001/4070/3784/6422/187/145258/6692/4804/653/4222/9353/3642/6943/2043/2304/26508/58495/2702/2487/169044/56963/26154/6876/10512/6423/3861/10083/5…
GOBP_NEGATIVE_REGULATION_OF_CHROMOSOME_ORGANIZATION	GOBP_NEGATIVE_REGULATION_OF_CHROMOSOME_ORGANIZATION	GOBP_NEGATIVE_REGULATION_OF_CHROMOSOME_ORGANIZATION	8	-0.757251	-2.45877	0.000102225	0.0204553	0.0195546	553	tags=100%, list=25%, signal=76%	9700/7153/9212/9232/26255/7272/81620
GOMF_SODIUM_ION_TRANSMEMBRANE_TRANSPORTER_ACTIVITY	GOMF_SODIUM_ION_TRANSMEMBRANE_TRANSPORTER_ACTIVITY	GOMF_SODIUM_ION_TRANSMEMBRANE_TRANSPORTER_ACTIVITY	36	0.494047	2.2054	0.000108419	0.0211655	0.0202335	256	tags=39%, list=11%, signal=35%	6530/6550/479/10568/54716/6523/6332/477/259232/64078/57419/10021/6557/8911
GOCC_CONDENSED_CHROMOSOME	GOCC_CONDENSED_CHROMOSOME	GOCC_CONDENSED_CHROMOSOME	25	-0.469574	-2.51751	0.00012356	0.0235471	0.0225103	546	tags=76%, list=24%, signal=58%	64151/29893/2177/221150/641/4288/1058/7153/9212/11004/2491/7272/79019/220134/81620/27127/332/171483/171482
GOBP_NEGATIVE_REGULATION_OF_EPIDERMIS_DEVELOPMENT	GOBP_NEGATIVE_REGULATION_OF_EPIDERMIS_DEVELOPMENT	GOBP_NEGATIVE_REGULATION_OF_EPIDERMIS_DEVELOPMENT	6	0.827451	2.08348	0.000136037	0.0248945	0.0237984	252	tags=83%, list=11%, signal=74%	130120/5068/79977/4488/9573
GOBP_MORPHOGENESIS_OF_AN_EPITHELIUM	GOBP_MORPHOGENESIS_OF_AN_EPITHELIUM	GOBP_MORPHOGENESIS_OF_AN_EPITHELIUM	117	0.344858	1.97379	0.000136851	0.0248945	0.0237984	1205	tags=79%, list=54%, signal=39%	79977/340419/5076/10630/6356/655/4313/3400/342574/3859/57216/144165/64399/9464/284217/55966/7477/220/153572/4488/9496/89780/2736/1289/2303/84870/4070/6422/187/6692/4804/653/9353/6943/2043/2304/58495/2487/56963/10512/6423/30812/2066/7472/3488/2294/6663/3872/7476/5420/7424/2295/130497/2252/7471/5314/182/64321/2247/3371/6939/10653/7041/8521/1909/2316/81792/23213/7482/7291/7075/4776/7042/7475/2697/39…
GOCC_HEMOGLOBIN_COMPLEX	GOCC_HEMOGLOBIN_COMPLEX	GOCC_HEMOGLOBIN_COMPLEX	4	-0.920713	-2.21406	0.000142206	0.0252938	0.0241801	183	tags=100%, list=8%, signal=92%	51327/3047/3049
GOBP_DNA_DEPENDENT_DNA_REPLICATION	GOBP_DNA_DEPENDENT_DNA_REPLICATION	GOBP_DNA_DEPENDENT_DNA_REPLICATION	11	-0.648245	-2.44352	0.000150711	0.025848	0.0247099	595	tags=91%, list=26%, signal=67%	4176/9837/641/146956/144455/990/10293/55388/81620/9401
GOCC_MYOSIN_FILAMENT	GOCC_MYOSIN_FILAMENT	GOCC_MYOSIN_FILAMENT	11	0.695521	2.16102	0.000152038	0.025848	0.0247099	192	tags=55%, list=9%, signal=50%	4622/8735/4619/4626/4620/4629
GOMF_INORGANIC_MOLECULAR_ENTITY_TRANSMEMBRANE_TRANSPORTER_ACTIVITY	GOMF_INORGANIC_MOLECULAR_ENTITY_TRANSMEMBRANE_TRANSPORTER_ACTIVITY	GOMF_INORGANIC_MOLECULAR_ENTITY_TRANSMEMBRANE_TRANSPORTER_ACTIVITY	141	0.319121	1.87737	0.000155011	0.025848	0.0247099	377	tags=29%, list=17%, signal=26%	6530/6550/1080/347741/479/6508/10568/54102/54716/55799/6523/9914/10630/147798/57101/6332/477/259232/157855/64078/115019/57419/89822/2568/10021/84239/728215/6557/363/7780/8911/23416/3755/30820/22953/358/775/3784/6524/3741/3773
GOBP_MEIOTIC_CELL_CYCLE	GOBP_MEIOTIC_CELL_CYCLE	GOBP_MEIOTIC_CELL_CYCLE	34	-0.387326	-2.29485	0.000187829	0.0306813	0.0293304	584	tags=68%, list=26%, signal=51%	9088/8438/29893/2177/7516/9700/146956/7153/9232/26255/286151/7272/995/84944/993/991/27127/56165/56603/171483/56979/171482/51207
GOBP_CELL_MIGRATION	GOBP_CELL_MIGRATION	GOBP_CELL_MIGRATION	292	0.26791	1.70478	0.000208706	0.0324552	0.0310262	1142	tags=65%, list=51%, signal=37%	57111/3036/131578/117581/2813/137970/6363/147495/4316/2676/306/1496/10630/6356/655/8074/4313/84623/6366/3357/92737/127435/7857/57216/644168/93649/9464/284217/9358/9201/1281/4488/1277/2042/23768/6586/3696/10562/9547/7130/4915/58494/6288/3908/6899/11117/1289/2191/2303/266727/79148/10319/4070/347/3918/6422/1809/4804/653/9023/4916/6367/9353/3642/286527/2043/81285/150/22801/2304/441631/64094/5327/5849…
GOMF_HEMOGLOBIN_BINDING	GOMF_HEMOGLOBIN_BINDING	GOMF_HEMOGLOBIN_BINDING	4	-0.911804	-2.19264	0.000209788	0.0324552	0.0310262	203	tags=100%, list=9%, signal=91%	3045/51327/3047
GOBP_DNA_GEOMETRIC_CHANGE	GOBP_DNA_GEOMETRIC_CHANGE	GOBP_DNA_GEOMETRIC_CHANGE	10	-0.632146	-2.25633	0.000210853	0.0324552	0.0310262	595	tags=90%, list=26%, signal=66%	4176/8438/80119/9837/641/7153/9401/26038/165545
GOBP_NEGATIVE_REGULATION_OF_KERATINOCYTE_DIFFERENTIATION	GOBP_NEGATIVE_REGULATION_OF_KERATINOCYTE_DIFFERENTIATION	GOBP_NEGATIVE_REGULATION_OF_KERATINOCYTE_DIFFERENTIATION	4	0.899332	1.94697	0.000232241	0.0350728	0.0335286	230	tags=100%, list=10%, signal=90%	130120/5068/79977/4488
GOBP_ION_TRANSMEMBRANE_TRANSPORT	GOBP_ION_TRANSMEMBRANE_TRANSPORT	GOBP_ION_TRANSMEMBRANE_TRANSPORT	209	0.284783	1.74893	0.000239469	0.0351112	0.0335653	470	tags=30%, list=21%, signal=26%	57628/6530/6550/1080/347741/51083/479/6508/10568/54102/54716/6363/55799/88/6523/9914/286133/147798/57101/6332/477/259232/157855/64078/57194/6366/3357/115019/57419/89822/5999/2568/10021/57817/84239/5350/728215/342667/6557/89780/7780/8911/23416/3755/30820/22953/358/775/57158/3784/6524/187/2669/3741/3773/23704/150/3765/28954/2702/6236/2915/1346
GOBP_SUPRAMOLECULAR_FIBER_ORGANIZATION	GOBP_SUPRAMOLECULAR_FIBER_ORGANIZATION	GOBP_SUPRAMOLECULAR_FIBER_ORGANIZATION	135	0.320766	1.87699	0.000246504	0.0351112	0.0335653	889	tags=58%, list=40%, signal=37%	11075/1301/88/6708/1496/6356/1311/6366/4239/4060/1805/342574/25802/5999/4016/4629/2006/1281/70/1277/165/1278/7130/1410/51778/11117/1289/7140/2303/4053/54551/4070/6422/1809/8076/9353/286527/58529/5317/9509/50810/6423/3861/10083/1902/10345/171024/79933/1674/1305/3880/7062/7148/3872/5239/1303/7092/10398/2331/51673/6622/10516/165904/395/50944/5063/7043/4653/4131/148170/57477/7373/2316/4621/7431/11155…
GOCC_ACTIN_CYTOSKELETON	GOCC_ACTIN_CYTOSKELETON	GOCC_ACTIN_CYTOSKELETON	83	0.367039	1.97846	0.000246743	0.0351112	0.0335653	991	tags=67%, list=44%, signal=39%	4622/8735/114/4619/53904/88/4626/4634/6708/1496/25802/27129/4620/83992/4629/273/70/2042/1410/793/51778/7140/1809/345651/8538/58529/8572/63876/59/171024/79933/4854/3880/10699/5239/10398/6622/4486/7122/165904/395/4651/7010/57477/2316/57565/4621/11155/83700/91624/881/22989/23237/83543/10602/6624
GOBP_VASCULATURE_DEVELOPMENT	GOBP_VASCULATURE_DEVELOPMENT	GOBP_VASCULATURE_DEVELOPMENT	187	0.289511	1.76464	0.000250043	0.0351112	0.0335653	980	tags=59%, list=44%, signal=36%	306/10630/6356/1311/655/4313/1747/7857/144165/4016/93649/8710/9464/284217/7477/1295/1281/1277/9496/3696/7058/1278/1306/4915/64220/6899/11117/1289/358/2191/2303/84870/347/6422/187/6692/4804/4693/1215/9353/6943/84168/79987/64094/58495/147372/2702/169044/1296/10203/6347/10512/6423/1634/59/2307/7472/4854/8817/2049/9982/2294/161198/5740/7476/1232/80310/84432/9510/641700/7424/3593/79652/130497/57125/71…
GOBP_TUBE_MORPHOGENESIS	GOBP_TUBE_MORPHOGENESIS	GOBP_TUBE_MORPHOGENESIS	200	0.288587	1.76485	0.000259124	0.0356769	0.034106	1106	tags=66%, list=49%, signal=37%	79977/6425/340419/5076/306/6356/1311/655/4313/7857/57216/144165/93649/64399/9464/284217/7477/153572/1295/1281/4488/9496/3696/89780/2736/7058/1306/4915/64220/6899/11117/358/2191/2303/84870/4070/347/6422/187/6692/4804/653/1215/9353/6943/2043/64094/58495/147372/2702/169044/56963/1296/10203/6347/6423/1634/30812/7472/4854/8817/2049/9982/2294/6663/161198/5740/7476/1232/84432/5420/9510/641700/7424/3593/…
GOBP_REGULATION_OF_EPIDERMIS_DEVELOPMENT	GOBP_REGULATION_OF_EPIDERMIS_DEVELOPMENT	GOBP_REGULATION_OF_EPIDERMIS_DEVELOPMENT	15	0.615479	2.14227	0.000264575	0.0356769	0.034106	465	tags=67%, list=21%, signal=53%	130120/5068/79977/6424/54845/4488/9573/6820/58495/26154
GOBP_ORGANELLE_FISSION	GOBP_ORGANELLE_FISSION	GOBP_ORGANELLE_FISSION	48	-0.327661	-2.17317	0.000267443	0.0356769	0.034106	584	tags=67%, list=26%, signal=50%	9088/10460/54443/8438/64151/29893/2177/9700/4288/146956/146909/27338/285643/990/7153/9212/9232/11004/24137/26255/286151/7272/995/84944/56992/991/81620/157313/27127/56603/4605/56979
GOMF_MICROFILAMENT_MOTOR_ACTIVITY	GOMF_MICROFILAMENT_MOTOR_ACTIVITY	GOMF_MICROFILAMENT_MOTOR_ACTIVITY	9	0.724815	2.08263	0.000297447	0.0390289	0.0373104	228	tags=67%, list=10%, signal=60%	4622/8735/53904/4626/4620/70
GOBP_LOCOMOTION	GOBP_LOCOMOTION	GOBP_LOCOMOTION	344	0.252618	1.61513	0.000354935	0.045821	0.0438035	1125	tags=62%, list=50%, signal=37%	57111/3036/131578/117581/2813/137970/6363/147495/4316/2676/306/1496/10630/6356/655/477/8074/4313/84623/6366/3357/92737/127435/7857/57216/644168/4684/93649/9464/284217/9358/9201/1281/4488/1277/2042/23768/6586/3696/89780/2736/1272/8911/10562/9547/7130/4915/58494/9211/6288/3908/6899/11117/1289/2191/2303/266727/79148/10319/4070/347/3918/6422/1809/4804/653/345651/9023/4916/6367/9353/3642/286527/2043/8…
GOBP_TUBE_DEVELOPMENT	GOBP_TUBE_DEVELOPMENT	GOBP_TUBE_DEVELOPMENT	236	0.282183	1.76013	0.00036206	0.0459988	0.0439734	1106	tags=65%, list=49%, signal=37%	4821/79977/6425/2019/340419/5076/140628/306/10630/6356/1311/655/4313/7857/57216/144165/93649/64399/9464/9244/284217/7477/153572/1295/1281/4488/9496/3696/89780/2736/83716/7058/1306/4915/64220/793/6899/11117/358/2191/2303/84870/4070/3784/347/6422/187/145258/6692/4804/653/1215/9353/6943/2043/2304/26508/64094/58495/147372/2702/169044/56963/26154/1296/9509/10203/6347/10512/6423/1634/30812/7472/4854/88…
GOBP_REGULATION_OF_CELL_CYCLE_G2_M_PHASE_TRANSITION	GOBP_REGULATION_OF_CELL_CYCLE_G2_M_PHASE_TRANSITION	GOBP_REGULATION_OF_CELL_CYCLE_G2_M_PHASE_TRANSITION	11	-0.623324	-2.34958	0.000378259	0.0473061	0.0452231	855	tags=100%, list=38%, signal=62%	7480/5087/983/641/990/9212/995/993/22809/27133
GOBP_DNA_INTEGRITY_CHECKPOINT_SIGNALING	GOBP_DNA_INTEGRITY_CHECKPOINT_SIGNALING	GOBP_DNA_INTEGRITY_CHECKPOINT_SIGNALING	7	-0.755575	-2.30878	0.000388041	0.0477827	0.0456788	556	tags=100%, list=25%, signal=76%	2177/983/641/146956/990/81620
GOCC_CULLIN_RING_UBIQUITIN_LIGASE_COMPLEX	GOCC_CULLIN_RING_UBIQUITIN_LIGASE_COMPLEX	GOCC_CULLIN_RING_UBIQUITIN_LIGASE_COMPLEX	10	-0.607861	-2.16965	0.000402775	0.0488456	0.0466949	889	tags=100%, list=40%, signal=61%	114907/92369/899/27338/440590/991/126433/139170/23532
GOCC_CHROMOSOMAL_REGION	GOCC_CHROMOSOMAL_REGION	GOCC_CHROMOSOMAL_REGION	29	-0.391883	-2.18385	0.00043141	0.0515374	0.0492681	595	tags=72%, list=26%, signal=54%	4176/11339/80119/64151/983/157570/221150/641/143241/1058/7153/9212/11004/2491/7272/79019/220134/81620/9401/27127/332
GOBP_INORGANIC_ANION_TRANSPORT	GOBP_INORGANIC_ANION_TRANSPORT	GOBP_INORGANIC_ANION_TRANSPORT	32	0.474073	2.06347	0.000455045	0.0535615	0.0512032	244	tags=38%, list=11%, signal=34%	1080/6508/10568/54102/6523/6424/57101/8074/115019/2568/6557/363
GOCC_FIBRILLAR_COLLAGEN_TRIMER	GOCC_FIBRILLAR_COLLAGEN_TRIMER	GOCC_FIBRILLAR_COLLAGEN_TRIMER	9	0.711832	2.04532	0.000494162	0.0573228	0.0547988	314	tags=78%, list=14%, signal=67%	1301/4060/1281/1307/1277/1278/1289
GOMF_ION_TRANSMEMBRANE_TRANSPORTER_ACTIVITY	GOMF_ION_TRANSMEMBRANE_TRANSPORTER_ACTIVITY	GOMF_ION_TRANSMEMBRANE_TRANSPORTER_ACTIVITY	152	0.30568	1.81239	0.000519939	0.0584645	0.0558903	377	tags=28%, list=17%, signal=25%	6530/6550/1080/347741/479/6508/10568/54102/54716/55799/6523/9914/10630/147798/57101/6332/477/259232/157855/64078/115019/57419/89822/2568/10021/84239/728215/6557/363/7780/8911/23416/3755/30820/22953/358/775/153328/3784/6524/6578/3741/3773
GOBP_REGULATION_OF_CHROMOSOME_SEGREGATION	GOBP_REGULATION_OF_CHROMOSOME_SEGREGATION	GOBP_REGULATION_OF_CHROMOSOME_SEGREGATION	13	-0.562238	-2.2794	0.000524044	0.0584645	0.0558903	577	tags=85%, list=26%, signal=63%	10460/9700/4288/990/9212/9232/11004/26255/7272/81620/157313
GOMF_SULFUR_COMPOUND_BINDING	GOMF_SULFUR_COMPOUND_BINDING	GOMF_SULFUR_COMPOUND_BINDING	56	0.411791	2.03994	0.000525918	0.0584645	0.0558903	775	tags=62%, list=34%, signal=42%	340419/1301/1311/655/151887/5549/6649/6586/83716/7058/10631/6288/1289/4053/84870/3918/6422/1809/284654/9353/56925/64094/9982/1305/7148/9510/2252/7123/2200/170689/6372/1056/11167/947/2247
GOBP_REGULATION_OF_CHROMOSOME_ORGANIZATION	GOBP_REGULATION_OF_CHROMOSOME_ORGANIZATION	GOBP_REGULATION_OF_CHROMOSOME_ORGANIZATION	16	-0.51253	-2.25888	0.000560963	0.0615061	0.058798	626	tags=81%, list=28%, signal=59%	8313/10460/80119/64151/9700/990/7153/9212/9232/26255/7272/81620/5570
GOBP_ANATOMICAL_STRUCTURE_FORMATION_INVOLVED_IN_MORPHOGENESIS	GOBP_ANATOMICAL_STRUCTURE_FORMATION_INVOLVED_IN_MORPHOGENESIS	GOBP_ANATOMICAL_STRUCTURE_FORMATION_INVOLVED_IN_MORPHOGENESIS	259	0.270499	1.70141	0.000578792	0.0620188	0.0592881	1124	tags=64%, list=50%, signal=36%	9622/1080/91156/79977/1301/5076/140628/88/306/10630/6356/655/4313/25802/7857/57216/144165/51761/9464/4629/220/153572/1295/70/4488/1277/9496/3696/89780/9573/2736/1272/7058/1306/58494/64220/793/51778/6899/11117/1289/358/2191/7140/23017/2303/84870/347/6422/187/145258/6692/4804/653/1215/4222/9353/6943/26508/64094/58495/147372/2702/58529/169044/56963/1296/26509/10203/6347/10512/6423/1634/30812/7472/79…
GOBP_ODONTOGENESIS_OF_DENTIN_CONTAINING_TOOTH	GOBP_ODONTOGENESIS_OF_DENTIN_CONTAINING_TOOTH	GOBP_ODONTOGENESIS_OF_DENTIN_CONTAINING_TOOTH	23	0.539423	2.12864	0.000581136	0.0620188	0.0592881	459	tags=52%, list=20%, signal=42%	9622/1080/340419/147495/655/1747/9464/4488/2736/6899/4804/54959
GOBP_MEIOSIS_I_CELL_CYCLE_PROCESS	GOBP_MEIOSIS_I_CELL_CYCLE_PROCESS	GOBP_MEIOSIS_I_CELL_CYCLE_PROCESS	14	-0.539276	-2.2705	0.000608204	0.0640535	0.0612331	563	tags=86%, list=25%, signal=65%	8438/29893/2177/9700/146956/7153/9232/26255/995/84944/993/56979
GOBP_CELLULAR_MONOVALENT_INORGANIC_CATION_HOMEOSTASIS	GOBP_CELLULAR_MONOVALENT_INORGANIC_CATION_HOMEOSTASIS	GOBP_CELLULAR_MONOVALENT_INORGANIC_CATION_HOMEOSTASIS	11	0.660705	2.05284	0.000654011	0.0679832	0.0649898	105	tags=45%, list=5%, signal=44%	6550/1080/479/6508/477
GOBP_MITOTIC_CELL_CYCLE	GOBP_MITOTIC_CELL_CYCLE	GOBP_MITOTIC_CELL_CYCLE	85	-0.24325	-1.97622	0.000671577	0.0689141	0.0658798	597	tags=58%, list=27%, signal=44%	55872/9088/899/10460/284403/9833/54443/4582/9837/79616/64151/4602/2177/983/7516/221150/9700/641/4288/146956/146909/144455/27338/285643/1058/990/9212/9232/11004/24137/26255/286151/7272/220134/995/993/56992/991/81620/157313/27127/4605/131405/112714/80086/27133/7278/79861/429
GOMF_DNA_HELICASE_ACTIVITY	GOMF_DNA_HELICASE_ACTIVITY	GOMF_DNA_HELICASE_ACTIVITY	7	-0.73818	-2.25563	0.000727484	0.0727848	0.06958	595	tags=100%, list=26%, signal=74%	8438/80119/641/9401/26038/165545
GOMF_HELICASE_ACTIVITY	GOMF_HELICASE_ACTIVITY	GOMF_HELICASE_ACTIVITY	7	-0.73818	-2.25563	0.000727484	0.0727848	0.06958	595	tags=100%, list=26%, signal=74%	8438/80119/641/9401/26038/165545
GOBP_CAMERA_TYPE_EYE_MORPHOGENESIS	GOBP_CAMERA_TYPE_EYE_MORPHOGENESIS	GOBP_CAMERA_TYPE_EYE_MORPHOGENESIS	27	0.493945	2.06404	0.00082672	0.0809472	0.077383	960	tags=85%, list=43%, signal=49%	91156/5076/1735/655/51761/220/1295/4915/64220/793/1296/10083/6096/30812/7472/2295/221935/182/7070/7482/7483/7291/2048
GOBP_CELL_SUBSTRATE_ADHESION	GOBP_CELL_SUBSTRATE_ADHESION	GOBP_CELL_SUBSTRATE_ADHESION	80	0.350335	1.87757	0.000829294	0.0809472	0.077383	910	tags=61%, list=40%, signal=38%	88/10630/151887/10232/6366/2199/55966/9358/1295/1281/1307/1277/2042/3696/10562/11117/10319/4070/347/6422/84168/1308/22801/4680/2049/2294/1305/27185/7148/22854/10516/7471/55901/395/5314/182/947/340706/8499/7070/4653/10085/7010/8515/2316/6695/83700/81792/3680
GOBP_PROTEOLYSIS	GOBP_PROTEOLYSIS	GOBP_PROTEOLYSIS	189	0.27924	1.70345	0.000858621	0.0828001	0.0791543	666	tags=41%, list=30%, signal=32%	57628/26952/9427/9622/10879/1472/5076/4316/1357/124975/80760/8532/1311/64063/4313/1469/827/57484/144165/1470/8710/10418/5655/89780/165/100506742/1410/2619/1510/358/2191/79148/119587/6422/3817/6692/50846/4804/1215/2687/2043/84168/653145/150/148581/56925/5327/147372/176/56963/4314/221476/9509/58189/8510/6423/84000/203102/51200/4325/56265/1293/5653/10863/5225/27185/9805/5918/80332/10699/130749/55655…
GOBP_MUSCLE_CONTRACTION	GOBP_MUSCLE_CONTRACTION	GOBP_MUSCLE_CONTRACTION	94	0.341407	1.8918	0.000869124	0.0828151	0.0791687	565	tags=40%, list=25%, signal=32%	4622/8735/4619/88/4626/4634/1311/6332/477/3357/25802/4620/93649/51761/10021/4629/84676/5350/1264/6442/342667/1410/22953/7140/775/8082/3784/3741/26287/23704/150/2702/26509/10203/59/10345/8654/1674
GOBP_NEURAL_TUBE_DEVELOPMENT	GOBP_NEURAL_TUBE_DEVELOPMENT	GOBP_NEURAL_TUBE_DEVELOPMENT	30	0.477981	2.03666	0.000888506	0.083666	0.0799821	494	tags=53%, list=22%, signal=42%	79977/2019/5076/655/57216/144165/89780/2736/6422/145258/6692/653/58495/56963/10512/6423
GOBP_REGULATION_OF_MITOTIC_SISTER_CHROMATID_SEGREGATION	GOBP_REGULATION_OF_MITOTIC_SISTER_CHROMATID_SEGREGATION	GOBP_REGULATION_OF_MITOTIC_SISTER_CHROMATID_SEGREGATION	5	-0.808378	-2.13094	0.000933313	0.086311	0.0825107	436	tags=100%, list=19%, signal=81%	9232/26255/7272/81620
GOMF_P_TYPE_TRANSMEMBRANE_TRANSPORTER_ACTIVITY	GOMF_P_TYPE_TRANSMEMBRANE_TRANSPORTER_ACTIVITY	GOMF_P_TYPE_TRANSMEMBRANE_TRANSPORTER_ACTIVITY	4	0.862387	1.86699	0.000938163	0.086311	0.0825107	105	tags=75%, list=5%, signal=72%	479/9914/477
GOBP_DETECTION_OF_CHEMICAL_STIMULUS_INVOLVED_IN_SENSORY_PERCEPTION_OF_TASTE	GOBP_DETECTION_OF_CHEMICAL_STIMULUS_INVOLVED_IN_SENSORY_PERCEPTION_OF_TASTE	GOBP_DETECTION_OF_CHEMICAL_STIMULUS_INVOLVED_IN_SENSORY_PERCEPTION_OF_TASTE	3	0.925646	1.80235	0.00103003	0.0919259	0.0878784	170	tags=100%, list=8%, signal=93%	1472/1469/1470
GOBP_SENSORY_PERCEPTION_OF_BITTER_TASTE	GOBP_SENSORY_PERCEPTION_OF_BITTER_TASTE	GOBP_SENSORY_PERCEPTION_OF_BITTER_TASTE	3	0.925646	1.80235	0.00103003	0.0919259	0.0878784	170	tags=100%, list=8%, signal=93%	1472/1469/1470
GOMF_WNT_PROTEIN_BINDING	GOMF_WNT_PROTEIN_BINDING	GOMF_WNT_PROTEIN_BINDING	13	0.604008	1.99902	0.00103365	0.0919259	0.0878784	541	tags=69%, list=24%, signal=53%	11197/6425/147495/6424/11211/6422/2487/6423/8326
GOBP_REGULATION_OF_CELLULAR_COMPONENT_MOVEMENT	GOBP_REGULATION_OF_CELLULAR_COMPONENT_MOVEMENT	GOBP_REGULATION_OF_CELLULAR_COMPONENT_MOVEMENT	192	0.279763	1.70855	0.00104569	0.0919746	0.0879249	1142	tags=67%, list=51%, signal=36%	57111/3036/131578/117581/137970/6363/4316/306/1496/10630/6356/655/477/8074/4313/6366/127435/93649/10021/284217/5350/1281/1277/23768/10562/7130/58494/3908/11117/2303/775/79148/4070/347/3918/6422/1809/4804/653/4916/9353/3642/286527/2043/150/64094/147372/2702/6347/10512/6423/54328/1634/59/2066/4680/8817/3488/9982/2294/79899/7476/80310/5420/4345/9510/5365/7424/11240/5592/2252/8633/7122/22854/6678/356…
GOCC_CHROMOSOME_CENTROMERIC_REGION	GOCC_CHROMOSOME_CENTROMERIC_REGION	GOCC_CHROMOSOME_CENTROMERIC_REGION	20	-0.443468	-2.17013	0.00110389	0.0947895	0.0906159	570	tags=75%, list=25%, signal=56%	11339/64151/157570/221150/1058/7153/9212/11004/2491/7272/79019/220134/81620/27127/332
GOBP_OXYGEN_TRANSPORT	GOBP_OXYGEN_TRANSPORT	GOBP_OXYGEN_TRANSPORT	3	-0.920303	-1.92133	0.00114875	0.0947895	0.0906159	183	tags=100%, list=8%, signal=92%	3047/3049
GOCC_HAPTOGLOBIN_HEMOGLOBIN_COMPLEX	GOCC_HAPTOGLOBIN_HEMOGLOBIN_COMPLEX	GOCC_HAPTOGLOBIN_HEMOGLOBIN_COMPLEX	3	-0.920303	-1.92133	0.00114875	0.0947895	0.0906159	183	tags=100%, list=8%, signal=92%	3047/3049
GOMF_HAPTOGLOBIN_BINDING	GOMF_HAPTOGLOBIN_BINDING	GOMF_HAPTOGLOBIN_BINDING	3	-0.920303	-1.92133	0.00114875	0.0947895	0.0906159	183	tags=100%, list=8%, signal=92%	3047/3049
GOMF_MOLECULAR_CARRIER_ACTIVITY	GOMF_MOLECULAR_CARRIER_ACTIVITY	GOMF_MOLECULAR_CARRIER_ACTIVITY	3	-0.920303	-1.92133	0.00114875	0.0947895	0.0906159	183	tags=100%, list=8%, signal=92%	3047/3049
GOMF_OXYGEN_CARRIER_ACTIVITY	GOMF_OXYGEN_CARRIER_ACTIVITY	GOMF_OXYGEN_CARRIER_ACTIVITY	3	-0.920303	-1.92133	0.00114875	0.0947895	0.0906159	183	tags=100%, list=8%, signal=92%	3047/3049
GOCC_COMPLEX_OF_COLLAGEN_TRIMERS	GOCC_COMPLEX_OF_COLLAGEN_TRIMERS	GOCC_COMPLEX_OF_COLLAGEN_TRIMERS	17	0.553857	2.00715	0.00120469	0.0983913	0.0940591	314	tags=53%, list=14%, signal=46%	1301/1300/4060/1295/1281/1307/1277/1278/1289
GOMF_ACTIVE_TRANSMEMBRANE_TRANSPORTER_ACTIVITY	GOMF_ACTIVE_TRANSMEMBRANE_TRANSPORTER_ACTIVITY	GOMF_ACTIVE_TRANSMEMBRANE_TRANSPORTER_ACTIVITY	56	0.395157	1.95754	0.00122774	0.0992606	0.0948901	237	tags=29%, list=11%, signal=26%	6530/6550/1080/479/6508/10568/54716/6523/9914/477/64078/1015/115019/57419/84239/6557
GOCC_COLLAGEN_TRIMER	GOCC_COLLAGEN_TRIMER	GOCC_COLLAGEN_TRIMER	40	0.429575	1.97898	0.00124535	0.0995224	0.0951403	652	tags=60%, list=29%, signal=43%	1301/1300/4060/1295/1281/1307/1277/1278/1306/114898/114905/11117/1289/1308/147372/169044/114899/1296/1292/1293/1305/1297/1303/1294
GOBP_EYE_MORPHOGENESIS	GOBP_EYE_MORPHOGENESIS	GOBP_EYE_MORPHOGENESIS	40	0.427884	1.97119	0.00126739	0.0995224	0.0951403	1029	tags=80%, list=46%, signal=44%	91156/5076/1735/655/2202/51761/220/1295/4915/64220/793/1289/8076/1296/10083/6096/30812/7472/83552/25806/2295/2200/221935/182/2247/7070/7482/7483/7291/2048/5916/3791
GOBP_POTASSIUM_ION_TRANSPORT	GOBP_POTASSIUM_ION_TRANSPORT	GOBP_POTASSIUM_ION_TRANSPORT	64	0.37186	1.8982	0.00126828	0.0995224	0.0951403	446	tags=38%, list=20%, signal=31%	57628/6550/51083/479/88/477/259232/157855/57419/89822/5999/10021/6557/23416/3755/30820/358/3784/3741/3773/23704/150/3765/2702
GOMF_ATPASE_COUPLED_CATION_TRANSMEMBRANE_TRANSPORTER_ACTIVITY	GOMF_ATPASE_COUPLED_CATION_TRANSMEMBRANE_TRANSPORTER_ACTIVITY	GOMF_ATPASE_COUPLED_CATION_TRANSMEMBRANE_TRANSPORTER_ACTIVITY	6	0.765331	1.92706	0.0013355	0.10378	0.0992104	206	tags=67%, list=9%, signal=61%	479/9914/477/84239
GOBP_CATION_TRANSMEMBRANE_TRANSPORT	GOBP_CATION_TRANSMEMBRANE_TRANSPORT	GOBP_CATION_TRANSMEMBRANE_TRANSPORT	179	0.28319	1.71756	0.00136878	0.104688	0.100079	377	tags=26%, list=17%, signal=24%	57628/6530/6550/347741/51083/479/10568/54716/6363/55799/88/6523/9914/286133/6332/477/259232/157855/64078/6366/3357/57419/89822/5999/10021/57817/84239/5350/728215/342667/6557/89780/7780/8911/23416/3755/30820/22953/358/775/57158/3784/6524/187/2669/3741/3773
GOBP_CARDIAC_CHAMBER_DEVELOPMENT	GOBP_CARDIAC_CHAMBER_DEVELOPMENT	GOBP_CARDIAC_CHAMBER_DEVELOPMENT	44	0.40427	1.91337	0.00137335	0.104688	0.100079	530	tags=48%, list=24%, signal=37%	79977/1301/4634/655/93649/9464/4488/6586/64220/6899/2303/187/653/9353/26508/58495/2702/10512/6423/4889/7472
GOBP_MITOTIC_DNA_INTEGRITY_CHECKPOINT_SIGNALING	GOBP_MITOTIC_DNA_INTEGRITY_CHECKPOINT_SIGNALING	GOBP_MITOTIC_DNA_INTEGRITY_CHECKPOINT_SIGNALING	6	-0.755239	-2.15758	0.00141144	0.106577	0.101884	556	tags=100%, list=25%, signal=75%	2177/983/641/146956/990
GOBP_REGULATION_OF_MUSCLE_HYPERTROPHY	GOBP_REGULATION_OF_MUSCLE_HYPERTROPHY	GOBP_REGULATION_OF_MUSCLE_HYPERTROPHY	10	0.634366	1.91299	0.00150838	0.112635	0.107676	562	tags=80%, list=25%, signal=60%	140628/5999/9464/57817/84676/221476/8654/3488
GOMF_TRANSPORTER_ACTIVITY	GOMF_TRANSPORTER_ACTIVITY	GOMF_TRANSPORTER_ACTIVITY	202	0.272825	1.66753	0.00151982	0.112635	0.107676	377	tags=26%, list=17%, signal=24%	6530/6550/1080/347741/116085/479/6508/10568/54102/54716/55799/6523/8170/9914/10630/147798/57101/6332/477/259232/157855/64078/1015/57194/115019/57419/89822/2568/51761/10021/84239/728215/6557/363/7780/8911/23416/3755/146167/30820/64220/22953/358/775/153328/337/3784/6524/347/6578/3741/3773
GOBP_OSSIFICATION	GOBP_OSSIFICATION	GOBP_OSSIFICATION	100	0.323418	1.80276	0.00156886	0.113463	0.108468	980	tags=64%, list=44%, signal=38%	117581/340419/1301/1311/655/8074/4313/338773/4256/4958/3400/57419/9464/7477/4488/1277/89780/1462/2736/1278/7130/2303/6422/50846/653/22801/64131/6423/54829/6096/30812/4325/8326/8817/3488/658/10272/1305/55790/1009/7424/525/130497/7123/2550/4330/3569/2274/182/2247/3371/7043/3399/4653/9902/1291/81792/147111/6320/5743/7291/8200/285313/7042
GOCC_ENDOPLASMIC_RETICULUM_LUMEN	GOCC_ENDOPLASMIC_RETICULUM_LUMEN	GOCC_ENDOPLASMIC_RETICULUM_LUMEN	84	0.338859	1.83202	0.00157276	0.113463	0.108468	1031	tags=69%, list=46%, signal=39%	1301/1300/8074/10232/8404/7857/10418/92949/7477/1295/1281/1307/1277/89780/1462/1278/1306/10098/1289/337/54587/1308/169044/1296/3490/10345/1292/1293/3488/10272/1305/1297/7476/80310/1303/1294/3593/2200/121506/7471/3569/283208/11167/54972/3371/6345/7373/1291/4148/147111/493869/1284/5743/7475/845/81578/1302/91851
GOBP_MESENCHYMAL_CELL_DIFFERENTIATION	GOBP_MESENCHYMAL_CELL_DIFFERENTIATION	GOBP_MESENCHYMAL_CELL_DIFFERENTIATION	58	0.376998	1.88701	0.00159542	0.113463	0.108468	1123	tags=78%, list=50%, signal=40%	5076/140628/10630/655/3357/9464/4488/1277/2042/6899/2303/6422/145258/653/6943/2043/147906/26508/58495/2487/10512/6423/30812/2066/7472/6663/10439/4139/2295/130497/3569/182/7041/7043/1909/2316/7291/7042/55273/2260/1910/2022/54756/10252/4208
GOMF_STEROID_BINDING	GOMF_STEROID_BINDING	GOMF_STEROID_BINDING	11	0.636221	1.97677	0.00159591	0.113463	0.108468	353	tags=64%, list=16%, signal=54%	2104/150696/477/793/6820/337/347
GOBP_EPIDERMIS_DEVELOPMENT	GOBP_EPIDERMIS_DEVELOPMENT	GOBP_EPIDERMIS_DEVELOPMENT	71	0.356997	1.88128	0.00160187	0.113463	0.108468	684	tags=49%, list=30%, signal=35%	130120/5068/79977/51083/147495/6424/54845/342574/3859/79152/4488/9573/2736/6820/1001/3784/3918/3889/4804/646/1308/2304/79987/58495/26154/3861/10083/3852/3488/124842/7062/3872/1294/8796/2252
GOMF_COPPER_ION_BINDING	GOMF_COPPER_ION_BINDING	GOMF_COPPER_ION_BINDING	10	0.629896	1.89951	0.00167145	0.117353	0.112186	420	tags=70%, list=19%, signal=57%	6649/4016/57817/26002/337/9843/23627
GOBP_CYTOSKELETON_DEPENDENT_CYTOKINESIS	GOBP_CYTOSKELETON_DEPENDENT_CYTOKINESIS	GOBP_CYTOSKELETON_DEPENDENT_CYTOKINESIS	6	-0.750334	-2.14357	0.0017112	0.1191	0.113856	567	tags=100%, list=25%, signal=75%	9700/285643/1058/9212/24137
GOMF_INORGANIC_ANION_TRANSMEMBRANE_TRANSPORTER_ACTIVITY	GOMF_INORGANIC_ANION_TRANSMEMBRANE_TRANSPORTER_ACTIVITY	GOMF_INORGANIC_ANION_TRANSMEMBRANE_TRANSPORTER_ACTIVITY	24	0.485144	1.94456	0.00176102	0.121511	0.11616	244	tags=38%, list=11%, signal=34%	6530/1080/6508/54102/57101/115019/2568/6557/363
GOBP_EPITHELIAL_CELL_DIFFERENTIATION	GOBP_EPITHELIAL_CELL_DIFFERENTIATION	GOBP_EPITHELIAL_CELL_DIFFERENTIATION	127	0.296994	1.73101	0.00181356	0.124066	0.118604	834	tags=52%, list=37%, signal=35%	57111/130120/5068/4821/79977/5076/140628/6424/10630/655/54845/1747/3859/79152/284217/55966/7477/4488/9573/1306/6820/6899/2303/1001/3784/653/3642/6943/58495/2487/169044/26154/6876/3861/10083/59/30812/2066/2294/124842/3880/170302/7062/3872/7476/5420/8796/130497/7122/7471/5017/5314/11167/182/64321/947/2247/6939/10365/10653/1543/7041/81606/3399/54768/4131
GOMF_ACTIN_BINDING	GOMF_ACTIN_BINDING	GOMF_ACTIN_BINDING	75	0.345303	1.82394	0.00186508	0.126509	0.120939	546	tags=39%, list=24%, signal=30%	6530/4622/8735/114/4619/53904/88/4626/4634/6708/1496/25802/4620/4629/1264/54212/51778/7140/286527/84168/54869/653145/58529/8572/63876/6876/10083/171024/79933
GOMF_ATP_DEPENDENT_ACTIVITY	GOMF_ATP_DEPENDENT_ACTIVITY	GOMF_ATP_DEPENDENT_ACTIVITY	53	0.391315	1.91633	0.00189402	0.127393	0.121784	228	tags=28%, list=10%, signal=26%	4622/1080/8735/479/53904/4626/9914/477/57194/115019/4620/51761/84239/1780/70
GOCC_BRUSH_BORDER_MEMBRANE	GOCC_BRUSH_BORDER_MEMBRANE	GOCC_BRUSH_BORDER_MEMBRANE	13	0.583754	1.93199	0.00194847	0.129963	0.124241	117	tags=38%, list=5%, signal=37%	6550/116085/10568/6523/64078
GOBP_ION_TRANSPORT	GOBP_ION_TRANSPORT	GOBP_ION_TRANSPORT	286	0.247004	1.56595	0.00203471	0.134196	0.128287	377	tags=23%, list=17%, signal=22%	57628/6530/9071/6550/1080/347741/116085/51083/479/6508/10568/54102/54716/6363/55799/88/6523/6424/9914/10630/286133/147798/57101/6332/477/259232/8074/157855/64078/57194/6366/3357/115019/57419/89822/5999/2568/10021/57817/84239/5350/57586/728215/342667/6557/89780/363/7780/1272/8911/23416/3755/4915/146167/30820/22953/358/775/57158/3784/6524/6578/187/2669/3741/9843/3773
GOBP_COLLAGEN_FIBRIL_ORGANIZATION	GOBP_COLLAGEN_FIBRIL_ORGANIZATION	GOBP_COLLAGEN_FIBRIL_ORGANIZATION	30	0.457407	1.949	0.00208152	0.134196	0.128287	687	tags=63%, list=31%, signal=45%	1301/1311/4060/1805/4016/1281/1277/165/1278/11117/1289/2303/9509/6423/1305/7148/1303/7092/2331
GOBP_CELL_CYCLE_PROCESS	GOBP_CELL_CYCLE_PROCESS	GOBP_CELL_CYCLE_PROCESS	96	-0.202067	-1.68847	0.00208964	0.134196	0.128287	591	tags=55%, list=26%, signal=43%	26227/9088/899/10460/284403/9833/54443/8438/4582/9837/79616/64151/29893/4291/2177/983/7516/157570/9700/641/4288/146956/146909/144455/27338/285643/1058/990/7153/9212/9232/11004/24137/26255/286151/7272/995/84944/993/56992/991/81620/22809/157313/253012/27127/6657/56603/100132979/4605/131405/56979/27133
GOBP_ODONTOGENESIS	GOBP_ODONTOGENESIS	GOBP_ODONTOGENESIS	38	0.418848	1.90496	0.00209992	0.134196	0.128287	373	tags=39%, list=17%, signal=33%	9622/1080/340419/147495/655/1747/9464/4488/1277/363/2736/1278/6899/358/4804
GOBP_TRIVALENT_INORGANIC_ANION_HOMEOSTASIS	GOBP_TRIVALENT_INORGANIC_ANION_HOMEOSTASIS	GOBP_TRIVALENT_INORGANIC_ANION_HOMEOSTASIS	4	0.843975	1.82713	0.00210021	0.134196	0.128287	110	tags=75%, list=5%, signal=71%	10568/6424/8074
GOBP_ANION_TRANSMEMBRANE_TRANSPORT	GOBP_ANION_TRANSMEMBRANE_TRANSPORT	GOBP_ANION_TRANSMEMBRANE_TRANSPORT	34	0.446679	1.9789	0.00211253	0.134196	0.128287	237	tags=35%, list=11%, signal=32%	6550/1080/6508/54716/6523/57101/477/115019/57419/5999/2568/6557
GOBP_POSITIVE_REGULATION_OF_PROTEIN_DEPOLYMERIZATION	GOBP_POSITIVE_REGULATION_OF_PROTEIN_DEPOLYMERIZATION	GOBP_POSITIVE_REGULATION_OF_PROTEIN_DEPOLYMERIZATION	2	0.971518	1.62954	0.0021821	0.137057	0.131022	66	tags=100%, list=3%, signal=97%	11075/88
GOBP_MESENCHYME_DEVELOPMENT	GOBP_MESENCHYME_DEVELOPMENT	GOBP_MESENCHYME_DEVELOPMENT	75	0.343802	1.81602	0.00219181	0.137057	0.131022	679	tags=49%, list=30%, signal=36%	5076/140628/7258/10630/655/3357/9464/70/4488/1277/2042/89780/6899/2303/6422/187/145258/653/4222/6943/2043/147906/26508/58495/2487/10512/6423/59/30812/2066/7472/2294/6663/10439/4139/2295/130497
GOBP_CELL_MORPHOGENESIS_INVOLVED_IN_DIFFERENTIATION	GOBP_CELL_MORPHOGENESIS_INVOLVED_IN_DIFFERENTIATION	GOBP_CELL_MORPHOGENESIS_INVOLVED_IN_DIFFERENTIATION	137	0.287283	1.68369	0.00223456	0.13858	0.132478	888	tags=53%, list=39%, signal=34%	57111/79977/137970/5076/2676/25830/1496/10630/655/644168/4684/51761/284217/9201/2042/23768/6586/89780/2736/1272/10562/10090/1306/4915/9211/3908/10319/4070/3918/4804/345651/9353/2043/84168/91653/169044/10512/158866/4854/57689/658/2049/27185/170302/1009/22871/7476/25806/10439/5365/51473/8633/22854/50944/5314/5063/57611/90249/64321/8499/11178/7070/10653/4653/1813/4131/7010/1909/9369/23114/2316/1949/…
GOMF_SINGLE_STRANDED_DNA_BINDING	GOMF_SINGLE_STRANDED_DNA_BINDING	GOMF_SINGLE_STRANDED_DNA_BINDING	6	-0.737851	-2.10791	0.00226078	0.13858	0.132478	595	tags=100%, list=26%, signal=74%	8438/55247/641/55388/9401
GOBP_APOPTOTIC_PROCESS_INVOLVED_IN_MORPHOGENESIS	GOBP_APOPTOTIC_PROCESS_INVOLVED_IN_MORPHOGENESIS	GOBP_APOPTOTIC_PROCESS_INVOLVED_IN_MORPHOGENESIS	7	0.715677	1.91482	0.00226811	0.13858	0.132478	323	tags=71%, list=14%, signal=61%	5076/655/9464/1410/2303
GOBP_HEART_DEVELOPMENT	GOBP_HEART_DEVELOPMENT	GOBP_HEART_DEVELOPMENT	137	0.286782	1.68076	0.00231228	0.139803	0.133647	546	tags=37%, list=24%, signal=30%	79977/1301/140628/88/4634/655/4313/3357/5999/57216/27129/144165/93649/10021/9464/57817/4629/5350/2006/1281/70/4488/23768/6586/89780/2736/64220/6899/11117/1289/2303/775/57158/3784/187/653/4916/9353/26508/58495/2702/8572/221476/10203/10512/6423/4889/2066/7472/6258/79933
GOBP_PROTEIN_LOCALIZATION_TO_CHROMOSOME_CENTROMERIC_REGION	GOBP_PROTEIN_LOCALIZATION_TO_CHROMOSOME_CENTROMERIC_REGION	GOBP_PROTEIN_LOCALIZATION_TO_CHROMOSOME_CENTROMERIC_REGION	5	-0.766488	-2.02052	0.00232306	0.139803	0.133647	530	tags=100%, list=24%, signal=77%	1058/9212/7272/81620
GOBP_REGULATION_OF_ANIMAL_ORGAN_MORPHOGENESIS	GOBP_REGULATION_OF_ANIMAL_ORGAN_MORPHOGENESIS	GOBP_REGULATION_OF_ANIMAL_ORGAN_MORPHOGENESIS	35	0.432581	1.91554	0.0023568	0.140775	0.134577	775	tags=63%, list=34%, signal=42%	340419/147495/5076/140628/655/57216/144165/55966/89780/6899/84870/4070/6422/4804/6423/30812/7472/7476/2252/5314/947/2247
GOBP_TRANSMEMBRANE_TRANSPORT	GOBP_TRANSMEMBRANE_TRANSPORT	GOBP_TRANSMEMBRANE_TRANSPORT	261	0.254761	1.60464	0.00248521	0.147346	0.140858	377	tags=24%, list=17%, signal=23%	57628/6530/6550/1080/347741/116085/51083/479/6508/10568/54102/54716/6363/55799/88/6523/8170/9914/286133/147798/57101/6332/477/259232/157855/64078/1015/57194/6366/3357/115019/57419/89822/5999/2568/10021/57817/84239/5350/728215/342667/6557/89780/363/7780/8911/23416/3755/146167/30820/64220/22953/358/775/153328/57158/3784/6524/6578/187/2669/3741/3773
GOBP_APOPTOTIC_PROCESS_INVOLVED_IN_DEVELOPMENT	GOBP_APOPTOTIC_PROCESS_INVOLVED_IN_DEVELOPMENT	GOBP_APOPTOTIC_PROCESS_INVOLVED_IN_DEVELOPMENT	11	0.62123	1.93019	0.00253466	0.148935	0.142377	397	tags=64%, list=18%, signal=53%	5076/655/9464/6586/1410/2303/9353
GOMF_ANTIPORTER_ACTIVITY	GOMF_ANTIPORTER_ACTIVITY	GOMF_ANTIPORTER_ACTIVITY	7	0.711754	1.90432	0.00254985	0.148935	0.142377	146	tags=57%, list=6%, signal=54%	6550/6508/115019/57419
GOBP_PROTEIN_DEPOLYMERIZATION	GOBP_PROTEIN_DEPOLYMERIZATION	GOBP_PROTEIN_DEPOLYMERIZATION	13	0.573538	1.89818	0.00256785	0.148935	0.142377	151	tags=38%, list=7%, signal=36%	6457/11075/88/6708/25802
GOBP_POSITIVE_REGULATION_OF_CELL_POPULATION_PROLIFERATION	GOBP_POSITIVE_REGULATION_OF_CELL_POPULATION_PROLIFERATION	GOBP_POSITIVE_REGULATION_OF_CELL_POPULATION_PROLIFERATION	168	0.279621	1.67972	0.00258787	0.149017	0.142455	980	tags=59%, list=44%, signal=36%	57111/130120/5068/6363/79679/5076/6708/6356/1311/8074/4313/338773/3357/3400/7857/93649/8710/9244/9340/89780/4915/146/6899/358/1001/3918/6422/187/3741/4804/653/646/3575/9760/4916/3642/2043/150/54959/10203/85453/6423/4889/30812/2066/4680/7472/56917/8326/4854/8817/3488/9982/2294/6663/27185/7476/1232/80310/84432/9510/151306/5365/7424/3593/130497/2252/84433/4486/7122/7471/3569/5314/3351/2752/3595/2247…
GOBP_SODIUM_ION_TRANSPORT	GOBP_SODIUM_ION_TRANSPORT	GOBP_SODIUM_ION_TRANSPORT	56	0.377953	1.87232	0.00263925	0.15089	0.144246	351	tags=32%, list=16%, signal=28%	6530/6550/479/10568/54716/6523/6332/477/259232/64078/57419/10021/6557/1272/8911/146167/3784/6524
GOCC_APICAL_PART_OF_CELL	GOCC_APICAL_PART_OF_CELL	GOCC_APICAL_PART_OF_CELL	92	0.322834	1.78362	0.00267992	0.152128	0.14543	437	tags=32%, list=19%, signal=26%	1087/6550/1080/116085/114/479/10568/2813/54716/6476/6523/8170/10630/150696/115019/57216/57817/55966/6557/363/22953/358/2191/3784/3741/1048/23704/5327/125931
GOBP_REGULATION_OF_PH	GOBP_REGULATION_OF_PH	GOBP_REGULATION_OF_PH	12	0.585258	1.86863	0.00276826	0.156036	0.149166	41	tags=33%, list=2%, signal=33%	6550/1080/479/6508
GOBP_TRANSFORMING_GROWTH_FACTOR_BETA1_PRODUCTION	GOBP_TRANSFORMING_GROWTH_FACTOR_BETA1_PRODUCTION	GOBP_TRANSFORMING_GROWTH_FACTOR_BETA1_PRODUCTION	3	0.900712	1.7538	0.00279717	0.156563	0.14967	226	tags=100%, list=10%, signal=90%	4060/8710/1281
GOMF_MIRNA_BINDING	GOMF_MIRNA_BINDING	GOMF_MIRNA_BINDING	3	-0.890027	-1.85813	0.00283656	0.157666	0.150723	251	tags=100%, list=11%, signal=89%	131405/79727
GOBP_CELL_PROJECTION_ORGANIZATION	GOBP_CELL_PROJECTION_ORGANIZATION	GOBP_CELL_PROJECTION_ORGANIZATION	237	0.254462	1.58894	0.00289922	0.160037	0.15299	1123	tags=63%, list=50%, signal=35%	57111/137970/6363/11075/5076/88/2676/25830/1496/10630/655/150696/4313/84623/6366/9721/57216/644168/4684/51761/284217/7477/9201/2042/23768/6586/89780/203447/2736/1272/10090/4915/10100/9211/3908/337/4070/3784/347/3918/6422/1809/4804/1770/653/345651/9760/4916/9353/2043/54869/91653/56963/171177/50810/10512/6423/10083/50649/57554/1902/158866/5923/55118/4854/57689/658/146754/2049/4685/5653/27185/170302…
GOBP_CHROMOSOME_SEPARATION	GOBP_CHROMOSOME_SEPARATION	GOBP_CHROMOSOME_SEPARATION	12	-0.54407	-2.15046	0.00294372	0.16138	0.154275	577	tags=83%, list=26%, signal=62%	10460/9700/146956/990/7153/9212/9232/26255/7272/81620
GOBP_REGULATION_OF_DEVELOPMENT_HETEROCHRONIC	GOBP_REGULATION_OF_DEVELOPMENT_HETEROCHRONIC	GOBP_REGULATION_OF_DEVELOPMENT_HETEROCHRONIC	2	-0.968847	-1.66299	0.00296447	0.161412	0.154305	73	tags=100%, list=3%, signal=97%	429
GOMF_ATPASE_COUPLED_TRANSMEMBRANE_TRANSPORTER_ACTIVITY	GOMF_ATPASE_COUPLED_TRANSMEMBRANE_TRANSPORTER_ACTIVITY	GOMF_ATPASE_COUPLED_TRANSMEMBRANE_TRANSPORTER_ACTIVITY	14	0.560827	1.91035	0.00304365	0.164447	0.157206	206	tags=43%, list=9%, signal=39%	1080/479/9914/477/115019/84239
GOBP_OSTEOBLAST_DIFFERENTIATION	GOBP_OSTEOBLAST_DIFFERENTIATION	GOBP_OSTEOBLAST_DIFFERENTIATION	54	0.370441	1.82056	0.00306129	0.164447	0.157206	858	tags=61%, list=38%, signal=39%	117581/340419/655/8074/338773/3400/9464/7477/4488/1277/89780/1462/2736/7130/6422/50846/22801/6423/6096/30812/3488/658/7424/2550/3569/2274/182/2247/3371/3399/4653/9902/1291
GOBP_CAMERA_TYPE_EYE_DEVELOPMENT	GOBP_CAMERA_TYPE_EYE_DEVELOPMENT	GOBP_CAMERA_TYPE_EYE_DEVELOPMENT	74	0.342255	1.81043	0.00308968	0.164865	0.157606	1029	tags=69%, list=46%, signal=39%	91156/79977/5076/1735/655/2202/3859/51761/284217/7477/220/1295/4915/1410/64220/793/2303/775/10319/4693/1296/10083/6096/30812/7472/83552/658/7476/25806/2295/2200/221935/5158/182/2247/7070/1543/1813/7431/57381/22899/7482/4081/7483/7291/2048/7042/7475/2697/5916/3791
GOBP_SPINDLE_ORGANIZATION	GOBP_SPINDLE_ORGANIZATION	GOBP_SPINDLE_ORGANIZATION	14	-0.495244	-2.08511	0.00311646	0.165193	0.15792	577	tags=79%, list=26%, signal=59%	10460/284403/9700/285643/9212/24137/7272/56992/991/100132979/4605
GOBP_DNA_CONFORMATION_CHANGE	GOBP_DNA_CONFORMATION_CHANGE	GOBP_DNA_CONFORMATION_CHANGE	19	-0.424738	-2.03352	0.00314589	0.165656	0.158362	598	tags=79%, list=27%, signal=58%	55723/4176/11339/8438/80119/9837/64151/80312/983/641/7153/9401/26038/165545/56979
GOMF_METAL_ION_TRANSMEMBRANE_TRANSPORTER_ACTIVITY	GOMF_METAL_ION_TRANSMEMBRANE_TRANSPORTER_ACTIVITY	GOMF_METAL_ION_TRANSMEMBRANE_TRANSPORTER_ACTIVITY	102	0.30671	1.71215	0.00319338	0.167058	0.159702	421	tags=30%, list=19%, signal=26%	6530/6550/479/10568/54716/55799/6523/9914/6332/477/259232/157855/64078/57419/89822/10021/728215/6557/7780/8911/23416/3755/30820/358/775/3784/6524/3741/3773/23704/3765
GOBP_RESPONSE_TO_GROWTH_FACTOR	GOBP_RESPONSE_TO_GROWTH_FACTOR	GOBP_RESPONSE_TO_GROWTH_FACTOR	156	0.275303	1.63471	0.00325309	0.169076	0.161632	691	tags=43%, list=31%, signal=32%	3036/6425/11075/5076/140628/6424/306/1311/655/8074/27122/93649/64399/55816/1281/25878/4488/1277/23768/3696/9573/1149/79674/1278/7130/4915/2619/6899/11117/4053/6422/6692/4804/653/4916/9353/56937/26508/64094/58495/147372/65997/56963/6347/6423/387914/54829/1634/2066/7472/2615/8817/658/10272/9982/392255/23090/7476/80310/7424/3593/94031/79652/2252/2331/7123/2200
GOBP_MITOTIC_CYTOKINESIS	GOBP_MITOTIC_CYTOKINESIS	GOBP_MITOTIC_CYTOKINESIS	5	-0.75	-1.97706	0.00332079	0.171481	0.163931	567	tags=100%, list=25%, signal=75%	9700/285643/1058/24137
GOBP_REGULATION_OF_ACTIN_FILAMENT_BASED_PROCESS	GOBP_REGULATION_OF_ACTIN_FILAMENT_BASED_PROCESS	GOBP_REGULATION_OF_ACTIN_FILAMENT_BASED_PROCESS	65	0.345113	1.78202	0.00338382	0.172785	0.165177	546	tags=42%, list=24%, signal=32%	88/6708/1496/10630/6356/477/11211/6366/25802/5999/10021/5350/2006/2042/775/54551/4070/6422/4916/9353/286527/2702/54959/59/1902/171024/79933
GOBP_METAL_ION_TRANSPORT	GOBP_METAL_ION_TRANSPORT	GOBP_METAL_ION_TRANSPORT	191	0.266695	1.62802	0.00338921	0.172785	0.165177	453	tags=28%, list=20%, signal=25%	57628/6530/6550/51083/479/10568/54716/6363/55799/88/6523/9914/286133/6332/477/259232/157855/64078/6366/3357/57419/89822/5999/10021/57817/5350/728215/342667/6557/89780/7780/1272/8911/23416/3755/146167/30820/22953/358/775/57158/3784/6524/187/2669/3741/9843/3773/23704/150/3765/28954/2702/6236
GOBP_EMBRYONIC_MORPHOGENESIS	GOBP_EMBRYONIC_MORPHOGENESIS	GOBP_EMBRYONIC_MORPHOGENESIS	134	0.282058	1.6507	0.00350961	0.177506	0.169691	1034	tags=61%, list=46%, signal=35%	79977/2019/53904/340419/1301/5076/655/2202/4313/3357/57216/144165/51761/9464/7477/220/153572/1295/4488/9496/89780/9573/2736/64220/6899/1289/2303/775/84870/3784/6422/187/145258/6692/8076/653/6943/2304/58495/2487/56963/6423/10083/30812/7472/4325/2294/7476/25806/1303/1294/7424/3219/525/2295/130497/2200/7471/64321/2247/10653/7041/7043/4188/8521/5396/1291/1909/4621/23213/7482/1284/7291/8200/2048/7042/…
GOBP_MUSCLE_ORGAN_DEVELOPMENT	GOBP_MUSCLE_ORGAN_DEVELOPMENT	GOBP_MUSCLE_ORGAN_DEVELOPMENT	69	0.347139	1.81563	0.00352618	0.177506	0.169691	580	tags=43%, list=26%, signal=33%	10290/1301/4634/92737/93649/2006/6442/1281/70/89780/1410/64220/3908/51778/22953/6899/2303/57158/145258/6943/26287/22801/26508/58529/6876/30812/7472/6258/1293/9242
GOBP_BLOOD_VESSEL_MORPHOGENESIS	GOBP_BLOOD_VESSEL_MORPHOGENESIS	GOBP_BLOOD_VESSEL_MORPHOGENESIS	154	0.276991	1.64375	0.00375746	0.187134	0.178894	1407	tags=84%, list=63%, signal=34%	306/6356/1311/4313/7857/93649/9464/284217/7477/1295/1281/9496/3696/7058/1306/4915/64220/6899/11117/358/2191/2303/84870/347/6422/187/4804/1215/9353/6943/64094/58495/147372/2702/169044/1296/10203/6347/6423/1634/4854/8817/2049/9982/2294/161198/5740/7476/1232/84432/9510/641700/7424/3593/57125/7122/6678/3569/2752/182/6444/64321/947/2247/126393/10365/7070/7010/10266/5396/2152/1909/2316/83700/57381/2341…
GOBP_REGULATION_OF_PROTEIN_LOCALIZATION_TO_CELL_PERIPHERY	GOBP_REGULATION_OF_PROTEIN_LOCALIZATION_TO_CELL_PERIPHERY	GOBP_REGULATION_OF_PROTEIN_LOCALIZATION_TO_CELL_PERIPHERY	12	0.575465	1.83737	0.00378953	0.187134	0.178894	242	tags=42%, list=11%, signal=37%	57628/131578/342667/2042/89780
GOBP_REGULATION_OF_PROTEIN_LOCALIZATION_TO_PLASMA_MEMBRANE	GOBP_REGULATION_OF_PROTEIN_LOCALIZATION_TO_PLASMA_MEMBRANE	GOBP_REGULATION_OF_PROTEIN_LOCALIZATION_TO_PLASMA_MEMBRANE	12	0.575465	1.83737	0.00378953	0.187134	0.178894	242	tags=42%, list=11%, signal=37%	57628/131578/342667/2042/89780
GOBP_VASCULAR_TRANSPORT	GOBP_VASCULAR_TRANSPORT	GOBP_VASCULAR_TRANSPORT	14	0.550058	1.87367	0.00381094	0.187134	0.178894	146	tags=36%, list=6%, signal=34%	6508/54716/6523/477/57419
GOCC_APICAL_PLASMA_MEMBRANE	GOCC_APICAL_PLASMA_MEMBRANE	GOCC_APICAL_PLASMA_MEMBRANE	84	0.322898	1.74573	0.003936	0.191358	0.182932	437	tags=31%, list=19%, signal=26%	1087/6550/1080/116085/114/479/10568/2813/54716/6476/6523/8170/10630/150696/115019/57216/55966/6557/363/22953/358/3784/3741/1048/23704/125931
GOBP_MONOSACCHARIDE_CATABOLIC_PROCESS	GOBP_MONOSACCHARIDE_CATABOLIC_PROCESS	GOBP_MONOSACCHARIDE_CATABOLIC_PROCESS	7	-0.667615	-2.04001	0.00394478	0.191358	0.182932	525	tags=86%, list=23%, signal=66%	2527/2524/3099/2026/2645/27294
GOBP_MUSCLE_TISSUE_DEVELOPMENT	GOBP_MUSCLE_TISSUE_DEVELOPMENT	GOBP_MUSCLE_TISSUE_DEVELOPMENT	86	0.323746	1.76167	0.00398117	0.191368	0.182942	580	tags=42%, list=26%, signal=32%	1301/140628/88/4634/655/92737/5999/93649/10021/57817/4629/5350/2006/1281/70/4488/89780/64220/51778/22953/6899/2303/57158/653/6943/26508/2702/58529/221476/10512/30812/2066/7472/6258/3488/9242
GOMF_EXTRACELLULAR_MATRIX_STRUCTURAL_CONSTITUENT_CONFERRING_COMPRESSION_RESISTANCE	GOMF_EXTRACELLULAR_MATRIX_STRUCTURAL_CONSTITUENT_CONFERRING_COMPRESSION_RESISTANCE	GOMF_EXTRACELLULAR_MATRIX_STRUCTURAL_CONSTITUENT_CONFERRING_COMPRESSION_RESISTANCE	12	0.574318	1.8337	0.00400453	0.191368	0.182942	505	tags=67%, list=22%, signal=52%	4969/5549/4060/127435/1462/176/54829/1634
GOBP_NEURON_DIFFERENTIATION	GOBP_NEURON_DIFFERENTIATION	GOBP_NEURON_DIFFERENTIATION	263	0.242996	1.53183	0.00409364	0.191368	0.182942	637	tags=37%, list=28%, signal=30%	6457/4821/2019/137970/11075/340419/5076/2676/25830/1735/1496/655/4313/54845/84623/11211/3400/9721/644168/4684/51761/27319/9464/55816/50863/284217/7477/153572/9201/2042/23768/6586/89780/203447/2736/1272/10090/4915/10100/9211/25925/3908/23017/266727/79190/337/3784/347/3918/6422/1809/4804/653/345651/84530/9760/4916/9353/3642/2043/26508/91653/56963/50810/10512/6423/10083/6096/57554/1902/158866/30812/…
GOBP_AMELOGENESIS	GOBP_AMELOGENESIS	GOBP_AMELOGENESIS	6	0.729803	1.8376	0.00411179	0.191368	0.182942	309	tags=67%, list=14%, signal=58%	9622/1080/4488/6899
GOBP_COLLAGEN_METABOLIC_PROCESS	GOBP_COLLAGEN_METABOLIC_PROCESS	GOBP_COLLAGEN_METABOLIC_PROCESS	27	0.445846	1.86305	0.00412269	0.191368	0.182942	616	tags=59%, list=27%, signal=44%	4316/4313/4239/8710/1277/1278/11117/1289/2191/79148/4314/9509/8510/4325/5653/7148
GOBP_SENSORY_PERCEPTION_OF_LIGHT_STIMULUS	GOBP_SENSORY_PERCEPTION_OF_LIGHT_STIMULUS	GOBP_SENSORY_PERCEPTION_OF_LIGHT_STIMULUS	36	0.408358	1.82289	0.00413738	0.191368	0.182942	747	tags=56%, list=33%, signal=38%	6425/53904/1301/5076/2202/4060/3859/51761/1277/10319/1001/4070/4693/10083/6096/83552/25806/158046/4942/5158
GOBP_CELL_CYCLE_G2_M_PHASE_TRANSITION	GOBP_CELL_CYCLE_G2_M_PHASE_TRANSITION	GOBP_CELL_CYCLE_G2_M_PHASE_TRANSITION	15	-0.45288	-1.95352	0.00414601	0.191368	0.182942	996	tags=87%, list=44%, signal=49%	29933/7480/5087/9088/9833/983/641/990/9212/995/993/22809/27133
GOBP_EPITHELIAL_TUBE_MORPHOGENESIS	GOBP_EPITHELIAL_TUBE_MORPHOGENESIS	GOBP_EPITHELIAL_TUBE_MORPHOGENESIS	75	0.333458	1.76138	0.00415825	0.191368	0.182942	1218	tags=79%, list=54%, signal=37%	79977/340419/5076/6356/655/57216/144165/64399/9464/284217/153572/4488/89780/2736/2303/4070/6422/187/6692/653/9353/6943/2043/58495/56963/6423/30812/7472/2294/5420/130497/7471/5314/64321/2247/10653/1909/81792/7482/7291/7075/4776/7042/7475/2697/5916/3791/79812/2022/1282/10252/1948/4208/388585/1906/6262/54345/4855/441478
GOBP_CARDIAC_CHAMBER_MORPHOGENESIS	GOBP_CARDIAC_CHAMBER_MORPHOGENESIS	GOBP_CARDIAC_CHAMBER_MORPHOGENESIS	38	0.398292	1.81147	0.00417639	0.191368	0.182942	530	tags=47%, list=24%, signal=37%	79977/1301/4634/655/9464/4488/6586/6899/2303/187/653/9353/26508/58495/10512/6423/4889/7472
GOBP_AXON_DEVELOPMENT	GOBP_AXON_DEVELOPMENT	GOBP_AXON_DEVELOPMENT	106	0.312175	1.76351	0.00418408	0.191368	0.182942	888	tags=56%, list=39%, signal=35%	137970/5076/2676/1496/655/4313/644168/4684/51761/284217/9201/2042/23768/6586/89780/2736/1272/10090/4915/10100/9211/3908/337/347/3918/4804/345651/9353/2043/91653/56963/10512/55118/4854/57689/658/2049/4685/27185/170302/1009/7476/25806/10439/5365/8633/22854/5063/57611/90249/7070/1813/4131/1909/9369/23114/2316/1949/91624
GOMF_CALMODULIN_BINDING	GOMF_CALMODULIN_BINDING	GOMF_CALMODULIN_BINDING	48	0.378541	1.81476	0.00426163	0.193807	0.185274	453	tags=40%, list=20%, signal=32%	4622/8735/114/4619/53904/4626/5999/4620/4629/1264/165/5136/5137/775/3784/2669/4804/28954/6236
GOMF_EXTRACELLULAR_MATRIX_BINDING	GOMF_EXTRACELLULAR_MATRIX_BINDING	GOMF_EXTRACELLULAR_MATRIX_BINDING	20	0.507098	1.91973	0.00430928	0.194867	0.186287	725	tags=70%, list=32%, signal=48%	131578/1301/2199/8404/2006/284297/9353/64094/1634/169611/161198/170689/6678/55901
GOCC_TRANSPORTER_COMPLEX	GOCC_TRANSPORTER_COMPLEX	GOCC_TRANSPORTER_COMPLEX	66	0.340555	1.76357	0.00447457	0.201205	0.192346	377	tags=30%, list=17%, signal=26%	57628/1080/479/54102/55799/57101/6332/477/57194/2568/51761/10021/5350/8911/3755/30820/775/3784/3741/3773
GOBP_NEGATIVE_REGULATION_OF_SOMATIC_STEM_CELL_POPULATION_MAINTENANCE	GOBP_NEGATIVE_REGULATION_OF_SOMATIC_STEM_CELL_POPULATION_MAINTENANCE	GOBP_NEGATIVE_REGULATION_OF_SOMATIC_STEM_CELL_POPULATION_MAINTENANCE	2	0.958166	1.60714	0.00458068	0.203957	0.194977	96	tags=100%, list=4%, signal=96%	5076/655
GOBP_NEURAL_TUBE_FORMATION	GOBP_NEURAL_TUBE_FORMATION	GOBP_NEURAL_TUBE_FORMATION	18	0.528142	1.94784	0.00460477	0.203957	0.194977	494	tags=61%, list=22%, signal=48%	79977/5076/655/57216/144165/6422/6692/653/58495/56963/6423
GOBP_HISTONE_METHYLATION	GOBP_HISTONE_METHYLATION	GOBP_HISTONE_METHYLATION	9	-0.595504	-2.06773	0.00466052	0.203957	0.194977	687	tags=89%, list=31%, signal=62%	2625/80312/4602/143241/345630/26038/56979/150572
GOBP_PROTEIN_METHYLATION	GOBP_PROTEIN_METHYLATION	GOBP_PROTEIN_METHYLATION	9	-0.595504	-2.06773	0.00466052	0.203957	0.194977	687	tags=89%, list=31%, signal=62%	2625/80312/4602/143241/345630/26038/56979/150572
GOBP_BIOMINERALIZATION	GOBP_BIOMINERALIZATION	GOBP_BIOMINERALIZATION	43	0.390082	1.84439	0.00466319	0.203957	0.194977	309	tags=33%, list=14%, signal=29%	9622/1080/340419/1311/655/8074/338773/4256/4958/57419/4488/1277/1278/6899
GOBP_DNA_REPAIR	GOBP_DNA_REPAIR	GOBP_DNA_REPAIR	23	-0.364739	-1.87749	0.0047109	0.204924	0.195901	626	tags=74%, list=28%, signal=54%	8313/4176/2176/8438/80119/2177/983/7516/157570/55247/641/146956/4521/9232/10293/9401/56979
GOCC_CONDENSED_CHROMOSOME_CENTROMERIC_REGION	GOCC_CONDENSED_CHROMOSOME_CENTROMERIC_REGION	GOCC_CONDENSED_CHROMOSOME_CENTROMERIC_REGION	14	-0.479387	-2.01836	0.0048055	0.206689	0.197589	546	tags=79%, list=24%, signal=60%	64151/221150/1058/9212/11004/2491/7272/79019/220134/81620/332
GOMF_PEPTIDASE_ACTIVITY	GOMF_PEPTIDASE_ACTIVITY	GOMF_PEPTIDASE_ACTIVITY	91	0.318892	1.76227	0.00480887	0.206689	0.197589	665	tags=46%, list=30%, signal=34%	57628/9427/9622/4316/1357/124975/8532/64063/4313/827/92949/5655/165/100506742/1510/2191/79148/119587/6422/3817/50846/1215/2687/5327/4314/9509/8510/84000/203102/51200/4325/56265/5653/10863/5225/9805/80332/10699/130749/9510/7092/94031
GOMF_CATION_TRANSMEMBRANE_TRANSPORTER_ACTIVITY	GOMF_CATION_TRANSMEMBRANE_TRANSPORTER_ACTIVITY	GOMF_CATION_TRANSMEMBRANE_TRANSPORTER_ACTIVITY	122	0.283614	1.64524	0.00482895	0.206689	0.197589	377	tags=27%, list=17%, signal=24%	6530/6550/347741/479/10568/54716/55799/6523/9914/6332/477/259232/157855/64078/57419/89822/10021/84239/728215/6557/7780/8911/23416/3755/30820/22953/358/775/153328/3784/6524/3741/3773
GOBP_CHLORIDE_TRANSMEMBRANE_TRANSPORT	GOBP_CHLORIDE_TRANSMEMBRANE_TRANSPORT	GOBP_CHLORIDE_TRANSMEMBRANE_TRANSPORT	13	0.551557	1.82543	0.00490171	0.207081	0.197963	237	tags=46%, list=11%, signal=42%	1080/6523/57101/115019/2568/6557
GOBP_CARDIAC_VENTRICLE_DEVELOPMENT	GOBP_CARDIAC_VENTRICLE_DEVELOPMENT	GOBP_CARDIAC_VENTRICLE_DEVELOPMENT	32	0.415722	1.80949	0.00490544	0.207081	0.197963	509	tags=47%, list=23%, signal=37%	79977/1301/4634/93649/9464/6586/64220/2303/187/9353/26508/2702/10512/6423/4889
GOBP_MEIOTIC_CHROMOSOME_SEGREGATION	GOBP_MEIOTIC_CHROMOSOME_SEGREGATION	GOBP_MEIOTIC_CHROMOSOME_SEGREGATION	12	-0.521875	-2.06273	0.00491572	0.207081	0.197963	533	tags=83%, list=24%, signal=64%	29893/2177/9700/146956/7153/9232/26255/7272/84944/56979
GOBP_ANDROGEN_RECEPTOR_SIGNALING_PATHWAY	GOBP_ANDROGEN_RECEPTOR_SIGNALING_PATHWAY	GOBP_ANDROGEN_RECEPTOR_SIGNALING_PATHWAY	4	0.810245	1.75411	0.00502224	0.209373	0.200155	430	tags=100%, list=19%, signal=81%	6422/6943/56937/26508
GOBP_LUNG_MORPHOGENESIS	GOBP_LUNG_MORPHOGENESIS	GOBP_LUNG_MORPHOGENESIS	11	0.594989	1.84866	0.00504044	0.209373	0.200155	684	tags=82%, list=30%, signal=57%	79977/340419/64399/284217/7477/6943/7472/2294/2252
GOBP_CELLULAR_RESPONSE_TO_DNA_DAMAGE_STIMULUS	GOBP_CELLULAR_RESPONSE_TO_DNA_DAMAGE_STIMULUS	GOBP_CELLULAR_RESPONSE_TO_DNA_DAMAGE_STIMULUS	43	-0.280094	-1.74861	0.00504861	0.209373	0.200155	626	tags=60%, list=28%, signal=44%	8313/4176/2176/8438/4582/80119/2177/983/7516/157570/1649/55247/641/146956/4521/144455/7153/9232/10293/84944/55388/9401/10397/56979/112399/2810
GOBP_REGULATION_OF_KERATINOCYTE_DIFFERENTIATION	GOBP_REGULATION_OF_KERATINOCYTE_DIFFERENTIATION	GOBP_REGULATION_OF_KERATINOCYTE_DIFFERENTIATION	9	0.643275	1.84834	0.00513442	0.210373	0.20111	465	tags=67%, list=21%, signal=53%	130120/5068/79977/4488/58495/26154
GOBP_CARTILAGE_MORPHOGENESIS	GOBP_CARTILAGE_MORPHOGENESIS	GOBP_CARTILAGE_MORPHOGENESIS	4	0.808152	1.74957	0.00520711	0.210373	0.20111	212	tags=75%, list=9%, signal=68%	340419/9464/7477
GOBP_CELLULAR_POTASSIUM_ION_HOMEOSTASIS	GOBP_CELLULAR_POTASSIUM_ION_HOMEOSTASIS	GOBP_CELLULAR_POTASSIUM_ION_HOMEOSTASIS	2	0.954161	1.60043	0.00523041	0.210373	0.20111	105	tags=100%, list=5%, signal=95%	479/477
GOBP_ESTABLISHMENT_OR_MAINTENANCE_OF_TRANSMEMBRANE_ELECTROCHEMICAL_GRADIENT	GOBP_ESTABLISHMENT_OR_MAINTENANCE_OF_TRANSMEMBRANE_ELECTROCHEMICAL_GRADIENT	GOBP_ESTABLISHMENT_OR_MAINTENANCE_OF_TRANSMEMBRANE_ELECTROCHEMICAL_GRADIENT	2	0.954161	1.60043	0.00523041	0.210373	0.20111	105	tags=100%, list=5%, signal=95%	479/477
GOBP_SODIUM_ION_EXPORT_ACROSS_PLASMA_MEMBRANE	GOBP_SODIUM_ION_EXPORT_ACROSS_PLASMA_MEMBRANE	GOBP_SODIUM_ION_EXPORT_ACROSS_PLASMA_MEMBRANE	2	0.954161	1.60043	0.00523041	0.210373	0.20111	105	tags=100%, list=5%, signal=95%	479/477
GOMF_P_TYPE_POTASSIUM_TRANSMEMBRANE_TRANSPORTER_ACTIVITY	GOMF_P_TYPE_POTASSIUM_TRANSMEMBRANE_TRANSPORTER_ACTIVITY	GOMF_P_TYPE_POTASSIUM_TRANSMEMBRANE_TRANSPORTER_ACTIVITY	2	0.954161	1.60043	0.00523041	0.210373	0.20111	105	tags=100%, list=5%, signal=95%	479/477
GOCC_NUCLEAR_CHROMOSOME	GOCC_NUCLEAR_CHROMOSOME	GOCC_NUCLEAR_CHROMOSOME	13	-0.476307	-1.93102	0.00534243	0.213141	0.203756	595	tags=77%, list=26%, signal=57%	4176/9837/29893/641/7153/55388/27127/332/171483/171482
GOBP_MITOTIC_SPINDLE_ORGANIZATION	GOBP_MITOTIC_SPINDLE_ORGANIZATION	GOBP_MITOTIC_SPINDLE_ORGANIZATION	11	-0.526024	-1.98281	0.00535248	0.213141	0.203756	577	tags=82%, list=26%, signal=61%	10460/284403/285643/9212/24137/7272/56992/991/4605
GOBP_RETINA_MORPHOGENESIS_IN_CAMERA_TYPE_EYE	GOBP_RETINA_MORPHOGENESIS_IN_CAMERA_TYPE_EYE	GOBP_RETINA_MORPHOGENESIS_IN_CAMERA_TYPE_EYE	12	0.56266	1.79648	0.00540207	0.213937	0.204518	518	tags=67%, list=23%, signal=52%	91156/1735/51761/4915/793/10083/6096/30812
GOBP_REGULATION_OF_CELLULAR_RESPONSE_TO_GROWTH_FACTOR_STIMULUS	GOBP_REGULATION_OF_CELLULAR_RESPONSE_TO_GROWTH_FACTOR_STIMULUS	GOBP_REGULATION_OF_CELLULAR_RESPONSE_TO_GROWTH_FACTOR_STIMULUS	70	0.338402	1.77086	0.0054415	0.213937	0.204518	1117	tags=76%, list=50%, signal=39%	6425/6424/27122/93649/64399/55816/4488/9573/1149/79674/7130/11117/6422/4804/9353/56937/64094/147372/65997/56963/6423/387914/54829/1634/8817/10272/9982/23090/7424/3593/94031/79652/2200/7471/11167/2247/7041/7043/81792/23213/8200/2260/3791/91851/79812/4681/2022/8425/90993/1003/54756/10252/8516
GOBP_ACTIN_FILAMENT_DEPOLYMERIZATION	GOBP_ACTIN_FILAMENT_DEPOLYMERIZATION	GOBP_ACTIN_FILAMENT_DEPOLYMERIZATION	5	0.753872	1.77773	0.00547043	0.213937	0.204518	151	tags=60%, list=7%, signal=56%	88/6708/25802
GOBP_REGULATION_OF_PHOSPHATE_TRANSPORT	GOBP_REGULATION_OF_PHOSPHATE_TRANSPORT	GOBP_REGULATION_OF_PHOSPHATE_TRANSPORT	2	0.951936	1.59669	0.0054903	0.213937	0.204518	110	tags=100%, list=5%, signal=95%	6424/8074
GOBP_MUSCLE_HYPERTROPHY	GOBP_MUSCLE_HYPERTROPHY	GOBP_MUSCLE_HYPERTROPHY	14	0.537575	1.83115	0.00560331	0.213937	0.204518	562	tags=64%, list=25%, signal=49%	140628/3357/5999/9464/57817/84676/221476/8654/3488
GOBP_POSITIVE_REGULATION_OF_EPITHELIAL_CELL_PROLIFERATION	GOBP_POSITIVE_REGULATION_OF_EPITHELIAL_CELL_PROLIFERATION	GOBP_POSITIVE_REGULATION_OF_EPITHELIAL_CELL_PROLIFERATION	44	0.375744	1.77836	0.00563515	0.213937	0.204518	1029	tags=73%, list=46%, signal=40%	130120/5068/5076/6356/3357/7857/89780/6899/1001/6422/187/653/54959/7472/9982/7476/1232/151306/5365/7424/130497/2252/5314/2752/2247/7010/2152/7291/26051/2324/2260/3791
GOBP_IMPORT_ACROSS_PLASMA_MEMBRANE	GOBP_IMPORT_ACROSS_PLASMA_MEMBRANE	GOBP_IMPORT_ACROSS_PLASMA_MEMBRANE	33	0.422604	1.85839	0.00566073	0.213937	0.204518	421	tags=39%, list=19%, signal=32%	6550/479/54716/6523/477/5999/10021/728215/6557/3784/6524/3773/3765
GOBP_CARBOHYDRATE_PHOSPHORYLATION	GOBP_CARBOHYDRATE_PHOSPHORYLATION	GOBP_CARBOHYDRATE_PHOSPHORYLATION	3	-0.863313	-1.80236	0.00570114	0.213937	0.204518	311	tags=100%, list=14%, signal=86%	5210/2645
GOBP_GLUCOSE_6_PHOSPHATE_METABOLIC_PROCESS	GOBP_GLUCOSE_6_PHOSPHATE_METABOLIC_PROCESS	GOBP_GLUCOSE_6_PHOSPHATE_METABOLIC_PROCESS	3	-0.863313	-1.80236	0.00570114	0.213937	0.204518	311	tags=100%, list=14%, signal=86%	2539/2645
GOMF_GLUCOSE_BINDING	GOMF_GLUCOSE_BINDING	GOMF_GLUCOSE_BINDING	3	-0.863313	-1.80236	0.00570114	0.213937	0.204518	311	tags=100%, list=14%, signal=86%	2539/2645
GOCC_ATPASE_DEPENDENT_TRANSMEMBRANE_TRANSPORT_COMPLEX	GOCC_ATPASE_DEPENDENT_TRANSMEMBRANE_TRANSPORT_COMPLEX	GOCC_ATPASE_DEPENDENT_TRANSMEMBRANE_TRANSPORT_COMPLEX	4	0.803007	1.73844	0.0057617	0.213937	0.204518	208	tags=75%, list=9%, signal=68%	479/477/5350
GOCC_CATION_TRANSPORTING_ATPASE_COMPLEX	GOCC_CATION_TRANSPORTING_ATPASE_COMPLEX	GOCC_CATION_TRANSPORTING_ATPASE_COMPLEX	4	0.803007	1.73844	0.0057617	0.213937	0.204518	208	tags=75%, list=9%, signal=68%	479/477/5350
GOBP_ENZYME_LINKED_RECEPTOR_PROTEIN_SIGNALING_PATHWAY	GOBP_ENZYME_LINKED_RECEPTOR_PROTEIN_SIGNALING_PATHWAY	GOBP_ENZYME_LINKED_RECEPTOR_PROTEIN_SIGNALING_PATHWAY	184	0.258485	1.57121	0.00576995	0.213937	0.204518	1239	tags=73%, list=55%, signal=36%	6425/6424/2676/1311/655/8074/2202/4313/27122/93649/64399/55816/1281/4488/1277/2042/23768/3696/9573/1149/79674/1278/7130/4915/11117/2303/4053/1001/347/6422/4804/653/4916/56937/2043/150/79987/64094/5327/58495/147372/65997/56963/6423/387914/54829/1634/5739/2066/2615/8817/3488/658/10272/2049/9982/392255/161198/23090/2844/80310/7424/3593/94031/79652/2252/2331/2200/4593/6622/4486/7122/7471/55359/5063/1…
GOBP_NEURAL_CREST_CELL_DIFFERENTIATION	GOBP_NEURAL_CREST_CELL_DIFFERENTIATION	GOBP_NEURAL_CREST_CELL_DIFFERENTIATION	21	0.472757	1.82194	0.0058123	0.213937	0.204518	597	tags=62%, list=27%, signal=46%	655/3357/9464/6899/2303/6422/145258/58495/2487/10512/30812/2066/6663
GOBP_CELLULAR_HOMEOSTASIS	GOBP_CELLULAR_HOMEOSTASIS	GOBP_CELLULAR_HOMEOSTASIS	159	0.273121	1.62581	0.00582981	0.213937	0.204518	547	tags=33%, list=24%, signal=27%	4490/6530/6550/1080/116085/114/479/6508/10568/6363/5076/9914/6344/6356/286133/477/8074/6366/3357/57419/2843/57817/84239/5350/728215/6557/7780/6288/146/793/22953/358/775/57158/3784/187/3741/9843/4804/1215/150/23627/26154/114899/2915/6347/1902/10345/5739/8989/8326/2151
GOBP_SYNAPTIC_VESICLE_UNCOATING	GOBP_SYNAPTIC_VESICLE_UNCOATING	GOBP_SYNAPTIC_VESICLE_UNCOATING	1	0.997331	1.33515	0.00588034	0.213937	0.204518	7	tags=100%, list=0%, signal=100%	6457
GOBP_VESICLE_UNCOATING	GOBP_VESICLE_UNCOATING	GOBP_VESICLE_UNCOATING	1	0.997331	1.33515	0.00588034	0.213937	0.204518	7	tags=100%, list=0%, signal=100%	6457
GOCC_POSTSYNAPTIC_DENSITY_INTRACELLULAR_COMPONENT	GOCC_POSTSYNAPTIC_DENSITY_INTRACELLULAR_COMPONENT	GOCC_POSTSYNAPTIC_DENSITY_INTRACELLULAR_COMPONENT	1	0.997331	1.33515	0.00588034	0.213937	0.204518	7	tags=100%, list=0%, signal=100%	6457
GOCC_POSTSYNAPTIC_SPECIALIZATION_INTRACELLULAR_COMPONENT	GOCC_POSTSYNAPTIC_SPECIALIZATION_INTRACELLULAR_COMPONENT	GOCC_POSTSYNAPTIC_SPECIALIZATION_INTRACELLULAR_COMPONENT	1	0.997331	1.33515	0.00588034	0.213937	0.204518	7	tags=100%, list=0%, signal=100%	6457
GOBP_REGULATION_OF_MUSCLE_SYSTEM_PROCESS	GOBP_REGULATION_OF_MUSCLE_SYSTEM_PROCESS	GOBP_REGULATION_OF_MUSCLE_SYSTEM_PROCESS	48	0.3721	1.78389	0.00595664	0.215733	0.206234	562	tags=44%, list=25%, signal=34%	140628/4634/477/5999/93649/10021/9464/57817/84676/5350/1264/6442/7140/775/3784/150/2702/221476/10203/8654/3488
GOBP_RIBONUCLEOSIDE_DIPHOSPHATE_METABOLIC_PROCESS	GOBP_RIBONUCLEOSIDE_DIPHOSPHATE_METABOLIC_PROCESS	GOBP_RIBONUCLEOSIDE_DIPHOSPHATE_METABOLIC_PROCESS	11	-0.518411	-1.95412	0.00605501	0.218308	0.208696	322	tags=64%, list=14%, signal=55%	230/3099/2026/2027/954/6521/2645
GOMF_ORGANIC_ACID_BINDING	GOMF_ORGANIC_ACID_BINDING	GOMF_ORGANIC_ACID_BINDING	16	-0.432419	-1.9058	0.00608425	0.218378	0.208763	255	tags=44%, list=11%, signal=39%	6279/56603/3045/6280/112399/3047/3049
GOMF_ANION_TRANSMEMBRANE_TRANSPORTER_ACTIVITY	GOMF_ANION_TRANSMEMBRANE_TRANSPORTER_ACTIVITY	GOMF_ANION_TRANSMEMBRANE_TRANSPORTER_ACTIVITY	45	0.377569	1.7936	0.00625405	0.221183	0.211444	244	tags=29%, list=11%, signal=26%	6530/6550/1080/6508/54102/54716/10630/57101/115019/57419/2568/6557/363
GOBP_EMBRYONIC_PLACENTA_MORPHOGENESIS	GOBP_EMBRYONIC_PLACENTA_MORPHOGENESIS	GOBP_EMBRYONIC_PLACENTA_MORPHOGENESIS	9	0.635668	1.82648	0.00625945	0.221183	0.211444	379	tags=67%, list=17%, signal=56%	79977/655/7477/84870/6692/653
GOBP_LABYRINTHINE_LAYER_MORPHOGENESIS	GOBP_LABYRINTHINE_LAYER_MORPHOGENESIS	GOBP_LABYRINTHINE_LAYER_MORPHOGENESIS	9	0.635668	1.82648	0.00625945	0.221183	0.211444	379	tags=67%, list=17%, signal=56%	79977/655/7477/84870/6692/653
GOBP_SISTER_CHROMATID_COHESION	GOBP_SISTER_CHROMATID_COHESION	GOBP_SISTER_CHROMATID_COHESION	5	-0.723708	-1.90775	0.00627292	0.221183	0.211444	626	tags=100%, list=28%, signal=72%	157570/9700/991/27127
GOMF_SECONDARY_ACTIVE_TRANSMEMBRANE_TRANSPORTER_ACTIVITY	GOMF_SECONDARY_ACTIVE_TRANSMEMBRANE_TRANSPORTER_ACTIVITY	GOMF_SECONDARY_ACTIVE_TRANSMEMBRANE_TRANSPORTER_ACTIVITY	41	0.376954	1.74836	0.00632841	0.22216	0.212379	146	tags=24%, list=6%, signal=23%	6530/6550/6508/10568/54716/6523/64078/1015/115019/57419
GOBP_DIGESTIVE_TRACT_MORPHOGENESIS	GOBP_DIGESTIVE_TRACT_MORPHOGENESIS	GOBP_DIGESTIVE_TRACT_MORPHOGENESIS	15	0.522662	1.81921	0.00637023	0.222652	0.212849	597	tags=67%, list=27%, signal=49%	6425/2736/64220/6422/6943/58495/6423/2049/2294/6663
GOBP_GLYCOLYTIC_PROCESS_THROUGH_FRUCTOSE_6_PHOSPHATE	GOBP_GLYCOLYTIC_PROCESS_THROUGH_FRUCTOSE_6_PHOSPHATE	GOBP_GLYCOLYTIC_PROCESS_THROUGH_FRUCTOSE_6_PHOSPHATE	5	-0.721798	-1.90271	0.00647365	0.225283	0.215364	311	tags=80%, list=14%, signal=69%	3099/2026/6521/2645
GOBP_MORPHOGENESIS_OF_A_BRANCHING_STRUCTURE	GOBP_MORPHOGENESIS_OF_A_BRANCHING_STRUCTURE	GOBP_MORPHOGENESIS_OF_A_BRANCHING_STRUCTURE	53	0.364834	1.78665	0.00661367	0.229159	0.219069	1104	tags=75%, list=49%, signal=39%	79977/340419/5076/6356/655/64399/284217/4488/2736/2303/84870/4070/6422/6692/9353/6943/10512/6423/30812/7472/2294/1305/6663/2252/7471/5314/2247/10653/1813/8521/1909/23213/7482/7075/4776/7475/3791/2022/1282/10252
GOBP_REGULATION_OF_SUPRAMOLECULAR_FIBER_ORGANIZATION	GOBP_REGULATION_OF_SUPRAMOLECULAR_FIBER_ORGANIZATION	GOBP_REGULATION_OF_SUPRAMOLECULAR_FIBER_ORGANIZATION	52	0.355166	1.72988	0.00674739	0.232785	0.222535	912	tags=63%, list=41%, signal=39%	11075/88/6708/1496/6356/6366/25802/5999/2006/165/1410/11117/54551/4070/6422/9353/286527/50810/1902/171024/79933/7148/6622/395/50944/5063/7043/4653/4131/148170/2316/9639/22899
GOBP_NEGATIVE_REGULATION_OF_CELL_CYCLE_PHASE_TRANSITION	GOBP_NEGATIVE_REGULATION_OF_CELL_CYCLE_PHASE_TRANSITION	GOBP_NEGATIVE_REGULATION_OF_CELL_CYCLE_PHASE_TRANSITION	18	-0.395687	-1.82788	0.00681783	0.234206	0.223893	855	tags=83%, list=38%, signal=52%	29933/11170/596/4582/2177/983/641/146956/144455/990/9212/7272/81620/22809/6657
GOBP_PHOSPHATE_ION_TRANSPORT	GOBP_PHOSPHATE_ION_TRANSPORT	GOBP_PHOSPHATE_ION_TRANSPORT	5	0.745276	1.75745	0.00687921	0.234336	0.224018	110	tags=60%, list=5%, signal=57%	10568/6424/8074
GOBP_MITOTIC_CELL_CYCLE_PROCESS	GOBP_MITOTIC_CELL_CYCLE_PROCESS	GOBP_MITOTIC_CELL_CYCLE_PROCESS	67	-0.223282	-1.67027	0.00691846	0.234336	0.224018	584	tags=58%, list=26%, signal=44%	9088/899/10460/284403/9833/54443/4582/9837/79616/64151/2177/983/9700/641/4288/146956/146909/144455/27338/285643/1058/990/9212/9232/11004/24137/26255/286151/7272/995/993/56992/991/81620/157313/27127/4605/131405/27133
GOBP_BICARBONATE_TRANSPORT	GOBP_BICARBONATE_TRANSPORT	GOBP_BICARBONATE_TRANSPORT	5	0.742831	1.75169	0.0069968	0.234336	0.224018	143	tags=60%, list=6%, signal=56%	1080/6508/115019
GOMF_BICARBONATE_TRANSMEMBRANE_TRANSPORTER_ACTIVITY	GOMF_BICARBONATE_TRANSMEMBRANE_TRANSPORTER_ACTIVITY	GOMF_BICARBONATE_TRANSMEMBRANE_TRANSPORTER_ACTIVITY	5	0.742831	1.75169	0.0069968	0.234336	0.224018	143	tags=60%, list=6%, signal=56%	1080/6508/115019
GOBP_REGULATION_OF_ANION_TRANSMEMBRANE_TRANSPORT	GOBP_REGULATION_OF_ANION_TRANSMEMBRANE_TRANSPORT	GOBP_REGULATION_OF_ANION_TRANSMEMBRANE_TRANSPORT	4	0.792873	1.7165	0.00699779	0.234336	0.224018	469	tags=100%, list=21%, signal=79%	1080/477/5999/2915
GOBP_PYRUVATE_METABOLIC_PROCESS	GOBP_PYRUVATE_METABOLIC_PROCESS	GOBP_PYRUVATE_METABOLIC_PROCESS	10	-0.510042	-1.8205	0.00702986	0.234336	0.224018	322	tags=60%, list=14%, signal=52%	230/3099/2026/2027/6521/2645
GOMF_PROTEIN_SERINE_THREONINE_KINASE_INHIBITOR_ACTIVITY	GOMF_PROTEIN_SERINE_THREONINE_KINASE_INHIBITOR_ACTIVITY	GOMF_PROTEIN_SERINE_THREONINE_KINASE_INHIBITOR_ACTIVITY	2	-0.947931	-1.62709	0.00707269	0.234336	0.224018	120	tags=100%, list=5%, signal=95%	2810
GOBP_PROTON_TRANSMEMBRANE_TRANSPORT	GOBP_PROTON_TRANSMEMBRANE_TRANSPORT	GOBP_PROTON_TRANSMEMBRANE_TRANSPORT	12	0.556009	1.77525	0.00707632	0.234336	0.224018	105	tags=33%, list=5%, signal=32%	6550/347741/479/477
GOMF_COLLAGEN_BINDING	GOMF_COLLAGEN_BINDING	GOMF_COLLAGEN_BINDING	28	0.43421	1.83012	0.00710021	0.234336	0.224018	858	tags=68%, list=38%, signal=42%	131578/1311/4060/8404/127435/165/84168/22801/147372/54829/1634/1292/7148/4593/6678/9902/8515/7373/1291
GOMF_IMMUNOGLOBULIN_BINDING	GOMF_IMMUNOGLOBULIN_BINDING	GOMF_IMMUNOGLOBULIN_BINDING	6	-0.691039	-1.97417	0.0071144	0.234336	0.224018	700	tags=100%, list=31%, signal=69%	931/7450/2213/9103/2215
GOBP_SENSORY_ORGAN_MORPHOGENESIS	GOBP_SENSORY_ORGAN_MORPHOGENESIS	GOBP_SENSORY_ORGAN_MORPHOGENESIS	66	0.332129	1.71994	0.00715088	0.234572	0.224244	797	tags=55%, list=35%, signal=36%	91156/53904/1301/5076/1735/655/2202/51761/220/1295/89780/4915/64220/793/6899/1289/3784/145258/8076/2487/1296/10083/6096/30812/7472/83552/25806/525/2295/130497/2200/7471/221935/182/2247/7070
GOBP_WATER_TRANSPORT	GOBP_WATER_TRANSPORT	GOBP_WATER_TRANSPORT	8	0.64356	1.80223	0.00723064	0.236221	0.22582	319	tags=62%, list=14%, signal=54%	1080/6523/10630/363/358
GOBP_ACTIN_FILAMENT_BASED_PROCESS	GOBP_ACTIN_FILAMENT_BASED_PROCESS	GOBP_ACTIN_FILAMENT_BASED_PROCESS	143	0.270038	1.58463	0.00726489	0.236375	0.225967	1020	tags=58%, list=45%, signal=34%	4622/88/4626/6708/257019/1496/10630/6356/477/11211/6366/25802/5999/4620/80731/10021/4629/5350/2006/1264/70/2042/203447/51778/358/7140/775/54551/4070/3784/6422/1809/3741/345651/4916/9353/286527/84168/23704/150/2702/58529/8572/54959/10083/59/1902/171024/79933/3880/7148/5239/5592/10398/2252/165904/781/395/50944/5063/6444/7043/4653/7010/148170/57477/2316/4621/11155/83700/57381/9639/22899/881/83543/68…
GOBP_METANEPHRIC_COLLECTING_DUCT_DEVELOPMENT	GOBP_METANEPHRIC_COLLECTING_DUCT_DEVELOPMENT	GOBP_METANEPHRIC_COLLECTING_DUCT_DEVELOPMENT	3	0.867765	1.68965	0.00734152	0.237901	0.227426	300	tags=100%, list=13%, signal=87%	5076/7477/793
GOBP_ADP_METABOLIC_PROCESS	GOBP_ADP_METABOLIC_PROCESS	GOBP_ADP_METABOLIC_PROCESS	9	-0.566821	-1.96814	0.00741788	0.238631	0.228124	322	tags=67%, list=14%, signal=57%	230/3099/2026/2027/6521/2645
GOCC_BRUSH_BORDER	GOCC_BRUSH_BORDER	GOCC_BRUSH_BORDER	19	0.501158	1.86669	0.00742369	0.238631	0.228124	117	tags=32%, list=5%, signal=30%	6550/116085/10568/6476/6523/64078
GOBP_ERAD_PATHWAY	GOBP_ERAD_PATHWAY	GOBP_ERAD_PATHWAY	3	-0.849955	-1.77447	0.00755729	0.241418	0.230788	341	tags=100%, list=15%, signal=85%	84900/1047
GOBP_CELL_DIVISION	GOBP_CELL_DIVISION	GOBP_CELL_DIVISION	58	-0.234379	-1.69965	0.00758332	0.241418	0.230788	578	tags=55%, list=26%, signal=42%	899/10460/11339/54443/64151/983/151242/221150/9700/641/146909/83461/144455/27338/285643/1058/990/7153/9212/9232/11004/24137/220134/995/993/991/81620/157313/253012/5473/2810/2254
GOBP_REGULATION_OF_CELL_POPULATION_PROLIFERATION	GOBP_REGULATION_OF_CELL_POPULATION_PROLIFERATION	GOBP_REGULATION_OF_CELL_POPULATION_PROLIFERATION	296	0.232125	1.47798	0.00760085	0.241418	0.230788	984	tags=53%, list=44%, signal=35%	57111/130120/5068/10290/51083/6425/6363/79679/5076/4969/6424/6708/10630/6356/1311/655/8074/4313/338773/3357/1805/3400/127435/7857/93649/51761/8710/9464/9244/79152/2006/1264/9340/4488/6586/89780/4915/4004/146/6820/6899/358/2191/1001/4070/347/3918/6422/187/6692/3741/4804/653/646/2925/3575/9760/4916/51146/3642/2043/150/58495/2487/54959/3490/10203/6347/85453/6423/4889/30812/5739/2066/4680/7472/2615/2…
GOBP_REGULATION_OF_CHROMOSOME_SEPARATION	GOBP_REGULATION_OF_CHROMOSOME_SEPARATION	GOBP_REGULATION_OF_CHROMOSOME_SEPARATION	10	-0.506176	-1.80671	0.00771568	0.244096	0.233348	577	tags=80%, list=26%, signal=60%	10460/9700/990/9212/9232/26255/7272/81620
GOMF_RNA_BINDING	GOMF_RNA_BINDING	GOMF_RNA_BINDING	53	-0.251985	-1.7576	0.0077758	0.244549	0.233782	437	tags=42%, list=19%, signal=34%	7153/6133/345630/201299/4440/81691/10643/9123/23217/10644/6657/23089/29106/1746/202559/165545/131405/56853/440563/79727/343069/138046
GOBP_NEGATIVE_REGULATION_OF_ENDOCYTOSIS	GOBP_NEGATIVE_REGULATION_OF_ENDOCYTOSIS	GOBP_NEGATIVE_REGULATION_OF_ENDOCYTOSIS	7	0.677742	1.81332	0.00779646	0.244549	0.233782	233	tags=57%, list=10%, signal=51%	6457/347730/150696/2042
GOBP_NEGATIVE_REGULATION_OF_RECEPTOR_MEDIATED_ENDOCYTOSIS	GOBP_NEGATIVE_REGULATION_OF_RECEPTOR_MEDIATED_ENDOCYTOSIS	GOBP_NEGATIVE_REGULATION_OF_RECEPTOR_MEDIATED_ENDOCYTOSIS	3	0.861308	1.67708	0.00785222	0.244549	0.233782	85	tags=67%, list=4%, signal=64%	6457/347730
GOBP_TENDON_DEVELOPMENT	GOBP_TENDON_DEVELOPMENT	GOBP_TENDON_DEVELOPMENT	3	0.861532	1.67751	0.00785222	0.244549	0.233782	314	tags=100%, list=14%, signal=86%	1301/1311/1289
GOBP_MUSCLE_STRUCTURE_DEVELOPMENT	GOBP_MUSCLE_STRUCTURE_DEVELOPMENT	GOBP_MUSCLE_STRUCTURE_DEVELOPMENT	136	0.277612	1.62756	0.00791955	0.24569	0.234872	596	tags=38%, list=27%, signal=30%	10290/1301/88/4634/1311/338773/92737/25802/5999/144165/93649/57817/4629/2006/6442/1281/70/89780/9573/58494/1410/64220/3908/51778/22953/6899/7140/2303/57158/187/145258/1048/6943/26287/22801/26508/91653/8538/58529/8572/6876/221476/26509/30812/7472/6258/79933/1293/3488/9242/2294/3880
GOBP_NEGATIVE_REGULATION_OF_APOPTOTIC_PROCESS_INVOLVED_IN_DEVELOPMENT	GOBP_NEGATIVE_REGULATION_OF_APOPTOTIC_PROCESS_INVOLVED_IN_DEVELOPMENT	GOBP_NEGATIVE_REGULATION_OF_APOPTOTIC_PROCESS_INVOLVED_IN_DEVELOPMENT	3	0.857524	1.66971	0.00797989	0.245804	0.234981	323	tags=100%, list=14%, signal=86%	5076/655/2303
GOMF_CYTOSKELETAL_MOTOR_ACTIVITY	GOMF_CYTOSKELETAL_MOTOR_ACTIVITY	GOMF_CYTOSKELETAL_MOTOR_ACTIVITY	27	0.424045	1.77195	0.00800836	0.245804	0.234981	228	tags=33%, list=10%, signal=30%	4622/8735/4619/53904/4626/4620/4629/1780/70
GOBP_CELLULAR_ALDEHYDE_METABOLIC_PROCESS	GOBP_CELLULAR_ALDEHYDE_METABOLIC_PROCESS	GOBP_CELLULAR_ALDEHYDE_METABOLIC_PROCESS	8	0.642078	1.79808	0.00801535	0.245804	0.234981	379	tags=62%, list=17%, signal=52%	222/218/27122/220/653
GOBP_GLAND_MORPHOGENESIS	GOBP_GLAND_MORPHOGENESIS	GOBP_GLAND_MORPHOGENESIS	21	0.463267	1.78537	0.00805903	0.2462	0.23536	1040	tags=86%, list=46%, signal=47%	6356/655/4313/3400/284217/4488/89780/6422/10512/3488/2252/3569/3371/7043/23213/7042/5916/159296
GOBP_GLAND_DEVELOPMENT	GOBP_GLAND_DEVELOPMENT	GOBP_GLAND_DEVELOPMENT	72	0.326775	1.7288	0.00809265	0.246287	0.235443	829	tags=57%, list=37%, signal=37%	9914/6356/655/4313/3400/27122/9464/57817/79152/284217/1448/7477/220/4488/89780/2736/64220/6899/6422/3642/6943/2304/2487/10512/2066/7472/57864/3488/2049/2294/6663/3219/2252/7471/3569/2247/3371/1543/81606/7043/1813
GOBP_REGULATION_OF_PROTEOLYSIS	GOBP_REGULATION_OF_PROTEOLYSIS	GOBP_REGULATION_OF_PROTEOLYSIS	85	0.302464	1.64099	0.0081658	0.246455	0.235603	720	tags=46%, list=32%, signal=32%	26952/10879/1472/5076/80760/64063/1469/144165/1470/8710/10418/89780/100506742/1410/2619/358/6692/4804/2043/84168/653145/150/56925/5327/147372/56963/221476/58189/6423/1293/27185/5918/55655/1294/641700/2295/7123/6622/7471
GOBP_REGULATION_OF_B_CELL_MEDIATED_IMMUNITY	GOBP_REGULATION_OF_B_CELL_MEDIATED_IMMUNITY	GOBP_REGULATION_OF_B_CELL_MEDIATED_IMMUNITY	5	-0.709447	-1.87016	0.00817986	0.246455	0.235603	658	tags=100%, list=29%, signal=71%	2213/6375/2302/100141515
GOBP_SIGNAL_TRANSDUCTION_BY_P53_CLASS_MEDIATOR	GOBP_SIGNAL_TRANSDUCTION_BY_P53_CLASS_MEDIATOR	GOBP_SIGNAL_TRANSDUCTION_BY_P53_CLASS_MEDIATOR	15	-0.425694	-1.83625	0.00819052	0.246455	0.235603	1299	tags=100%, list=58%, signal=43%	27063/3090/26585/960/624/596/6615/23246/4582/4291/144455/9212/26038/10397
GOBP_RESPONSE_TO_FORSKOLIN	GOBP_RESPONSE_TO_FORSKOLIN	GOBP_RESPONSE_TO_FORSKOLIN	4	0.78292	1.69495	0.0082363	0.246904	0.236033	36	tags=50%, list=2%, signal=49%	1080/114
GOBP_COLLAGEN_CATABOLIC_PROCESS	GOBP_COLLAGEN_CATABOLIC_PROCESS	GOBP_COLLAGEN_CATABOLIC_PROCESS	13	0.532742	1.76316	0.00828806	0.247528	0.23663	585	tags=69%, list=26%, signal=52%	4316/4313/2191/79148/4314/9509/8510/4325/5653
GOBP_REGULATION_OF_ANATOMICAL_STRUCTURE_MORPHOGENESIS	GOBP_REGULATION_OF_ANATOMICAL_STRUCTURE_MORPHOGENESIS	GOBP_REGULATION_OF_ANATOMICAL_STRUCTURE_MORPHOGENESIS	174	0.260034	1.5725	0.00837132	0.249086	0.238118	1142	tags=65%, list=51%, signal=35%	340419/147495/5076/140628/306/6708/10630/6356/655/57194/57216/144165/55966/3696/89780/10562/7058/10090/4915/6899/11117/358/2303/84870/4070/6422/187/4804/1215/9353/2043/64094/147372/6347/10512/6423/1634/1902/158866/30812/7472/8817/57689/2049/27185/5740/22871/7476/1232/84432/9510/641700/5365/7424/130497/2252/7122/22854/6678/3569/5314/2752/5063/57611/947/4651/2247/8499/126393/11178/10365/7070/4653/4…
GOMF_FIBRONECTIN_BINDING	GOMF_FIBRONECTIN_BINDING	GOMF_FIBRONECTIN_BINDING	13	0.531571	1.75928	0.00849656	0.251876	0.240786	576	tags=62%, list=26%, signal=46%	131578/151887/4313/7130/284297/6423/3488/10272
GOBP_NEGATIVE_REGULATION_OF_STRIATED_MUSCLE_CELL_APOPTOTIC_PROCESS	GOBP_NEGATIVE_REGULATION_OF_STRIATED_MUSCLE_CELL_APOPTOTIC_PROCESS	GOBP_NEGATIVE_REGULATION_OF_STRIATED_MUSCLE_CELL_APOPTOTIC_PROCESS	4	0.781737	1.69239	0.00873171	0.257892	0.246536	494	tags=100%, list=22%, signal=78%	655/93649/9464/6423
GOCC_GOLGI_LUMEN	GOCC_GOLGI_LUMEN	GOCC_GOLGI_LUMEN	30	0.419581	1.78782	0.0087761	0.25825	0.246879	720	tags=57%, list=32%, signal=39%	4588/4969/8074/4958/5549/4060/6649/7477/89780/1462/176/1634/9957/4325/7476/2331/7471
GOBP_ACTIN_MEDIATED_CELL_CONTRACTION	GOBP_ACTIN_MEDIATED_CELL_CONTRACTION	GOBP_ACTIN_MEDIATED_CELL_CONTRACTION	31	0.413672	1.77838	0.00881359	0.258403	0.247025	511	tags=45%, list=23%, signal=35%	4622/4626/10630/477/4620/10021/5350/70/775/3784/3741/23704/2702/59
GOCC_EARLY_ENDOSOME	GOCC_EARLY_ENDOSOME	GOCC_EARLY_ENDOSOME	38	0.382144	1.73803	0.00901581	0.262667	0.251102	458	tags=39%, list=20%, signal=32%	6457/1080/6523/92737/84239/2042/89780/4915/54551/337/3784/56937/2043/81285/8572
GOBP_ACTIN_FILAMENT_BASED_MOVEMENT	GOBP_ACTIN_FILAMENT_BASED_MOVEMENT	GOBP_ACTIN_FILAMENT_BASED_MOVEMENT	32	0.398044	1.73254	0.00904572	0.262667	0.251102	511	tags=44%, list=23%, signal=34%	4622/4626/10630/477/4620/10021/5350/70/775/3784/3741/23704/2702/59
GOMF_PROTON_TRANSMEMBRANE_TRANSPORTER_ACTIVITY	GOMF_PROTON_TRANSMEMBRANE_TRANSPORTER_ACTIVITY	GOMF_PROTON_TRANSMEMBRANE_TRANSPORTER_ACTIVITY	10	0.574843	1.73349	0.00905749	0.262667	0.251102	40	tags=30%, list=2%, signal=30%	6550/347741/479
GOBP_NEGATIVE_REGULATION_OF_PROTEOLYSIS	GOBP_NEGATIVE_REGULATION_OF_PROTEOLYSIS	GOBP_NEGATIVE_REGULATION_OF_PROTEOLYSIS	48	0.361567	1.73339	0.00917577	0.264968	0.253301	494	tags=40%, list=22%, signal=32%	26952/10879/1472/5076/80760/1469/1470/8710/1410/2619/358/6692/2043/653145/56925/5327/221476/58189/6423
GOBP_RESPONSE_TO_HORMONE	GOBP_RESPONSE_TO_HORMONE	GOBP_RESPONSE_TO_HORMONE	131	0.264365	1.54682	0.00920303	0.264968	0.253301	436	tags=28%, list=19%, signal=24%	130120/5068/4821/116085/51083/114/10568/6363/88/6424/2104/306/655/477/8074/4313/6366/84676/7477/9340/1281/1277/6586/358/2303/3784/6422/50846/4916/9353/6943/56937/81285/64506/150/26508/5327
GOBP_COCHLEA_DEVELOPMENT	GOBP_COCHLEA_DEVELOPMENT	GOBP_COCHLEA_DEVELOPMENT	15	0.50983	1.77454	0.00937974	0.267774	0.255984	452	tags=53%, list=20%, signal=43%	53904/5076/793/6899/3784/4916/2043/2487
GOBP_REGULATION_OF_MUSCLE_ADAPTATION	GOBP_REGULATION_OF_MUSCLE_ADAPTATION	GOBP_REGULATION_OF_MUSCLE_ADAPTATION	15	0.510336	1.7763	0.00937974	0.267774	0.255984	562	tags=60%, list=25%, signal=45%	140628/5999/9464/57817/84676/6442/221476/8654/3488
GOBP_SKIN_DEVELOPMENT	GOBP_SKIN_DEVELOPMENT	GOBP_SKIN_DEVELOPMENT	56	0.349008	1.72892	0.00944805	0.267774	0.255984	783	tags=54%, list=35%, signal=36%	130120/5068/79977/51083/147495/1311/342574/51761/79152/1281/4488/1277/2736/1278/1289/1001/4804/2304/58495/26154/9509/3488/7062/1009/3872/8796/2252/5017/182/6939
GOBP_REGULATION_OF_RECEPTOR_MEDIATED_ENDOCYTOSIS	GOBP_REGULATION_OF_RECEPTOR_MEDIATED_ENDOCYTOSIS	GOBP_REGULATION_OF_RECEPTOR_MEDIATED_ENDOCYTOSIS	18	0.503498	1.85695	0.00945298	0.267774	0.255984	242	tags=39%, list=11%, signal=35%	6457/6363/6424/347730/150696/6366/89780
GOMF_POTASSIUM_ION_ANTIPORTER_ACTIVITY	GOMF_POTASSIUM_ION_ANTIPORTER_ACTIVITY	GOMF_POTASSIUM_ION_ANTIPORTER_ACTIVITY	2	0.935915	1.56982	0.00946777	0.267774	0.255984	146	tags=100%, list=6%, signal=94%	6550/57419
GOBP_MORPHOGENESIS_OF_EMBRYONIC_EPITHELIUM	GOBP_MORPHOGENESIS_OF_EMBRYONIC_EPITHELIUM	GOBP_MORPHOGENESIS_OF_EMBRYONIC_EPITHELIUM	34	0.403149	1.78605	0.00960872	0.270803	0.25888	1024	tags=76%, list=46%, signal=42%	79977/5076/655/57216/144165/7477/220/153572/6422/6692/653/58495/56963/6423/30812/7472/7424/130497/10653/7041/23213/7482/7291/7042/7475/5916
GOBP_REGULATION_OF_ACTIN_FILAMENT_ORGANIZATION	GOBP_REGULATION_OF_ACTIN_FILAMENT_ORGANIZATION	GOBP_REGULATION_OF_ACTIN_FILAMENT_ORGANIZATION	37	0.383172	1.72301	0.00965508	0.271155	0.259216	912	tags=68%, list=41%, signal=41%	88/6708/1496/6356/6366/25802/5999/2006/54551/4070/6422/9353/286527/1902/171024/79933/395/50944/5063/7043/4653/148170/2316/9639/22899
GOBP_MIRNA_METABOLIC_PROCESS	GOBP_MIRNA_METABOLIC_PROCESS	GOBP_MIRNA_METABOLIC_PROCESS	2	-0.933244	-1.60188	0.00973535	0.271786	0.259819	153	tags=100%, list=7%, signal=93%	79727
GOBP_POSITIVE_REGULATION_OF_RESPONSE_TO_ENDOPLASMIC_RETICULUM_STRESS	GOBP_POSITIVE_REGULATION_OF_RESPONSE_TO_ENDOPLASMIC_RETICULUM_STRESS	GOBP_POSITIVE_REGULATION_OF_RESPONSE_TO_ENDOPLASMIC_RETICULUM_STRESS	4	-0.772829	-1.85844	0.00974546	0.271786	0.259819	515	tags=100%, list=23%, signal=77%	2213/84900/138065
GOBP_CELLULAR_ION_HOMEOSTASIS	GOBP_CELLULAR_ION_HOMEOSTASIS	GOBP_CELLULAR_ION_HOMEOSTASIS	131	0.262537	1.53612	0.00983229	0.273256	0.261224	371	tags=24%, list=16%, signal=22%	4490/6550/1080/114/479/6508/10568/6363/9914/6356/286133/477/8074/6366/3357/57419/2843/57817/84239/5350/728215/7780/6288/146/793/22953/775/57158/3784/187/3741/9843
GOBP_REGULATION_OF_CELLULAR_PH	GOBP_REGULATION_OF_CELLULAR_PH	GOBP_REGULATION_OF_CELLULAR_PH	8	0.632992	1.77264	0.00992107	0.274769	0.262671	41	tags=38%, list=2%, signal=37%	6550/1080/6508
GOBP_REGULATION_OF_AMINO_ACID_TRANSMEMBRANE_TRANSPORT	GOBP_REGULATION_OF_AMINO_ACID_TRANSMEMBRANE_TRANSPORT	GOBP_REGULATION_OF_AMINO_ACID_TRANSMEMBRANE_TRANSPORT	2	0.932799	1.5646	0.0101207	0.279332	0.267032	153	tags=100%, list=7%, signal=93%	477/5999
GOBP_NEUROGENESIS	GOBP_NEUROGENESIS	GOBP_NEUROGENESIS	320	0.22048	1.40688	0.0102893	0.282397	0.269963	637	tags=35%, list=28%, signal=29%	6457/4821/2019/137970/11075/340419/147495/5076/2676/25830/1735/1496/6356/655/4313/54845/84623/11211/92737/3400/9721/644168/4684/51761/27319/64399/9464/55816/79152/50863/284217/7477/153572/9201/1281/2042/23768/6586/89780/203447/2736/1272/10090/4915/10100/9211/25925/3908/23017/266727/79190/10319/337/3784/347/3918/6422/54587/1809/6692/4804/653/345651/84530/9760/4916/9353/3642/2043/26508/91653/56963/…
GOBP_PROTEIN_LOCALIZATION_TO_CONDENSED_CHROMOSOME	GOBP_PROTEIN_LOCALIZATION_TO_CONDENSED_CHROMOSOME	GOBP_PROTEIN_LOCALIZATION_TO_CONDENSED_CHROMOSOME	4	-0.766147	-1.84237	0.0103023	0.282397	0.269963	530	tags=100%, list=24%, signal=77%	9212/7272/81620
GOMF_PRIMARY_ACTIVE_TRANSMEMBRANE_TRANSPORTER_ACTIVITY	GOMF_PRIMARY_ACTIVE_TRANSMEMBRANE_TRANSPORTER_ACTIVITY	GOMF_PRIMARY_ACTIVE_TRANSMEMBRANE_TRANSPORTER_ACTIVITY	17	0.489016	1.77217	0.0103839	0.283661	0.271171	206	tags=35%, list=9%, signal=32%	1080/479/9914/477/115019/84239
GOBP_CYTOKINESIS	GOBP_CYTOKINESIS	GOBP_CYTOKINESIS	10	-0.491944	-1.75591	0.010459	0.284741	0.272203	567	tags=80%, list=25%, signal=60%	54443/9700/144455/285643/1058/990/9212/24137
GOBP_ACTIN_MYOSIN_FILAMENT_SLIDING	GOBP_ACTIN_MYOSIN_FILAMENT_SLIDING	GOBP_ACTIN_MYOSIN_FILAMENT_SLIDING	7	0.667573	1.78612	0.010528	0.285649	0.273071	228	tags=57%, list=10%, signal=52%	4622/4626/4620/70
GOBP_HEART_MORPHOGENESIS	GOBP_HEART_MORPHOGENESIS	GOBP_HEART_MORPHOGENESIS	69	0.326778	1.70914	0.0105792	0.286067	0.273471	546	tags=41%, list=24%, signal=32%	79977/1301/140628/4634/655/3357/57216/9464/2006/70/4488/23768/6586/89780/6899/1289/2303/187/653/9353/26508/58495/2702/10512/6423/4889/7472/79933
GOBP_PROTEASOME_MEDIATED_UBIQUITIN_DEPENDENT_PROTEIN_CATABOLIC_PROCESS	GOBP_PROTEASOME_MEDIATED_UBIQUITIN_DEPENDENT_PROTEIN_CATABOLIC_PROCESS	GOBP_PROTEASOME_MEDIATED_UBIQUITIN_DEPENDENT_PROTEIN_CATABOLIC_PROCESS	21	-0.357349	-1.75993	0.0110334	0.297345	0.284253	767	tags=76%, list=34%, signal=51%	7480/92369/51676/344558/55872/899/7345/1649/27338/57761/991/126433/1047/131405/114088/23532
GOBP_SODIUM_ION_IMPORT_ACROSS_PLASMA_MEMBRANE	GOBP_SODIUM_ION_IMPORT_ACROSS_PLASMA_MEMBRANE	GOBP_SODIUM_ION_IMPORT_ACROSS_PLASMA_MEMBRANE	6	0.687081	1.73003	0.0111947	0.300058	0.286846	351	tags=67%, list=16%, signal=56%	6550/6523/10021/6524
GOCC_INTRINSIC_COMPONENT_OF_SYNAPTIC_VESICLE_MEMBRANE	GOCC_INTRINSIC_COMPONENT_OF_SYNAPTIC_VESICLE_MEMBRANE	GOCC_INTRINSIC_COMPONENT_OF_SYNAPTIC_VESICLE_MEMBRANE	9	-0.541518	-1.88028	0.0112091	0.300058	0.286846	1037	tags=100%, list=46%, signal=54%	6853/81615/5802/388662/6857/5874/115827/246213
GOCC_CONTRACTILE_FIBER	GOCC_CONTRACTILE_FIBER	GOCC_CONTRACTILE_FIBER	67	0.320912	1.66618	0.0112959	0.301374	0.288105	596	tags=40%, list=27%, signal=31%	4622/91156/8735/4619/88/4626/4634/4313/25802/4620/4629/84676/70/1410/51778/7140/775/57158/3741/26287/58529/8572/59/171024/79933/1674/3880
GOBP_PROTEIN_CONTAINING_COMPLEX_DISASSEMBLY	GOBP_PROTEIN_CONTAINING_COMPLEX_DISASSEMBLY	GOBP_PROTEIN_CONTAINING_COMPLEX_DISASSEMBLY	17	0.482075	1.74702	0.011392	0.302929	0.289591	151	tags=29%, list=7%, signal=28%	6457/11075/88/6708/25802
GOBP_CELLULAR_COMPONENT_MORPHOGENESIS	GOBP_CELLULAR_COMPONENT_MORPHOGENESIS	GOBP_CELLULAR_COMPONENT_MORPHOGENESIS	154	0.261834	1.5538	0.0114424	0.303262	0.289909	888	tags=50%, list=39%, signal=32%	137970/5076/88/2676/25830/1496/10630/655/84623/25802/644168/4684/51761/4629/284217/7477/9201/70/2042/23768/6586/89780/203447/2736/1272/10090/4915/9211/3908/51778/7140/3918/4804/345651/9353/2043/91653/58529/10512/158866/79933/4854/57689/658/2049/3880/27185/170302/1009/22871/7476/25806/10439/5239/5365/10398/51473/8633/22854/50944/5063/57611/90249/5376/8499/11178/7070/1813/81833/4131/1909/9369/23114…
GOBP_CELLULAR_RESPONSE_TO_ENDOGENOUS_STIMULUS	GOBP_CELLULAR_RESPONSE_TO_ENDOGENOUS_STIMULUS	GOBP_CELLULAR_RESPONSE_TO_ENDOGENOUS_STIMULUS	244	0.234232	1.47069	0.0115373	0.304767	0.291348	1187	tags=65%, list=53%, signal=35%	3036/1080/116085/6425/114/11075/5076/140628/88/6424/2104/1311/655/477/8074/4313/3357/27122/5999/93649/64399/10021/9340/1281/4488/1307/1277/23768/6586/3696/9573/1149/79674/1278/7130/4915/6899/11117/358/2303/4053/3784/6422/6692/4804/653/4916/9353/6943/56937/2043/81285/64506/150/26508/64094/5327/58495/65997/56963/2915/3490/6347/6423/54328/387914/54829/2066/7472/2615/6258/7200/8817/3488/658/10272/998…
GOBP_NEGATIVE_REGULATION_OF_CELL_CYCLE_PROCESS	GOBP_NEGATIVE_REGULATION_OF_CELL_CYCLE_PROCESS	GOBP_NEGATIVE_REGULATION_OF_CELL_CYCLE_PROCESS	25	-0.344817	-1.84865	0.0117189	0.306646	0.293144	578	tags=68%, list=26%, signal=51%	899/4582/2177/983/9700/641/146956/144455/990/9212/9232/26255/286151/7272/81620/22809/6657
GOBP_CELL_MORPHOGENESIS_INVOLVED_IN_NEURON_DIFFERENTIATION	GOBP_CELL_MORPHOGENESIS_INVOLVED_IN_NEURON_DIFFERENTIATION	GOBP_CELL_MORPHOGENESIS_INVOLVED_IN_NEURON_DIFFERENTIATION	113	0.278877	1.59028	0.0117355	0.306646	0.293144	1123	tags=65%, list=50%, signal=35%	137970/5076/2676/25830/1496/655/644168/4684/51761/284217/9201/2042/23768/6586/89780/2736/1272/10090/4915/9211/3908/3918/4804/345651/9353/2043/91653/10512/158866/4854/57689/658/2049/27185/170302/1009/22871/7476/25806/10439/5365/51473/8633/22854/50944/5063/57611/90249/8499/11178/7070/1813/4131/1909/9369/23114/1949/91624/152330/3480/2048/23237/4776/3909/3800/133418/4858/57520/1948/54538/84189/1400/5…
GOBP_NUCLEOTIDE_PHOSPHORYLATION	GOBP_NUCLEOTIDE_PHOSPHORYLATION	GOBP_NUCLEOTIDE_PHOSPHORYLATION	10	-0.484941	-1.73091	0.0118318	0.306646	0.293144	322	tags=60%, list=14%, signal=52%	230/3099/2026/2027/6521/2645
GOBP_SKELETAL_SYSTEM_MORPHOGENESIS	GOBP_SKELETAL_SYSTEM_MORPHOGENESIS	GOBP_SKELETAL_SYSTEM_MORPHOGENESIS	59	0.329766	1.65755	0.0118831	0.306646	0.293144	679	tags=46%, list=30%, signal=33%	79977/1301/6424/1311/655/4313/338773/4256/64399/1281/4488/1277/9496/6899/2303/6422/145258/8538/6423/4325/8817/658/1305/55790/7476/3219/130497
GOBP_AMINO_ACID_IMPORT	GOBP_AMINO_ACID_IMPORT	GOBP_AMINO_ACID_IMPORT	6	0.683737	1.72161	0.011898	0.306646	0.293144	153	tags=50%, list=7%, signal=47%	54716/477/5999
GOBP_AMINO_ACID_IMPORT_ACROSS_PLASMA_MEMBRANE	GOBP_AMINO_ACID_IMPORT_ACROSS_PLASMA_MEMBRANE	GOBP_AMINO_ACID_IMPORT_ACROSS_PLASMA_MEMBRANE	6	0.683737	1.72161	0.011898	0.306646	0.293144	153	tags=50%, list=7%, signal=47%	54716/477/5999
GOMF_METAL_ION_PROTON_ANTIPORTER_ACTIVITY	GOMF_METAL_ION_PROTON_ANTIPORTER_ACTIVITY	GOMF_METAL_ION_PROTON_ANTIPORTER_ACTIVITY	1	0.993772	1.33039	0.0119656	0.306646	0.293144	15	tags=100%, list=1%, signal=99%	6550
GOMF_POTASSIUM_PROTON_ANTIPORTER_ACTIVITY	GOMF_POTASSIUM_PROTON_ANTIPORTER_ACTIVITY	GOMF_POTASSIUM_PROTON_ANTIPORTER_ACTIVITY	1	0.993772	1.33039	0.0119656	0.306646	0.293144	15	tags=100%, list=1%, signal=99%	6550
GOMF_SOLUTE_PROTON_ANTIPORTER_ACTIVITY	GOMF_SOLUTE_PROTON_ANTIPORTER_ACTIVITY	GOMF_SOLUTE_PROTON_ANTIPORTER_ACTIVITY	1	0.993772	1.33039	0.0119656	0.306646	0.293144	15	tags=100%, list=1%, signal=99%	6550
GOBP_HEMOGLOBIN_METABOLIC_PROCESS	GOBP_HEMOGLOBIN_METABOLIC_PROCESS	GOBP_HEMOGLOBIN_METABOLIC_PROCESS	3	-0.826358	-1.7252	0.0119915	0.306646	0.293144	394	tags=100%, list=18%, signal=83%	51327/2056
GOMF_PEPTIDOGLYCAN_BINDING	GOMF_PEPTIDOGLYCAN_BINDING	GOMF_PEPTIDOGLYCAN_BINDING	4	0.766309	1.65899	0.0120757	0.307042	0.293523	22	tags=50%, list=1%, signal=50%	130120/5068
GOBP_COLLECTING_DUCT_DEVELOPMENT	GOBP_COLLECTING_DUCT_DEVELOPMENT	GOBP_COLLECTING_DUCT_DEVELOPMENT	4	0.76563	1.65752	0.0121996	0.307042	0.293523	300	tags=75%, list=13%, signal=65%	5076/7477/793
GOBP_REGULATION_OF_CELLULAR_COMPONENT_BIOGENESIS	GOBP_REGULATION_OF_CELLULAR_COMPONENT_BIOGENESIS	GOBP_REGULATION_OF_CELLULAR_COMPONENT_BIOGENESIS	130	0.2708	1.58309	0.0122048	0.307042	0.293523	994	tags=59%, list=44%, signal=35%	6363/11075/6708/347730/6356/655/1015/6366/25802/2006/1307/2042/23768/89780/7058/64084/4915/1410/11117/375323/266727/4070/347/6422/187/1809/4916/9353/3642/56937/286527/84168/54869/4314/1902/171024/79933/2049/22871/7476/5420/151306/5365/51473/4593/51673/6622/7122/7471/395/50944/5063/4651/7070/7043/4653/4131/7010/148170/22873/345611/257194/6403/2316/83700/9639/9627/225689/22899/1636/26051/2048/54674…
GOCC_UBIQUITIN_LIGASE_COMPLEX	GOCC_UBIQUITIN_LIGASE_COMPLEX	GOCC_UBIQUITIN_LIGASE_COMPLEX	12	-0.483016	-1.90914	0.0122476	0.307042	0.293523	889	tags=83%, list=40%, signal=51%	114907/92369/51676/899/27338/440590/991/126433/139170/23532
GOBP_INORGANIC_ION_IMPORT_ACROSS_PLASMA_MEMBRANE	GOBP_INORGANIC_ION_IMPORT_ACROSS_PLASMA_MEMBRANE	GOBP_INORGANIC_ION_IMPORT_ACROSS_PLASMA_MEMBRANE	26	0.438902	1.81222	0.0122491	0.307042	0.293523	421	tags=42%, list=19%, signal=35%	6550/479/6523/477/10021/728215/6557/3784/6524/3773/3765
GOCC_CLUSTER_OF_ACTIN_BASED_CELL_PROJECTIONS	GOCC_CLUSTER_OF_ACTIN_BASED_CELL_PROJECTIONS	GOCC_CLUSTER_OF_ACTIN_BASED_CELL_PROJECTIONS	26	0.439012	1.81267	0.0122491	0.307042	0.293523	117	tags=27%, list=5%, signal=26%	6550/116085/10568/6476/53904/6523/64078
GOMF_EXTRACELLULAR_MATRIX_STRUCTURAL_CONSTITUENT_CONFERRING_TENSILE_STRENGTH	GOMF_EXTRACELLULAR_MATRIX_STRUCTURAL_CONSTITUENT_CONFERRING_TENSILE_STRENGTH	GOMF_EXTRACELLULAR_MATRIX_STRUCTURAL_CONSTITUENT_CONFERRING_TENSILE_STRENGTH	30	0.408477	1.74051	0.0122826	0.307042	0.293523	652	tags=57%, list=29%, signal=41%	1301/1300/1295/1281/1307/1277/1278/1306/1289/1308/1296/1292/1293/1305/1297/1303/1294
GOBP_NEGATIVE_REGULATION_OF_ION_TRANSPORT	GOBP_NEGATIVE_REGULATION_OF_ION_TRANSPORT	GOBP_NEGATIVE_REGULATION_OF_ION_TRANSPORT	37	0.373816	1.68094	0.012362	0.307042	0.293523	1069	tags=78%, list=48%, signal=42%	88/6424/477/5999/57817/5350/2669/23704/150/28954/6236/4889/10345/7200/130497/2550/6622/3351/3356/1813/23208/5743/7291/1636/2048/845/3757/2946/57520
GOBP_CHORIO_ALLANTOIC_FUSION	GOBP_CHORIO_ALLANTOIC_FUSION	GOBP_CHORIO_ALLANTOIC_FUSION	3	0.832591	1.62116	0.0124486	0.307042	0.293523	379	tags=100%, list=17%, signal=83%	655/7477/653
GOBP_MESENCHYMAL_STEM_CELL_MAINTENANCE_INVOLVED_IN_NEPHRON_MORPHOGENESIS	GOBP_MESENCHYMAL_STEM_CELL_MAINTENANCE_INVOLVED_IN_NEPHRON_MORPHOGENESIS	GOBP_MESENCHYMAL_STEM_CELL_MAINTENANCE_INVOLVED_IN_NEPHRON_MORPHOGENESIS	3	0.832558	1.6211	0.0124486	0.307042	0.293523	96	tags=67%, list=4%, signal=64%	5076/655
GOBP_REGULATION_OF_GLUCOCORTICOID_METABOLIC_PROCESS	GOBP_REGULATION_OF_GLUCOCORTICOID_METABOLIC_PROCESS	GOBP_REGULATION_OF_GLUCOCORTICOID_METABOLIC_PROCESS	3	0.832591	1.62116	0.0124486	0.307042	0.293523	379	tags=100%, list=17%, signal=83%	51083/27122/653
GOBP_FLUID_TRANSPORT	GOBP_FLUID_TRANSPORT	GOBP_FLUID_TRANSPORT	10	0.557643	1.68163	0.0124674	0.307042	0.293523	319	tags=50%, list=14%, signal=43%	1080/6523/10630/363/358
GOBP_REGULATION_OF_VASCULATURE_DEVELOPMENT	GOBP_REGULATION_OF_VASCULATURE_DEVELOPMENT	GOBP_REGULATION_OF_VASCULATURE_DEVELOPMENT	63	0.328366	1.67434	0.0125099	0.307144	0.29362	1090	tags=73%, list=48%, signal=39%	306/6356/3696/7058/11117/358/2303/6422/187/1215/64094/147372/6423/1634/8817/5740/1232/84432/9510/641700/7424/7122/6678/3569/2752/947/2247/126393/10365/7010/10266/2152/57381/23213/3848/1284/7291/26051/7075/7042/3791/3339/2022/90993/1003/240
GOBP_NEGATIVE_REGULATION_OF_EPITHELIAL_CELL_DIFFERENTIATION	GOBP_NEGATIVE_REGULATION_OF_EPITHELIAL_CELL_DIFFERENTIATION	GOBP_NEGATIVE_REGULATION_OF_EPITHELIAL_CELL_DIFFERENTIATION	12	0.535052	1.70834	0.0127026	0.310922	0.297232	252	tags=42%, list=11%, signal=37%	130120/5068/79977/4488/9573
GOBP_MUSCLE_ADAPTATION	GOBP_MUSCLE_ADAPTATION	GOBP_MUSCLE_ADAPTATION	20	0.468926	1.77522	0.0128321	0.311381	0.29767	562	tags=55%, list=25%, signal=42%	140628/5999/9464/57817/84676/6442/51778/58529/221476/8654/3488
GOBP_RIBOSOME_ASSEMBLY	GOBP_RIBOSOME_ASSEMBLY	GOBP_RIBOSOME_ASSEMBLY	3	-0.822594	-1.71735	0.0128798	0.311381	0.29767	78	tags=100%, list=3%, signal=97%	140801/26609
GOBP_PROTEASOMAL_PROTEIN_CATABOLIC_PROCESS	GOBP_PROTEASOMAL_PROTEIN_CATABOLIC_PROCESS	GOBP_PROTEASOMAL_PROTEIN_CATABOLIC_PROCESS	23	-0.332832	-1.71325	0.0129875	0.311381	0.29767	767	tags=74%, list=34%, signal=49%	7480/92369/51676/344558/55872/899/7345/1649/27338/57761/991/126433/84900/1047/131405/114088/23532
GOCC_PHOSPHOLIPID_TRANSLOCATING_ATPASE_COMPLEX	GOCC_PHOSPHOLIPID_TRANSLOCATING_ATPASE_COMPLEX	GOCC_PHOSPHOLIPID_TRANSLOCATING_ATPASE_COMPLEX	2	0.920783	1.54444	0.0129936	0.311381	0.29767	180	tags=100%, list=8%, signal=92%	57194/51761
GOMF_FLIPPASE_ACTIVITY	GOMF_FLIPPASE_ACTIVITY	GOMF_FLIPPASE_ACTIVITY	2	0.920783	1.54444	0.0129936	0.311381	0.29767	180	tags=100%, list=8%, signal=92%	57194/51761
GOMF_FLOPPASE_ACTIVITY	GOMF_FLOPPASE_ACTIVITY	GOMF_FLOPPASE_ACTIVITY	2	0.920783	1.54444	0.0129936	0.311381	0.29767	180	tags=100%, list=8%, signal=92%	57194/51761
GOMF_GLYCEROPHOSPHOLIPID_FLIPPASE_ACTIVITY	GOMF_GLYCEROPHOSPHOLIPID_FLIPPASE_ACTIVITY	GOMF_GLYCEROPHOSPHOLIPID_FLIPPASE_ACTIVITY	2	0.920783	1.54444	0.0129936	0.311381	0.29767	180	tags=100%, list=8%, signal=92%	57194/51761
GOMF_ALKALI_METAL_ION_BINDING	GOMF_ALKALI_METAL_ION_BINDING	GOMF_ALKALI_METAL_ION_BINDING	3	0.830462	1.61701	0.0132159	0.314821	0.300959	105	tags=67%, list=5%, signal=64%	10568/477
GOMF_SODIUM_ION_BINDING	GOMF_SODIUM_ION_BINDING	GOMF_SODIUM_ION_BINDING	3	0.830462	1.61701	0.0132159	0.314821	0.300959	105	tags=67%, list=5%, signal=64%	10568/477
GOBP_POSITIVE_REGULATION_OF_TRANSFORMING_GROWTH_FACTOR_BETA1_PRODUCTION	GOBP_POSITIVE_REGULATION_OF_TRANSFORMING_GROWTH_FACTOR_BETA1_PRODUCTION	GOBP_POSITIVE_REGULATION_OF_TRANSFORMING_GROWTH_FACTOR_BETA1_PRODUCTION	2	0.919003	1.54146	0.0135173	0.320096	0.306002	184	tags=100%, list=8%, signal=92%	4060/8710
GOBP_REGULATION_OF_TRANSFORMING_GROWTH_FACTOR_BETA1_PRODUCTION	GOBP_REGULATION_OF_TRANSFORMING_GROWTH_FACTOR_BETA1_PRODUCTION	GOBP_REGULATION_OF_TRANSFORMING_GROWTH_FACTOR_BETA1_PRODUCTION	2	0.919003	1.54146	0.0135173	0.320096	0.306002	184	tags=100%, list=8%, signal=92%	4060/8710
GOBP_METAL_ION_EXPORT	GOBP_METAL_ION_EXPORT	GOBP_METAL_ION_EXPORT	7	0.654763	1.75184	0.0136111	0.321368	0.307218	412	tags=71%, list=18%, signal=59%	479/477/3784/3741/23704
GOBP_SPINDLE_ASSEMBLY	GOBP_SPINDLE_ASSEMBLY	GOBP_SPINDLE_ASSEMBLY	10	-0.477663	-1.70493	0.0136697	0.3218	0.307631	448	tags=70%, list=20%, signal=56%	285643/9212/24137/56992/991/100132979/4605
GOMF_POTASSIUM_ION_TRANSMEMBRANE_TRANSPORTER_ACTIVITY	GOMF_POTASSIUM_ION_TRANSMEMBRANE_TRANSPORTER_ACTIVITY	GOMF_POTASSIUM_ION_TRANSMEMBRANE_TRANSPORTER_ACTIVITY	47	0.351369	1.68168	0.013752	0.322495	0.308295	421	tags=36%, list=19%, signal=30%	6550/479/477/157855/57419/89822/10021/6557/23416/3755/30820/358/3784/3741/3773/23704/3765
GOBP_IRON_ION_TRANSMEMBRANE_TRANSPORT	GOBP_IRON_ION_TRANSMEMBRANE_TRANSPORT	GOBP_IRON_ION_TRANSMEMBRANE_TRANSPORT	2	0.917223	1.53847	0.0137798	0.322495	0.308295	188	tags=100%, list=8%, signal=92%	286133/57817
GOCC_INTRINSIC_COMPONENT_OF_ORGANELLE_MEMBRANE	GOCC_INTRINSIC_COMPONENT_OF_ORGANELLE_MEMBRANE	GOCC_INTRINSIC_COMPONENT_OF_ORGANELLE_MEMBRANE	27	-0.297671	-1.61752	0.013935	0.323818	0.30956	468	tags=48%, list=21%, signal=39%	83401/133022/6857/6676/5874/6861/1268/9127/619373/115827/246213/138065/23563
GOBP_REGULATION_OF_ACTIN_FILAMENT_BASED_MOVEMENT	GOBP_REGULATION_OF_ACTIN_FILAMENT_BASED_MOVEMENT	GOBP_REGULATION_OF_ACTIN_FILAMENT_BASED_MOVEMENT	12	0.531443	1.69681	0.0140054	0.323818	0.30956	511	tags=58%, list=23%, signal=45%	10630/477/10021/5350/775/2702/59
GOBP_SENSORY_PERCEPTION_OF_TASTE	GOBP_SENSORY_PERCEPTION_OF_TASTE	GOBP_SENSORY_PERCEPTION_OF_TASTE	6	0.671514	1.69084	0.0140184	0.323818	0.30956	307	tags=67%, list=14%, signal=58%	1472/1469/1470/22953
GOCC_CIS_GOLGI_NETWORK	GOCC_CIS_GOLGI_NETWORK	GOCC_CIS_GOLGI_NETWORK	2	-0.920338	-1.57973	0.0140429	0.323818	0.30956	182	tags=100%, list=8%, signal=92%	138065
GOBP_ANION_TRANSPORT	GOBP_ANION_TRANSPORT	GOBP_ANION_TRANSPORT	85	0.292178	1.58519	0.014103	0.323818	0.30956	275	tags=24%, list=12%, signal=21%	6550/1080/116085/6508/10568/54102/54716/6523/6424/10630/57101/477/8074/115019/57419/5999/2568/6557/363/4915
GOBP_EMBRYONIC_EYE_MORPHOGENESIS	GOBP_EMBRYONIC_EYE_MORPHOGENESIS	GOBP_EMBRYONIC_EYE_MORPHOGENESIS	13	0.511419	1.69259	0.0141436	0.323818	0.30956	691	tags=69%, list=31%, signal=48%	5076/655/2202/220/64220/8076/25806/2295/2200
GOBP_LABYRINTHINE_LAYER_DEVELOPMENT	GOBP_LABYRINTHINE_LAYER_DEVELOPMENT	GOBP_LABYRINTHINE_LAYER_DEVELOPMENT	14	0.503324	1.71448	0.0141549	0.323818	0.30956	530	tags=57%, list=24%, signal=44%	79977/655/7477/84870/6692/653/58495/7472
GOBP_CELL_CYCLE_DNA_REPLICATION	GOBP_CELL_CYCLE_DNA_REPLICATION	GOBP_CELL_CYCLE_DNA_REPLICATION	4	-0.756347	-1.81881	0.0142004	0.323818	0.30956	552	tags=100%, list=25%, signal=76%	641/144455/81620
GOBP_REGULATION_OF_DNA_DEPENDENT_DNA_REPLICATION	GOBP_REGULATION_OF_DNA_DEPENDENT_DNA_REPLICATION	GOBP_REGULATION_OF_DNA_DEPENDENT_DNA_REPLICATION	4	-0.756347	-1.81881	0.0142004	0.323818	0.30956	552	tags=100%, list=25%, signal=76%	641/144455/81620
GOBP_STEM_CELL_DIFFERENTIATION	GOBP_STEM_CELL_DIFFERENTIATION	GOBP_STEM_CELL_DIFFERENTIATION	47	0.350729	1.67861	0.0142775	0.324651	0.310357	1255	tags=87%, list=56%, signal=39%	5076/655/3357/144165/93649/9464/4488/89780/6899/2303/4070/6422/145258/4222/58495/2487/10512/30812/2066/6663/7476/130497/182/64321/2247/6939/81606/1909/11166/7291/1636/7042/3214/1910/2022/4208/388585/1906/54345/6886/2103
GOMF_HEMOGLOBIN_ALPHA_BINDING	GOMF_HEMOGLOBIN_ALPHA_BINDING	GOMF_HEMOGLOBIN_ALPHA_BINDING	2	-0.919893	-1.57896	0.0143875	0.324879	0.310575	183	tags=100%, list=8%, signal=92%	3047
GOMF_METALLOCARBOXYPEPTIDASE_ACTIVITY	GOMF_METALLOCARBOXYPEPTIDASE_ACTIVITY	GOMF_METALLOCARBOXYPEPTIDASE_ACTIVITY	9	0.595451	1.71092	0.0143941	0.324879	0.310575	628	tags=78%, list=28%, signal=56%	1357/8532/165/119587/51200/56265/130749
GOCC_INTERCALATED_DISC	GOCC_INTERCALATED_DISC	GOCC_INTERCALATED_DISC	10	0.552773	1.66694	0.0144533	0.324879	0.310575	642	tags=70%, list=29%, signal=50%	4619/477/57817/3741/2702/1674/5239
GOMF_SINGLE_STRANDED_RNA_BINDING	GOMF_SINGLE_STRANDED_RNA_BINDING	GOMF_SINGLE_STRANDED_RNA_BINDING	9	-0.526786	-1.82913	0.0144737	0.324879	0.310575	1070	tags=100%, list=48%, signal=53%	54596/51284/5939/9271/4440/23217/1746/202559
GOBP_COCHLEA_MORPHOGENESIS	GOBP_COCHLEA_MORPHOGENESIS	GOBP_COCHLEA_MORPHOGENESIS	5	0.713344	1.68216	0.0145354	0.324879	0.310575	452	tags=80%, list=20%, signal=64%	53904/5076/6899/2487
GOBP_NEGATIVE_REGULATION_OF_RETINOIC_ACID_RECEPTOR_SIGNALING_PATHWAY	GOBP_NEGATIVE_REGULATION_OF_RETINOIC_ACID_RECEPTOR_SIGNALING_PATHWAY	GOBP_NEGATIVE_REGULATION_OF_RETINOIC_ACID_RECEPTOR_SIGNALING_PATHWAY	2	-0.918558	-1.57667	0.0145598	0.324879	0.310575	186	tags=100%, list=8%, signal=92%	23532
GOCC_REPLICATION_FORK	GOCC_REPLICATION_FORK	GOCC_REPLICATION_FORK	4	-0.755902	-1.81774	0.0145717	0.324879	0.310575	553	tags=100%, list=25%, signal=76%	7516/641/55388
GOBP_TRANSMEMBRANE_RECEPTOR_PROTEIN_TYROSINE_KINASE_SIGNALING_PATHWAY	GOBP_TRANSMEMBRANE_RECEPTOR_PROTEIN_TYROSINE_KINASE_SIGNALING_PATHWAY	GOBP_TRANSMEMBRANE_RECEPTOR_PROTEIN_TYROSINE_KINASE_SIGNALING_PATHWAY	115	0.278619	1.59279	0.0146251	0.324967	0.310658	1248	tags=76%, list=55%, signal=35%	2676/8074/2202/4313/93649/64399/55816/1277/2042/23768/4915/11117/2303/1001/347/4804/653/4916/2043/150/79987/64094/5327/147372/387914/1634/5739/2066/8817/3488/2049/9982/161198/2844/80310/7424/3593/79652/2252/4593/6622/4486/7471/55359/5063/2247/340706/4653/7010/2152/1949/81792/23213/1284/3480/2048/7075/4776/2324/2260/3791/79812/9068/2322/1282/90993/6098/4058/11122/10252/1948/2591/1012/4920/1464/238…
GOBP_LYMPHOCYTE_CHEMOTAXIS	GOBP_LYMPHOCYTE_CHEMOTAXIS	GOBP_LYMPHOCYTE_CHEMOTAXIS	12	0.52698	1.68256	0.0146568	0.324967	0.310658	490	tags=58%, list=22%, signal=46%	6363/6356/6366/6288/9023/6367/6347
GOBP_STEROID_HORMONE_MEDIATED_SIGNALING_PATHWAY	GOBP_STEROID_HORMONE_MEDIATED_SIGNALING_PATHWAY	GOBP_STEROID_HORMONE_MEDIATED_SIGNALING_PATHWAY	13	0.508227	1.68202	0.0147722	0.325721	0.311379	663	tags=69%, list=29%, signal=49%	2104/655/6422/6943/56937/81285/26508/6258/11240
GOMF_ANION_CHANNEL_ACTIVITY	GOMF_ANION_CHANNEL_ACTIVITY	GOMF_ANION_CHANNEL_ACTIVITY	13	0.508197	1.68192	0.0147722	0.325721	0.311379	174	tags=38%, list=8%, signal=36%	1080/54102/57101/115019/2568
GOBP_POSITIVE_REGULATION_OF_INSULIN_SECRETION_INVOLVED_IN_CELLULAR_RESPONSE_TO_GLUCOSE_STIMULUS	GOBP_POSITIVE_REGULATION_OF_INSULIN_SECRETION_INVOLVED_IN_CELLULAR_RESPONSE_TO_GLUCOSE_STIMULUS	GOBP_POSITIVE_REGULATION_OF_INSULIN_SECRETION_INVOLVED_IN_CELLULAR_RESPONSE_TO_GLUCOSE_STIMULUS	5	0.708729	1.67127	0.0152444	0.334792	0.320051	36	tags=40%, list=2%, signal=39%	1080/114
GOMF_NEUROTROPHIN_BINDING	GOMF_NEUROTROPHIN_BINDING	GOMF_NEUROTROPHIN_BINDING	3	0.826803	1.60989	0.0152688	0.334792	0.320051	392	tags=100%, list=17%, signal=83%	4915/4804/4916
GOBP_INTRINSIC_APOPTOTIC_SIGNALING_PATHWAY	GOBP_INTRINSIC_APOPTOTIC_SIGNALING_PATHWAY	GOBP_INTRINSIC_APOPTOTIC_SIGNALING_PATHWAY	26	-0.318762	-1.69803	0.0153091	0.334792	0.320051	1314	tags=69%, list=58%, signal=29%	6387/489/960/624/596/6615/219790/9833/10962/4582/1649/84944/57761/6279/6280/2810/138065/2056
GOBP_REGULATION_OF_OSTEOBLAST_DIFFERENTIATION	GOBP_REGULATION_OF_OSTEOBLAST_DIFFERENTIATION	GOBP_REGULATION_OF_OSTEOBLAST_DIFFERENTIATION	30	0.396541	1.68965	0.0154225	0.335646	0.320867	818	tags=60%, list=36%, signal=39%	117581/655/8074/338773/9464/7477/4488/7130/6422/6423/6096/3488/658/7424/3569/182/2247/3399
GOBP_MESENCHYMAL_CELL_APOPTOTIC_PROCESS	GOBP_MESENCHYMAL_CELL_APOPTOTIC_PROCESS	GOBP_MESENCHYMAL_CELL_APOPTOTIC_PROCESS	6	0.665881	1.67665	0.015432	0.335646	0.320867	309	tags=67%, list=14%, signal=58%	5076/655/4488/6899
GOBP_REGULATION_OF_PROTEIN_DEPOLYMERIZATION	GOBP_REGULATION_OF_PROTEIN_DEPOLYMERIZATION	GOBP_REGULATION_OF_PROTEIN_DEPOLYMERIZATION	10	0.547911	1.65228	0.0162185	0.345997	0.330762	151	tags=40%, list=7%, signal=37%	11075/88/6708/25802
GOBP_ATTACHMENT_OF_MITOTIC_SPINDLE_MICROTUBULES_TO_KINETOCHORE	GOBP_ATTACHMENT_OF_MITOTIC_SPINDLE_MICROTUBULES_TO_KINETOCHORE	GOBP_ATTACHMENT_OF_MITOTIC_SPINDLE_MICROTUBULES_TO_KINETOCHORE	3	-0.807658	-1.68616	0.0162551	0.345997	0.330762	436	tags=100%, list=19%, signal=81%	11004/81620
GOBP_ATTACHMENT_OF_SPINDLE_MICROTUBULES_TO_KINETOCHORE	GOBP_ATTACHMENT_OF_SPINDLE_MICROTUBULES_TO_KINETOCHORE	GOBP_ATTACHMENT_OF_SPINDLE_MICROTUBULES_TO_KINETOCHORE	3	-0.807658	-1.68616	0.0162551	0.345997	0.330762	436	tags=100%, list=19%, signal=81%	11004/81620
GOBP_MITOTIC_METAPHASE_PLATE_CONGRESSION	GOBP_MITOTIC_METAPHASE_PLATE_CONGRESSION	GOBP_MITOTIC_METAPHASE_PLATE_CONGRESSION	3	-0.807658	-1.68616	0.0162551	0.345997	0.330762	436	tags=100%, list=19%, signal=81%	11004/81620
GOBP_NEGATIVE_REGULATION_OF_METAPHASE_ANAPHASE_TRANSITION_OF_CELL_CYCLE	GOBP_NEGATIVE_REGULATION_OF_METAPHASE_ANAPHASE_TRANSITION_OF_CELL_CYCLE	GOBP_NEGATIVE_REGULATION_OF_METAPHASE_ANAPHASE_TRANSITION_OF_CELL_CYCLE	3	-0.807658	-1.68616	0.0162551	0.345997	0.330762	436	tags=100%, list=19%, signal=81%	7272/81620
GOBP_REGULATION_OF_ODONTOGENESIS_OF_DENTIN_CONTAINING_TOOTH	GOBP_REGULATION_OF_ODONTOGENESIS_OF_DENTIN_CONTAINING_TOOTH	GOBP_REGULATION_OF_ODONTOGENESIS_OF_DENTIN_CONTAINING_TOOTH	4	0.746147	1.61534	0.016305	0.345997	0.330762	373	tags=75%, list=17%, signal=63%	340419/147495/4804
GOMF_CARBOHYDRATE_DERIVATIVE_TRANSMEMBRANE_TRANSPORTER_ACTIVITY	GOMF_CARBOHYDRATE_DERIVATIVE_TRANSMEMBRANE_TRANSPORTER_ACTIVITY	GOMF_CARBOHYDRATE_DERIVATIVE_TRANSMEMBRANE_TRANSPORTER_ACTIVITY	4	0.748853	1.6212	0.016305	0.345997	0.330762	351	tags=75%, list=16%, signal=63%	6523/64078/6524
GOBP_FACE_DEVELOPMENT	GOBP_FACE_DEVELOPMENT	GOBP_FACE_DEVELOPMENT	15	0.486803	1.69439	0.0164326	0.345997	0.330762	309	tags=47%, list=14%, signal=41%	79977/4313/220/1277/83716/64220/6899
GOBP_ANION_HOMEOSTASIS	GOBP_ANION_HOMEOSTASIS	GOBP_ANION_HOMEOSTASIS	10	0.547082	1.64978	0.0164392	0.345997	0.330762	350	tags=50%, list=16%, signal=42%	10568/6424/8074/6557/3784
GOCC_SPANNING_COMPONENT_OF_PLASMA_MEMBRANE	GOCC_SPANNING_COMPONENT_OF_PLASMA_MEMBRANE	GOCC_SPANNING_COMPONENT_OF_PLASMA_MEMBRANE	2	0.909657	1.52578	0.0166669	0.345997	0.330762	205	tags=100%, list=9%, signal=91%	57419/55966
GOBP_CARDIAC_SEPTUM_DEVELOPMENT	GOBP_CARDIAC_SEPTUM_DEVELOPMENT	GOBP_CARDIAC_SEPTUM_DEVELOPMENT	22	0.439338	1.71482	0.0167208	0.345997	0.330762	493	tags=50%, list=22%, signal=39%	655/4488/6586/64220/6899/187/653/9353/26508/2702/10512
GOBP_POSITIVE_REGULATION_OF_CHROMOSOME_SEGREGATION	GOBP_POSITIVE_REGULATION_OF_CHROMOSOME_SEGREGATION	GOBP_POSITIVE_REGULATION_OF_CHROMOSOME_SEGREGATION	3	-0.806322	-1.68338	0.0167881	0.345997	0.330762	439	tags=100%, list=20%, signal=81%	9212/81620
GOBP_SODIUM_DEPENDENT_PHOSPHATE_TRANSPORT	GOBP_SODIUM_DEPENDENT_PHOSPHATE_TRANSPORT	GOBP_SODIUM_DEPENDENT_PHOSPHATE_TRANSPORT	3	0.821434	1.59944	0.0168084	0.345997	0.330762	71	tags=67%, list=3%, signal=65%	10568/6424
GOBP_RENAL_SYSTEM_VASCULATURE_DEVELOPMENT	GOBP_RENAL_SYSTEM_VASCULATURE_DEVELOPMENT	GOBP_RENAL_SYSTEM_VASCULATURE_DEVELOPMENT	14	0.496481	1.69117	0.0168412	0.345997	0.330762	864	tags=79%, list=38%, signal=49%	655/8710/2303/6943/59/4854/80310/130497/947/7010/1909
GOBP_REGULATION_OF_CELL_SUBSTRATE_ADHESION	GOBP_REGULATION_OF_CELL_SUBSTRATE_ADHESION	GOBP_REGULATION_OF_CELL_SUBSTRATE_ADHESION	46	0.346711	1.65468	0.0169053	0.345997	0.330762	882	tags=59%, list=39%, signal=36%	10630/151887/6366/2199/55966/1295/1307/1277/2042/10562/11117/4070/347/6422/4680/2294/27185/7471/395/5314/182/7070/4653/10085/7010/2316/6695
GOBP_CYTOLYSIS_BY_HOST_OF_SYMBIONT_CELLS	GOBP_CYTOLYSIS_BY_HOST_OF_SYMBIONT_CELLS	GOBP_CYTOLYSIS_BY_HOST_OF_SYMBIONT_CELLS	1	0.991993	1.32801	0.0169674	0.345997	0.330762	19	tags=100%, list=1%, signal=99%	130120
GOBP_AMYLOID_BETA_FORMATION	GOBP_AMYLOID_BETA_FORMATION	GOBP_AMYLOID_BETA_FORMATION	3	0.820125	1.59689	0.017065	0.345997	0.330762	407	tags=100%, list=18%, signal=82%	10418/4915/2043
GOBP_AMYLOID_PRECURSOR_PROTEIN_CATABOLIC_PROCESS	GOBP_AMYLOID_PRECURSOR_PROTEIN_CATABOLIC_PROCESS	GOBP_AMYLOID_PRECURSOR_PROTEIN_CATABOLIC_PROCESS	3	0.820125	1.59689	0.017065	0.345997	0.330762	407	tags=100%, list=18%, signal=82%	10418/4915/2043
GOBP_REGULATION_OF_AMYLOID_PRECURSOR_PROTEIN_CATABOLIC_PROCESS	GOBP_REGULATION_OF_AMYLOID_PRECURSOR_PROTEIN_CATABOLIC_PROCESS	GOBP_REGULATION_OF_AMYLOID_PRECURSOR_PROTEIN_CATABOLIC_PROCESS	3	0.820125	1.59689	0.017065	0.345997	0.330762	407	tags=100%, list=18%, signal=82%	10418/4915/2043
GOBP_REGULATION_OF_MULTICELLULAR_ORGANISMAL_DEVELOPMENT	GOBP_REGULATION_OF_MULTICELLULAR_ORGANISMAL_DEVELOPMENT	GOBP_REGULATION_OF_MULTICELLULAR_ORGANISMAL_DEVELOPMENT	262	0.226543	1.42714	0.0171608	0.345997	0.330762	968	tags=51%, list=43%, signal=33%	130120/1080/5068/4821/79977/51083/6363/5076/6424/306/347730/6356/1311/655/8074/2202/338773/54845/4256/4958/3400/5999/57817/284217/55966/4488/23768/3696/89780/9573/2736/7058/64084/7130/4915/58494/3908/6820/11117/358/2303/1001/6422/187/6692/4804/1215/3575/9760/4916/9353/2043/26508/64094/58495/147372/58529/2487/26154/2915/221476/10512/6423/54829/1634/30812/2066/7472/8326/6258/57864/8817/658/10272/20…
GOBP_PROTEIN_LOCALIZATION_TO_CHROMOSOME	GOBP_PROTEIN_LOCALIZATION_TO_CHROMOSOME	GOBP_PROTEIN_LOCALIZATION_TO_CHROMOSOME	7	-0.59332	-1.81299	0.0172187	0.345997	0.330762	530	tags=86%, list=24%, signal=66%	983/157570/1058/9212/7272/81620
GOCC_MULTIVESICULAR_BODY	GOCC_MULTIVESICULAR_BODY	GOCC_MULTIVESICULAR_BODY	4	-0.742539	-1.7856	0.017356	0.345997	0.330762	583	tags=100%, list=26%, signal=74%	6439/5874/246213
GOBP_DNA_REPLICATION	GOBP_DNA_REPLICATION	GOBP_DNA_REPLICATION	18	-0.363368	-1.67858	0.0174182	0.345997	0.330762	595	tags=72%, list=26%, signal=54%	4176/80119/9837/983/157570/641/146956/144455/990/10293/55388/81620/9401
GOBP_MITOTIC_SPINDLE_MIDZONE_ASSEMBLY	GOBP_MITOTIC_SPINDLE_MIDZONE_ASSEMBLY	GOBP_MITOTIC_SPINDLE_MIDZONE_ASSEMBLY	3	-0.802315	-1.67501	0.0174987	0.345997	0.330762	448	tags=100%, list=20%, signal=80%	9212/24137
GOBP_SPINDLE_ELONGATION	GOBP_SPINDLE_ELONGATION	GOBP_SPINDLE_ELONGATION	3	-0.802315	-1.67501	0.0174987	0.345997	0.330762	448	tags=100%, list=20%, signal=80%	9212/24137
GOBP_SPINDLE_MIDZONE_ASSEMBLY	GOBP_SPINDLE_MIDZONE_ASSEMBLY	GOBP_SPINDLE_MIDZONE_ASSEMBLY	3	-0.802315	-1.67501	0.0174987	0.345997	0.330762	448	tags=100%, list=20%, signal=80%	9212/24137
GOBP_INORGANIC_ANION_TRANSMEMBRANE_TRANSPORT	GOBP_INORGANIC_ANION_TRANSMEMBRANE_TRANSPORT	GOBP_INORGANIC_ANION_TRANSMEMBRANE_TRANSPORT	15	0.483458	1.68275	0.0176424	0.345997	0.330762	237	tags=40%, list=11%, signal=36%	1080/6523/57101/115019/2568/6557
GOCC_HETEROCHROMATIN	GOCC_HETEROCHROMATIN	GOCC_HETEROCHROMATIN	5	-0.670677	-1.76796	0.0176508	0.345997	0.330762	745	tags=100%, list=33%, signal=67%	157570/146956/1058/26038
GOBP_POSITIVE_REGULATION_OF_UBIQUITIN_PROTEIN_TRANSFERASE_ACTIVITY	GOBP_POSITIVE_REGULATION_OF_UBIQUITIN_PROTEIN_TRANSFERASE_ACTIVITY	GOBP_POSITIVE_REGULATION_OF_UBIQUITIN_PROTEIN_TRANSFERASE_ACTIVITY	3	-0.80098	-1.67222	0.0176763	0.345997	0.330762	451	tags=100%, list=20%, signal=80%	57761/991
GOBP_REGULATION_OF_UBIQUITIN_PROTEIN_TRANSFERASE_ACTIVITY	GOBP_REGULATION_OF_UBIQUITIN_PROTEIN_TRANSFERASE_ACTIVITY	GOBP_REGULATION_OF_UBIQUITIN_PROTEIN_TRANSFERASE_ACTIVITY	3	-0.80098	-1.67222	0.0176763	0.345997	0.330762	451	tags=100%, list=20%, signal=80%	57761/991
GOMF_IGG_BINDING	GOMF_IGG_BINDING	GOMF_IGG_BINDING	3	-0.800089	-1.67036	0.0176763	0.345997	0.330762	453	tags=100%, list=20%, signal=80%	9103/2215
GOBP_TRACHEA_MORPHOGENESIS	GOBP_TRACHEA_MORPHOGENESIS	GOBP_TRACHEA_MORPHOGENESIS	2	0.906542	1.52055	0.0177167	0.345997	0.330762	212	tags=100%, list=9%, signal=91%	340419/7477
GOBP_EMBRYONIC_CAMERA_TYPE_EYE_MORPHOGENESIS	GOBP_EMBRYONIC_CAMERA_TYPE_EYE_MORPHOGENESIS	GOBP_EMBRYONIC_CAMERA_TYPE_EYE_MORPHOGENESIS	6	0.660984	1.66432	0.017788	0.345997	0.330762	297	tags=67%, list=13%, signal=58%	5076/655/220/64220
GOBP_POSITIVE_REGULATION_OF_RECEPTOR_MEDIATED_ENDOCYTOSIS	GOBP_POSITIVE_REGULATION_OF_RECEPTOR_MEDIATED_ENDOCYTOSIS	GOBP_POSITIVE_REGULATION_OF_RECEPTOR_MEDIATED_ENDOCYTOSIS	9	0.585899	1.68348	0.0177942	0.345997	0.330762	242	tags=44%, list=11%, signal=40%	6363/6424/6366/89780
GOBP_POSITIVE_REGULATION_OF_MONOOXYGENASE_ACTIVITY	GOBP_POSITIVE_REGULATION_OF_MONOOXYGENASE_ACTIVITY	GOBP_POSITIVE_REGULATION_OF_MONOOXYGENASE_ACTIVITY	4	0.743361	1.60931	0.0177986	0.345997	0.330762	346	tags=75%, list=15%, signal=64%	8074/3357/1001
GOBP_ADHESION_OF_SYMBIONT_TO_HOST_CELL	GOBP_ADHESION_OF_SYMBIONT_TO_HOST_CELL	GOBP_ADHESION_OF_SYMBIONT_TO_HOST_CELL	1	0.991103	1.32682	0.0178526	0.345997	0.330762	21	tags=100%, list=1%, signal=99%	131578
GOBP_NEGATIVE_REGULATION_OF_PROTEIN_LOCALIZATION_TO_CELL_PERIPHERY	GOBP_NEGATIVE_REGULATION_OF_PROTEIN_LOCALIZATION_TO_CELL_PERIPHERY	GOBP_NEGATIVE_REGULATION_OF_PROTEIN_LOCALIZATION_TO_CELL_PERIPHERY	1	0.991103	1.32682	0.0178526	0.345997	0.330762	21	tags=100%, list=1%, signal=99%	131578
GOBP_POSITIVE_REGULATION_OF_ANION_TRANSMEMBRANE_TRANSPORT	GOBP_POSITIVE_REGULATION_OF_ANION_TRANSMEMBRANE_TRANSPORT	GOBP_POSITIVE_REGULATION_OF_ANION_TRANSMEMBRANE_TRANSPORT	1	0.991548	1.32741	0.0178526	0.345997	0.330762	20	tags=100%, list=1%, signal=99%	1080
GOBP_POSITIVE_REGULATION_OF_ENAMEL_MINERALIZATION	GOBP_POSITIVE_REGULATION_OF_ENAMEL_MINERALIZATION	GOBP_POSITIVE_REGULATION_OF_ENAMEL_MINERALIZATION	1	0.991548	1.32741	0.0178526	0.345997	0.330762	20	tags=100%, list=1%, signal=99%	1080
GOBP_RECEPTOR_MEDIATED_VIRION_ATTACHMENT_TO_HOST_CELL	GOBP_RECEPTOR_MEDIATED_VIRION_ATTACHMENT_TO_HOST_CELL	GOBP_RECEPTOR_MEDIATED_VIRION_ATTACHMENT_TO_HOST_CELL	1	0.991103	1.32682	0.0178526	0.345997	0.330762	21	tags=100%, list=1%, signal=99%	131578
GOBP_REGULATION_OF_ENAMEL_MINERALIZATION	GOBP_REGULATION_OF_ENAMEL_MINERALIZATION	GOBP_REGULATION_OF_ENAMEL_MINERALIZATION	1	0.991548	1.32741	0.0178526	0.345997	0.330762	20	tags=100%, list=1%, signal=99%	1080
GOBP_VIRION_ATTACHMENT_TO_HOST_CELL	GOBP_VIRION_ATTACHMENT_TO_HOST_CELL	GOBP_VIRION_ATTACHMENT_TO_HOST_CELL	1	0.991103	1.32682	0.0178526	0.345997	0.330762	21	tags=100%, list=1%, signal=99%	131578
GOMF_CHLORIDE_CHANNEL_INHIBITOR_ACTIVITY	GOMF_CHLORIDE_CHANNEL_INHIBITOR_ACTIVITY	GOMF_CHLORIDE_CHANNEL_INHIBITOR_ACTIVITY	1	0.991548	1.32741	0.0178526	0.345997	0.330762	20	tags=100%, list=1%, signal=99%	1080
GOMF_CHLORIDE_CHANNEL_REGULATOR_ACTIVITY	GOMF_CHLORIDE_CHANNEL_REGULATOR_ACTIVITY	GOMF_CHLORIDE_CHANNEL_REGULATOR_ACTIVITY	1	0.991548	1.32741	0.0178526	0.345997	0.330762	20	tags=100%, list=1%, signal=99%	1080
GOBP_REGULATION_OF_GLYCOGEN_METABOLIC_PROCESS	GOBP_REGULATION_OF_GLYCOGEN_METABOLIC_PROCESS	GOBP_REGULATION_OF_GLYCOGEN_METABOLIC_PROCESS	3	-0.797418	-1.66478	0.0180316	0.345997	0.330762	459	tags=100%, list=20%, signal=80%	7262/2645
GOBP_TESTOSTERONE_BIOSYNTHETIC_PROCESS	GOBP_TESTOSTERONE_BIOSYNTHETIC_PROCESS	GOBP_TESTOSTERONE_BIOSYNTHETIC_PROCESS	2	-0.910547	-1.56292	0.0181816	0.345997	0.330762	204	tags=100%, list=9%, signal=91%	1588
GOMF_OXIDOREDUCTASE_ACTIVITY_ACTING_ON_THE_CH_CH_GROUP_OF_DONORS_NAD_OR_NADP_AS_ACCEPTOR	GOMF_OXIDOREDUCTASE_ACTIVITY_ACTING_ON_THE_CH_CH_GROUP_OF_DONORS_NAD_OR_NADP_AS_ACCEPTOR	GOMF_OXIDOREDUCTASE_ACTIVITY_ACTING_ON_THE_CH_CH_GROUP_OF_DONORS_NAD_OR_NADP_AS_ACCEPTOR	2	-0.908767	-1.55987	0.0181816	0.345997	0.330762	208	tags=100%, list=9%, signal=91%	27294
GOBP_OPTIC_CUP_MORPHOGENESIS_INVOLVED_IN_CAMERA_TYPE_EYE_DEVELOPMENT	GOBP_OPTIC_CUP_MORPHOGENESIS_INVOLVED_IN_CAMERA_TYPE_EYE_DEVELOPMENT	GOBP_OPTIC_CUP_MORPHOGENESIS_INVOLVED_IN_CAMERA_TYPE_EYE_DEVELOPMENT	2	0.904317	1.51682	0.0182416	0.345997	0.330762	217	tags=100%, list=10%, signal=90%	5076/220
GOBP_MIRNA_CATABOLIC_PROCESS	GOBP_MIRNA_CATABOLIC_PROCESS	GOBP_MIRNA_CATABOLIC_PROCESS	1	-0.991548	-1.31153	0.0182854	0.345997	0.330762	21	tags=100%, list=1%, signal=99%
GOBP_NCRNA_CATABOLIC_PROCESS	GOBP_NCRNA_CATABOLIC_PROCESS	GOBP_NCRNA_CATABOLIC_PROCESS	1	-0.991548	-1.31153	0.0182854	0.345997	0.330762	21	tags=100%, list=1%, signal=99%
GOBP_POSITIVE_REGULATION_OF_CYTOPLASMIC_TRANSLATION	GOBP_POSITIVE_REGULATION_OF_CYTOPLASMIC_TRANSLATION	GOBP_POSITIVE_REGULATION_OF_CYTOPLASMIC_TRANSLATION	1	-0.991548	-1.31153	0.0182854	0.345997	0.330762	21	tags=100%, list=1%, signal=99%
GOBP_POSITIVE_REGULATION_OF_TOR_SIGNALING	GOBP_POSITIVE_REGULATION_OF_TOR_SIGNALING	GOBP_POSITIVE_REGULATION_OF_TOR_SIGNALING	1	-0.991548	-1.31153	0.0182854	0.345997	0.330762	21	tags=100%, list=1%, signal=99%
GOBP_PRE_MIRNA_PROCESSING	GOBP_PRE_MIRNA_PROCESSING	GOBP_PRE_MIRNA_PROCESSING	1	-0.991548	-1.31153	0.0182854	0.345997	0.330762	21	tags=100%, list=1%, signal=99%
GOBP_RNA_3_URIDYLATION	GOBP_RNA_3_URIDYLATION	GOBP_RNA_3_URIDYLATION	1	-0.991548	-1.31153	0.0182854	0.345997	0.330762	21	tags=100%, list=1%, signal=99%
GOMF_G_QUADRUPLEX_RNA_BINDING	GOMF_G_QUADRUPLEX_RNA_BINDING	GOMF_G_QUADRUPLEX_RNA_BINDING	1	-0.991548	-1.31153	0.0182854	0.345997	0.330762	21	tags=100%, list=1%, signal=99%
GOBP_CELL_FATE_SPECIFICATION	GOBP_CELL_FATE_SPECIFICATION	GOBP_CELL_FATE_SPECIFICATION	20	0.455021	1.72258	0.0184025	0.346573	0.331313	392	tags=50%, list=17%, signal=42%	4821/5076/54845/9496/89780/2736/6899/145258/50846/4916
GOBP_NON_CANONICAL_WNT_SIGNALING_PATHWAY	GOBP_NON_CANONICAL_WNT_SIGNALING_PATHWAY	GOBP_NON_CANONICAL_WNT_SIGNALING_PATHWAY	18	0.482546	1.77968	0.0184025	0.346573	0.331313	625	tags=61%, list=28%, signal=44%	6425/6424/11211/57216/144165/84870/6422/2487/6423/8326/7476
GOBP_NEGATIVE_REGULATION_OF_LEUKOCYTE_MIGRATION	GOBP_NEGATIVE_REGULATION_OF_LEUKOCYTE_MIGRATION	GOBP_NEGATIVE_REGULATION_OF_LEUKOCYTE_MIGRATION	15	0.480246	1.67157	0.0184489	0.346631	0.331368	663	tags=67%, list=29%, signal=47%	6366/7130/11117/79148/347/653/9353/6347/4345/11240
GOBP_CELL_PART_MORPHOGENESIS	GOBP_CELL_PART_MORPHOGENESIS	GOBP_CELL_PART_MORPHOGENESIS	127	0.259751	1.51394	0.0185164	0.347085	0.331803	1121	tags=63%, list=50%, signal=33%	137970/5076/2676/25830/1496/10630/655/84623/644168/4684/51761/284217/7477/9201/2042/23768/6586/89780/203447/2736/1272/10090/4915/9211/3908/3918/4804/345651/9353/2043/91653/10512/158866/4854/57689/658/2049/27185/170302/1009/22871/7476/25806/10439/5365/51473/8633/22854/50944/5063/57611/90249/8499/11178/7070/1813/4131/1909/9369/23114/1949/91624/152330/127833/3480/2048/23237/4776/57699/3909/3800/1334…
GOBP_NEGATIVE_REGULATION_OF_LOCOMOTION	GOBP_NEGATIVE_REGULATION_OF_LOCOMOTION	GOBP_NEGATIVE_REGULATION_OF_LOCOMOTION	63	0.314903	1.60569	0.0186438	0.348656	0.333304	1096	tags=70%, list=49%, signal=37%	3036/6366/127435/93649/1281/89780/7130/11117/79148/4070/347/6422/1809/4804/653/9353/2043/2915/6347/10512/6423/54328/1634/3488/4345/5365/11240/5592/7122/182/2247/7070/10653/1813/23213/225689/7075/2697/1800/79812/4681/2022/11009/11122
GOBP_RESPIRATORY_SYSTEM_DEVELOPMENT	GOBP_RESPIRATORY_SYSTEM_DEVELOPMENT	GOBP_RESPIRATORY_SYSTEM_DEVELOPMENT	48	0.340226	1.63108	0.0187934	0.350635	0.335197	1029	tags=73%, list=46%, signal=40%	79977/340419/10630/93649/64399/284217/7477/220/1281/9496/2736/83716/64220/6943/147372/26154/9509/7472/8817/3488/9242/2294/2252/2247/10365/84525/7043/54768/4311/23414/7482/1636/2324/5916/3791
GOBP_ACTIN_NUCLEATION	GOBP_ACTIN_NUCLEATION	GOBP_ACTIN_NUCLEATION	4	0.740414	1.60293	0.0190432	0.35447	0.338862	335	tags=75%, list=15%, signal=64%	1496/25802/54551
GOBP_POTASSIUM_ION_IMPORT_ACROSS_PLASMA_MEMBRANE	GOBP_POTASSIUM_ION_IMPORT_ACROSS_PLASMA_MEMBRANE	GOBP_POTASSIUM_ION_IMPORT_ACROSS_PLASMA_MEMBRANE	14	0.491504	1.67422	0.0193208	0.358802	0.343004	421	tags=50%, list=19%, signal=41%	479/477/10021/6557/3784/3773/3765
GOMF_RETINOIC_ACID_4_HYDROXYLASE_ACTIVITY	GOMF_RETINOIC_ACID_4_HYDROXYLASE_ACTIVITY	GOMF_RETINOIC_ACID_4_HYDROXYLASE_ACTIVITY	3	-0.792965	-1.65549	0.0194598	0.360547	0.344672	469	tags=100%, list=21%, signal=79%	29785/56603
GOBP_DNA_REPLICATION_INITIATION	GOBP_DNA_REPLICATION_INITIATION	GOBP_DNA_REPLICATION_INITIATION	4	-0.737194	-1.77275	0.0195872	0.361234	0.345329	595	tags=100%, list=26%, signal=74%	990/55388/81620
GOBP_DNA_UNWINDING_INVOLVED_IN_DNA_REPLICATION	GOBP_DNA_UNWINDING_INVOLVED_IN_DNA_REPLICATION	GOBP_DNA_UNWINDING_INVOLVED_IN_DNA_REPLICATION	4	-0.737194	-1.77275	0.0195872	0.361234	0.345329	595	tags=100%, list=26%, signal=74%	9837/641/9401
GOBP_MAMMARY_GLAND_EPITHELIUM_DEVELOPMENT	GOBP_MAMMARY_GLAND_EPITHELIUM_DEVELOPMENT	GOBP_MAMMARY_GLAND_EPITHELIUM_DEVELOPMENT	11	0.548165	1.70318	0.0197081	0.362256	0.346306	809	tags=82%, list=36%, signal=53%	9914/6356/7477/4488/2066/7472/2294/2247/81606
GOBP_REGULATION_OF_BIOMINERALIZATION	GOBP_REGULATION_OF_BIOMINERALIZATION	GOBP_REGULATION_OF_BIOMINERALIZATION	26	0.419925	1.73386	0.0197331	0.362256	0.346306	133	tags=27%, list=6%, signal=26%	1080/1311/655/8074/338773/4256/4958
GOBP_EPIDERMAL_CELL_DIFFERENTIATION	GOBP_EPIDERMAL_CELL_DIFFERENTIATION	GOBP_EPIDERMAL_CELL_DIFFERENTIATION	36	0.37213	1.66117	0.0197921	0.362508	0.346547	756	tags=56%, list=34%, signal=37%	130120/5068/79977/6424/54845/79152/4488/9573/6820/1001/3784/58495/26154/10083/124842/7062/3872/8796/5017/182
GOBP_PROTEIN_AUTOUBIQUITINATION	GOBP_PROTEIN_AUTOUBIQUITINATION	GOBP_PROTEIN_AUTOUBIQUITINATION	4	-0.73363	-1.76418	0.0199603	0.364753	0.348693	603	tags=100%, list=27%, signal=73%	114804/131405/138065
GOBP_GLYCINE_TRANSPORT	GOBP_GLYCINE_TRANSPORT	GOBP_GLYCINE_TRANSPORT	3	0.812498	1.58204	0.0201444	0.36728	0.351108	153	tags=67%, list=7%, signal=62%	54716/5999
GOBP_MODULATION_OF_PROCESS_OF_ANOTHER_ORGANISM	GOBP_MODULATION_OF_PROCESS_OF_ANOTHER_ORGANISM	GOBP_MODULATION_OF_PROCESS_OF_ANOTHER_ORGANISM	4	0.732143	1.58502	0.0202879	0.368373	0.352153	22	tags=50%, list=1%, signal=50%	130120/5068
GOBP_CHLORIDE_TRANSPORT	GOBP_CHLORIDE_TRANSPORT	GOBP_CHLORIDE_TRANSPORT	21	0.426071	1.64202	0.0203226	0.368373	0.352153	237	tags=33%, list=11%, signal=30%	1080/54102/6523/57101/115019/2568/6557
GOBP_HOMOLOGOUS_CHROMOSOME_SEGREGATION	GOBP_HOMOLOGOUS_CHROMOSOME_SEGREGATION	GOBP_HOMOLOGOUS_CHROMOSOME_SEGREGATION	8	-0.549877	-1.78543	0.020591	0.368373	0.352153	533	tags=88%, list=24%, signal=67%	29893/2177/9700/9232/26255/84944/56979
GOBP_PENTOSE_METABOLIC_PROCESS	GOBP_PENTOSE_METABOLIC_PROCESS	GOBP_PENTOSE_METABOLIC_PROCESS	2	-0.902092	-1.54841	0.0206058	0.368373	0.352153	223	tags=100%, list=10%, signal=90%	27294
GOBP_NEGATIVE_REGULATION_OF_CELL_GROWTH	GOBP_NEGATIVE_REGULATION_OF_CELL_GROWTH	GOBP_NEGATIVE_REGULATION_OF_CELL_GROWTH	25	0.416658	1.6905	0.0206137	0.368373	0.352153	494	tags=48%, list=22%, signal=38%	5999/6586/89780/1410/6422/9353/147906/2487/221476/58189/10512/6423
GOBP_CARDIAC_MUSCLE_TISSUE_DEVELOPMENT	GOBP_CARDIAC_MUSCLE_TISSUE_DEVELOPMENT	GOBP_CARDIAC_MUSCLE_TISSUE_DEVELOPMENT	54	0.324966	1.59707	0.0206836	0.368373	0.352153	530	tags=39%, list=24%, signal=30%	1301/140628/88/4634/655/5999/93649/10021/57817/4629/5350/70/4488/89780/2303/57158/653/2702/221476/2066/7472
GOBP_NEGATIVE_REGULATION_OF_MESENCHYMAL_CELL_APOPTOTIC_PROCESS	GOBP_NEGATIVE_REGULATION_OF_MESENCHYMAL_CELL_APOPTOTIC_PROCESS	GOBP_NEGATIVE_REGULATION_OF_MESENCHYMAL_CELL_APOPTOTIC_PROCESS	4	0.730657	1.58181	0.0207857	0.368373	0.352153	309	tags=75%, list=14%, signal=65%	5076/655/6899
GOBP_NEGATIVE_REGULATION_OF_STEM_CELL_POPULATION_MAINTENANCE	GOBP_NEGATIVE_REGULATION_OF_STEM_CELL_POPULATION_MAINTENANCE	GOBP_NEGATIVE_REGULATION_OF_STEM_CELL_POPULATION_MAINTENANCE	4	0.730367	1.58118	0.0207857	0.368373	0.352153	96	tags=50%, list=4%, signal=48%	5076/655
GOMF_PROTON_CHANNEL_ACTIVITY	GOMF_PROTON_CHANNEL_ACTIVITY	GOMF_PROTON_CHANNEL_ACTIVITY	1	0.990214	1.32563	0.0208034	0.368373	0.352153	23	tags=100%, list=1%, signal=99%	347741
GOBP_POSITIVE_REGULATION_OF_CELL_CYCLE_G2_M_PHASE_TRANSITION	GOBP_POSITIVE_REGULATION_OF_CELL_CYCLE_G2_M_PHASE_TRANSITION	GOBP_POSITIVE_REGULATION_OF_CELL_CYCLE_G2_M_PHASE_TRANSITION	5	-0.660873	-1.74211	0.0208804	0.368373	0.352153	767	tags=100%, list=34%, signal=66%	5087/983/995/993
GOMF_ALDEHYDE_DEHYDROGENASE_NAD_P_PLUS_ACTIVITY	GOMF_ALDEHYDE_DEHYDROGENASE_NAD_P_PLUS_ACTIVITY	GOMF_ALDEHYDE_DEHYDROGENASE_NAD_P_PLUS_ACTIVITY	5	0.698051	1.64609	0.0209167	0.368373	0.352153	506	tags=80%, list=22%, signal=62%	222/218/220/160428
GOMF_OXIDOREDUCTASE_ACTIVITY_ACTING_ON_THE_ALDEHYDE_OR_OXO_GROUP_OF_DONORS	GOMF_OXIDOREDUCTASE_ACTIVITY_ACTING_ON_THE_ALDEHYDE_OR_OXO_GROUP_OF_DONORS	GOMF_OXIDOREDUCTASE_ACTIVITY_ACTING_ON_THE_ALDEHYDE_OR_OXO_GROUP_OF_DONORS	5	0.698051	1.64609	0.0209167	0.368373	0.352153	506	tags=80%, list=22%, signal=62%	222/218/220/160428
GOMF_OXIDOREDUCTASE_ACTIVITY_ACTING_ON_THE_ALDEHYDE_OR_OXO_GROUP_OF_DONORS_NAD_OR_NADP_AS_ACCEPTOR	GOMF_OXIDOREDUCTASE_ACTIVITY_ACTING_ON_THE_ALDEHYDE_OR_OXO_GROUP_OF_DONORS_NAD_OR_NADP_AS_ACCEPTOR	GOMF_OXIDOREDUCTASE_ACTIVITY_ACTING_ON_THE_ALDEHYDE_OR_OXO_GROUP_OF_DONORS_NAD_OR_NADP_AS_ACCEPTOR	5	0.698051	1.64609	0.0209167	0.368373	0.352153	506	tags=80%, list=22%, signal=62%	222/218/220/160428
GOMF_GLYCEROL_CHANNEL_ACTIVITY	GOMF_GLYCEROL_CHANNEL_ACTIVITY	GOMF_GLYCEROL_CHANNEL_ACTIVITY	2	-0.900312	-1.54535	0.0209521	0.368373	0.352153	227	tags=100%, list=10%, signal=90%	441432
GOBP_LYMPHOCYTE_MIGRATION	GOBP_LYMPHOCYTE_MIGRATION	GOBP_LYMPHOCYTE_MIGRATION	20	0.449191	1.70051	0.0209927	0.368373	0.352153	700	tags=60%, list=31%, signal=42%	6363/6356/6366/58494/6288/347/9023/6367/6347/4345/11240/124976
GOBP_EMBRYONIC_CAMERA_TYPE_EYE_FORMATION	GOBP_EMBRYONIC_CAMERA_TYPE_EYE_FORMATION	GOBP_EMBRYONIC_CAMERA_TYPE_EYE_FORMATION	4	0.728697	1.57756	0.0210346	0.368373	0.352153	297	tags=75%, list=13%, signal=65%	5076/220/64220
GOCC_CELL_SURFACE	GOCC_CELL_SURFACE	GOCC_CELL_SURFACE	196	0.237721	1.45305	0.0210393	0.368373	0.352153	1233	tags=68%, list=55%, signal=34%	6530/6550/1080/11197/6508/2813/137970/79679/340419/6424/2676/347730/286133/150696/1015/10232/11211/115019/55068/4684/64399/9244/55966/9358/3696/89780/64084/58494/1410/2191/337/3784/6422/54587/3741/4804/4693/1048/3575/6975/2043/84168/23627/22801/5327/221806/56963/1902/4680/7472/4325/2615/8326/57864/4854/8406/9982/161198/10699/22871/7476/1232/4345/165530/2352/5365/3593/170689/8633/4486/7471/6678/53…
GOBP_IMMUNOLOGICAL_SYNAPSE_FORMATION	GOBP_IMMUNOLOGICAL_SYNAPSE_FORMATION	GOBP_IMMUNOLOGICAL_SYNAPSE_FORMATION	3	0.811045	1.57921	0.0211709	0.368373	0.352153	127	tags=67%, list=6%, signal=63%	6363/6366
GOBP_MYELOID_DENDRITIC_CELL_CHEMOTAXIS	GOBP_MYELOID_DENDRITIC_CELL_CHEMOTAXIS	GOBP_MYELOID_DENDRITIC_CELL_CHEMOTAXIS	3	0.811045	1.57921	0.0211709	0.368373	0.352153	127	tags=67%, list=6%, signal=63%	6363/6366
GOBP_POSITIVE_REGULATION_OF_ANTIGEN_PROCESSING_AND_PRESENTATION	GOBP_POSITIVE_REGULATION_OF_ANTIGEN_PROCESSING_AND_PRESENTATION	GOBP_POSITIVE_REGULATION_OF_ANTIGEN_PROCESSING_AND_PRESENTATION	3	0.811045	1.57921	0.0211709	0.368373	0.352153	127	tags=67%, list=6%, signal=63%	6363/6366
GOBP_POSITIVE_REGULATION_OF_DENDRITIC_CELL_ANTIGEN_PROCESSING_AND_PRESENTATION	GOBP_POSITIVE_REGULATION_OF_DENDRITIC_CELL_ANTIGEN_PROCESSING_AND_PRESENTATION	GOBP_POSITIVE_REGULATION_OF_DENDRITIC_CELL_ANTIGEN_PROCESSING_AND_PRESENTATION	3	0.811045	1.57921	0.0211709	0.368373	0.352153	127	tags=67%, list=6%, signal=63%	6363/6366
GOBP_NEGATIVE_REGULATION_OF_MULTICELLULAR_ORGANISMAL_PROCESS	GOBP_NEGATIVE_REGULATION_OF_MULTICELLULAR_ORGANISMAL_PROCESS	GOBP_NEGATIVE_REGULATION_OF_MULTICELLULAR_ORGANISMAL_PROCESS	191	0.242339	1.47934	0.0213683	0.370509	0.354195	968	tags=53%, list=43%, signal=33%	130120/5068/79977/340419/5076/140628/6356/655/477/8074/2202/4313/338773/3400/5999/144165/93649/57817/84676/5350/4488/89780/1149/7058/7130/58494/11117/284297/2191/2303/337/1001/4070/347/6422/4804/653/4916/9353/2043/147906/150/5327/58495/2702/2487/114899/221476/10203/10512/6423/54829/1634/30812/2615/284194/8654/3488/10272/6663/23090/7476/4139/4345/9510/641700/3593/283659/5592/130497/5733/2200/7122/…
GOBP_REGULATION_OF_SYSTEM_PROCESS	GOBP_REGULATION_OF_SYSTEM_PROCESS	GOBP_REGULATION_OF_SYSTEM_PROCESS	116	0.270379	1.54558	0.0213862	0.370509	0.354195	685	tags=41%, list=30%, signal=30%	26952/51083/10879/6508/140628/4634/477/4313/5999/27129/93649/10021/9464/57817/84676/152404/5350/1264/6442/23467/58494/146/358/7140/775/337/3784/3741/81285/23704/150/2702/221476/10203/10345/8654/3488/1674/729993/6663/10699/22871/7476/5592/57616/10398/5733
GOBP_CELLULAR_ANION_HOMEOSTASIS	GOBP_CELLULAR_ANION_HOMEOSTASIS	GOBP_CELLULAR_ANION_HOMEOSTASIS	4	0.725715	1.57111	0.0215325	0.371436	0.355081	350	tags=75%, list=16%, signal=63%	10568/8074/3784
GOBP_REGULATION_OF_APOPTOTIC_PROCESS_INVOLVED_IN_DEVELOPMENT	GOBP_REGULATION_OF_APOPTOTIC_PROCESS_INVOLVED_IN_DEVELOPMENT	GOBP_REGULATION_OF_APOPTOTIC_PROCESS_INVOLVED_IN_DEVELOPMENT	4	0.72648	1.57276	0.0215325	0.371436	0.355081	323	tags=75%, list=14%, signal=64%	5076/655/2303
GOBP_ENTEROENDOCRINE_CELL_DIFFERENTIATION	GOBP_ENTEROENDOCRINE_CELL_DIFFERENTIATION	GOBP_ENTEROENDOCRINE_CELL_DIFFERENTIATION	4	0.725071	1.56971	0.0217814	0.37303	0.356605	401	tags=75%, list=18%, signal=62%	4821/653/3642
GOBP_TYPE_B_PANCREATIC_CELL_DEVELOPMENT	GOBP_TYPE_B_PANCREATIC_CELL_DEVELOPMENT	GOBP_TYPE_B_PANCREATIC_CELL_DEVELOPMENT	4	0.725071	1.56971	0.0217814	0.37303	0.356605	401	tags=75%, list=18%, signal=62%	4821/653/3642
GOBP_NEGATIVE_REGULATION_OF_DNA_BINDING_TRANSCRIPTION_FACTOR_ACTIVITY	GOBP_NEGATIVE_REGULATION_OF_DNA_BINDING_TRANSCRIPTION_FACTOR_ACTIVITY	GOBP_NEGATIVE_REGULATION_OF_DNA_BINDING_TRANSCRIPTION_FACTOR_ACTIVITY	22	0.425342	1.66019	0.0218151	0.37303	0.356605	952	tags=73%, list=42%, signal=42%	6425/6424/655/9464/4488/26508/2307/5740/55655/4345/5314/56849/3399/4188/2316/7291
GOBP_NEGATIVE_REGULATION_OF_ANDROGEN_RECEPTOR_SIGNALING_PATHWAY	GOBP_NEGATIVE_REGULATION_OF_ANDROGEN_RECEPTOR_SIGNALING_PATHWAY	GOBP_NEGATIVE_REGULATION_OF_ANDROGEN_RECEPTOR_SIGNALING_PATHWAY	3	0.809884	1.57695	0.0219407	0.37303	0.356605	430	tags=100%, list=19%, signal=81%	6422/6943/26508
GOBP_REGULATION_OF_ANDROGEN_RECEPTOR_SIGNALING_PATHWAY	GOBP_REGULATION_OF_ANDROGEN_RECEPTOR_SIGNALING_PATHWAY	GOBP_REGULATION_OF_ANDROGEN_RECEPTOR_SIGNALING_PATHWAY	3	0.809884	1.57695	0.0219407	0.37303	0.356605	430	tags=100%, list=19%, signal=81%	6422/6943/26508
GOBP_NEGATIVE_REGULATION_OF_CELL_DIVISION	GOBP_NEGATIVE_REGULATION_OF_CELL_DIVISION	GOBP_NEGATIVE_REGULATION_OF_CELL_DIVISION	3	-0.781834	-1.63225	0.0219592	0.37303	0.356605	494	tags=100%, list=22%, signal=78%	144455/9212
GOBP_NEGATIVE_REGULATION_OF_DNA_REPLICATION	GOBP_NEGATIVE_REGULATION_OF_DNA_REPLICATION	GOBP_NEGATIVE_REGULATION_OF_DNA_REPLICATION	3	-0.781834	-1.63225	0.0219592	0.37303	0.356605	494	tags=100%, list=22%, signal=78%	990/81620
GOBP_CELL_MATRIX_ADHESION	GOBP_CELL_MATRIX_ADHESION	GOBP_CELL_MATRIX_ADHESION	55	0.334647	1.65872	0.0219977	0.37303	0.356605	910	tags=60%, list=40%, signal=37%	88/10232/6366/55966/9358/1281/1307/2042/3696/11117/347/6422/1308/22801/4680/1305/27185/7148/10516/55901/395/5314/182/947/340706/8499/7070/4653/7010/8515/83700/81792/3680
GOBP_POSITIVE_REGULATION_OF_PROTEIN_LOCALIZATION_TO_MEMBRANE	GOBP_POSITIVE_REGULATION_OF_PROTEIN_LOCALIZATION_TO_MEMBRANE	GOBP_POSITIVE_REGULATION_OF_PROTEIN_LOCALIZATION_TO_MEMBRANE	14	0.485699	1.65445	0.0222199	0.375821	0.359273	273	tags=36%, list=12%, signal=32%	57628/342667/2042/89780/7130
GOBP_NEGATIVE_REGULATION_OF_DEVELOPMENTAL_PROCESS	GOBP_NEGATIVE_REGULATION_OF_DEVELOPMENTAL_PROCESS	GOBP_NEGATIVE_REGULATION_OF_DEVELOPMENTAL_PROCESS	169	0.244072	1.46737	0.0222563	0.375821	0.359273	968	tags=53%, list=43%, signal=33%	130120/5068/4821/117581/79977/6425/340419/5076/6356/655/8074/2202/338773/3400/5999/144165/93649/9464/4488/89780/9573/7058/7130/6899/11117/1289/2303/1001/4070/6422/4804/653/1048/4916/2043/147906/26287/58495/58529/2487/56963/221476/862/10512/6423/54829/1634/6096/30812/4854/3488/10272/6663/22871/7476/4139/9510/79365/641700/7424/283659/130497/2200/7122/7471/6678/3569/182/64321/6939/10365/7070/7041/84…
GOBP_PERICARDIUM_DEVELOPMENT	GOBP_PERICARDIUM_DEVELOPMENT	GOBP_PERICARDIUM_DEVELOPMENT	4	0.72485	1.56923	0.0225282	0.379612	0.362898	379	tags=75%, list=17%, signal=62%	655/9464/653
GOBP_REGULATION_OF_CELL_PROJECTION_ORGANIZATION	GOBP_REGULATION_OF_CELL_PROJECTION_ORGANIZATION	GOBP_REGULATION_OF_CELL_PROJECTION_ORGANIZATION	113	0.266176	1.51785	0.0226242	0.380335	0.363588	991	tags=58%, list=44%, signal=34%	6363/11075/1496/10630/655/150696/6366/51761/2042/89780/1272/10090/4915/4070/6422/1809/653/9760/4916/9353/2043/54869/56963/10512/6423/10083/57554/1902/158866/57689/2049/5653/27185/22871/7476/4139/5420/5365/51473/22854/7471/5063/57611/4651/5376/8499/11178/7070/7043/4131/148170/5396/22873/257194/2316/7431/6695/1949/225689/3480/26051/2048/23237/4776/10602/6624
GOCC_ENDOSOME	GOCC_ENDOSOME	GOCC_ENDOSOME	100	0.273745	1.52588	0.0226661	0.380335	0.363588	489	tags=31%, list=22%, signal=25%	57111/6457/1080/2813/11075/6523/1735/477/92737/51761/84239/1780/2042/89780/7780/4915/1510/54551/337/3784/23057/4804/56937/2043/81285/84168/653145/8572/10203/171177/5322
GOBP_LUNG_SECRETORY_CELL_DIFFERENTIATION	GOBP_LUNG_SECRETORY_CELL_DIFFERENTIATION	GOBP_LUNG_SECRETORY_CELL_DIFFERENTIATION	1	-0.989769	-1.30918	0.0228189	0.382098	0.365274	25	tags=100%, list=1%, signal=99%
GOBP_BRANCHING_INVOLVED_IN_MAMMARY_GLAND_DUCT_MORPHOGENESIS	GOBP_BRANCHING_INVOLVED_IN_MAMMARY_GLAND_DUCT_MORPHOGENESIS	GOBP_BRANCHING_INVOLVED_IN_MAMMARY_GLAND_DUCT_MORPHOGENESIS	2	0.898531	1.50712	0.022966	0.383225	0.366352	230	tags=100%, list=10%, signal=90%	6356/4488
GOBP_CHAPERONE_COFACTOR_DEPENDENT_PROTEIN_REFOLDING	GOBP_CHAPERONE_COFACTOR_DEPENDENT_PROTEIN_REFOLDING	GOBP_CHAPERONE_COFACTOR_DEPENDENT_PROTEIN_REFOLDING	2	-0.894971	-1.53619	0.0230299	0.383225	0.366352	239	tags=100%, list=11%, signal=89%	374407
GOBP_DE_NOVO_PROTEIN_FOLDING	GOBP_DE_NOVO_PROTEIN_FOLDING	GOBP_DE_NOVO_PROTEIN_FOLDING	2	-0.894971	-1.53619	0.0230299	0.383225	0.366352	239	tags=100%, list=11%, signal=89%	374407
GOBP_CENTRAL_NERVOUS_SYSTEM_NEURON_AXONOGENESIS	GOBP_CENTRAL_NERVOUS_SYSTEM_NEURON_AXONOGENESIS	GOBP_CENTRAL_NERVOUS_SYSTEM_NEURON_AXONOGENESIS	7	0.632334	1.69183	0.0232188	0.383403	0.366522	611	tags=86%, list=27%, signal=63%	9201/2736/9353/2043/2049/1009
GOBP_CENTRAL_NERVOUS_SYSTEM_PROJECTION_NEURON_AXONOGENESIS	GOBP_CENTRAL_NERVOUS_SYSTEM_PROJECTION_NEURON_AXONOGENESIS	GOBP_CENTRAL_NERVOUS_SYSTEM_PROJECTION_NEURON_AXONOGENESIS	7	0.632334	1.69183	0.0232188	0.383403	0.366522	611	tags=86%, list=27%, signal=63%	9201/2736/9353/2043/2049/1009
GOBP_NEURAL_FOLD_FORMATION	GOBP_NEURAL_FOLD_FORMATION	GOBP_NEURAL_FOLD_FORMATION	3	0.806322	1.57001	0.0232238	0.383403	0.366522	438	tags=100%, list=19%, signal=81%	655/653/58495
GOBP_CELLULAR_RESPONSE_TO_RETINOIC_ACID	GOBP_CELLULAR_RESPONSE_TO_RETINOIC_ACID	GOBP_CELLULAR_RESPONSE_TO_RETINOIC_ACID	25	0.412649	1.67424	0.0232612	0.383403	0.366522	530	tags=48%, list=24%, signal=37%	5076/11211/9464/7477/1277/2042/89780/6899/358/4916/6096/7472
GOMF_OLIGOSACCHARIDE_BINDING	GOMF_OLIGOSACCHARIDE_BINDING	GOMF_OLIGOSACCHARIDE_BINDING	5	0.692259	1.63243	0.0232801	0.383403	0.366522	22	tags=40%, list=1%, signal=40%	130120/5068
GOBP_REGULATION_OF_ANATOMICAL_STRUCTURE_SIZE	GOBP_REGULATION_OF_ANATOMICAL_STRUCTURE_SIZE	GOBP_REGULATION_OF_ANATOMICAL_STRUCTURE_SIZE	88	0.279152	1.53146	0.0235741	0.387447	0.370388	511	tags=33%, list=23%, signal=27%	5076/88/6708/6344/6356/1311/477/4313/6366/3357/6649/25802/2006/7477/6557/89780/146/358/2303/3741/3575/9353/286527/150/2702/51334/10512/10083/59
GOBP_CELL_CELL_SIGNALING_BY_WNT	GOBP_CELL_CELL_SIGNALING_BY_WNT	GOBP_CELL_CELL_SIGNALING_BY_WNT	87	0.293001	1.60196	0.0236519	0.387929	0.370849	995	tags=60%, list=44%, signal=35%	11197/6425/340419/147495/6424/8532/27123/11211/27122/57216/144165/152573/7477/1277/89780/84870/1001/6422/145258/284654/4693/147906/26108/2487/6423/387914/7472/8326/6663/27185/7476/25806/4139/8796/51473/7471/164284/64321/2247/7041/4188/4653/1813/1909/23213/147111/7482/7483/92162/4776/7475/79705
GOBP_PEPTIDYL_LYSINE_METHYLATION	GOBP_PEPTIDYL_LYSINE_METHYLATION	GOBP_PEPTIDYL_LYSINE_METHYLATION	7	-0.577163	-1.76362	0.02386	0.389033	0.371904	956	tags=86%, list=43%, signal=49%	2625/4602/143241/26038/56979/150572
GOBP_NEGATIVE_REGULATION_OF_MUSCLE_HYPERTROPHY	GOBP_NEGATIVE_REGULATION_OF_MUSCLE_HYPERTROPHY	GOBP_NEGATIVE_REGULATION_OF_MUSCLE_HYPERTROPHY	6	0.647378	1.63006	0.0239136	0.389033	0.371904	562	tags=83%, list=25%, signal=63%	140628/5999/84676/221476/3488
GOBP_REGULATION_OF_THE_FORCE_OF_HEART_CONTRACTION	GOBP_REGULATION_OF_THE_FORCE_OF_HEART_CONTRACTION	GOBP_REGULATION_OF_THE_FORCE_OF_HEART_CONTRACTION	6	0.646296	1.62734	0.0239136	0.389033	0.371904	208	tags=50%, list=9%, signal=45%	4634/477/5350
GOMF_WATER_TRANSMEMBRANE_TRANSPORTER_ACTIVITY	GOMF_WATER_TRANSMEMBRANE_TRANSPORTER_ACTIVITY	GOMF_WATER_TRANSMEMBRANE_TRANSPORTER_ACTIVITY	6	0.64841	1.63266	0.0239136	0.389033	0.371904	319	tags=67%, list=14%, signal=57%	6523/10630/363/358
GOBP_RESPONSE_TO_RETINOIC_ACID	GOBP_RESPONSE_TO_RETINOIC_ACID	GOBP_RESPONSE_TO_RETINOIC_ACID	34	0.373827	1.65614	0.0240049	0.389727	0.372567	542	tags=47%, list=24%, signal=36%	5076/4313/11211/9464/7477/1277/2042/89780/64220/6899/358/4916/3490/6096/7472/6258
GOMF_ACIDIC_AMINO_ACID_TRANSMEMBRANE_TRANSPORTER_ACTIVITY	GOMF_ACIDIC_AMINO_ACID_TRANSMEMBRANE_TRANSPORTER_ACTIVITY	GOMF_ACIDIC_AMINO_ACID_TRANSMEMBRANE_TRANSPORTER_ACTIVITY	3	-0.776222	-1.62053	0.0241015	0.390503	0.373309	139	tags=100%, list=6%, signal=94%	246213/6512
GOBP_NUCLEOSIDE_DIPHOSPHATE_METABOLIC_PROCESS	GOBP_NUCLEOSIDE_DIPHOSPHATE_METABOLIC_PROCESS	GOBP_NUCLEOSIDE_DIPHOSPHATE_METABOLIC_PROCESS	13	-0.409461	-1.66002	0.0241659	0.390755	0.373549	322	tags=54%, list=14%, signal=46%	230/3099/2026/2027/954/6521/2645
GOBP_POSITIVE_REGULATION_OF_KERATINOCYTE_PROLIFERATION	GOBP_POSITIVE_REGULATION_OF_KERATINOCYTE_PROLIFERATION	GOBP_POSITIVE_REGULATION_OF_KERATINOCYTE_PROLIFERATION	4	0.716968	1.55217	0.0242707	0.391659	0.374414	346	tags=75%, list=15%, signal=64%	130120/5068/1001
GOBP_REGULATION_OF_PROTEIN_LOCALIZATION_TO_MEMBRANE	GOBP_REGULATION_OF_PROTEIN_LOCALIZATION_TO_MEMBRANE	GOBP_REGULATION_OF_PROTEIN_LOCALIZATION_TO_MEMBRANE	19	0.449624	1.67474	0.0243534	0.392202	0.374933	273	tags=32%, list=12%, signal=28%	57628/131578/342667/2042/89780/7130
GOMF_PROTEIN_N_TERMINUS_BINDING	GOMF_PROTEIN_N_TERMINUS_BINDING	GOMF_PROTEIN_N_TERMINUS_BINDING	4	-0.714922	-1.71919	0.0248103	0.397969	0.380446	645	tags=100%, list=29%, signal=71%	9638/4923/6531
GOCC_A_BAND	GOCC_A_BAND	GOCC_A_BAND	9	0.569774	1.63714	0.0248301	0.397969	0.380446	279	tags=44%, list=12%, signal=39%	4619/4634/84676/1410
GOMF_CHROMATIN_DNA_BINDING	GOMF_CHROMATIN_DNA_BINDING	GOMF_CHROMATIN_DNA_BINDING	6	0.63908	1.60917	0.0248606	0.397969	0.380446	629	tags=83%, list=28%, signal=60%	79977/2303/9760/3642/25806
GOBP_VACUOLAR_TRANSPORT	GOBP_VACUOLAR_TRANSPORT	GOBP_VACUOLAR_TRANSPORT	5	-0.646168	-1.70335	0.0249347	0.398358	0.380818	800	tags=100%, list=36%, signal=65%	154/255738/114804/245972
GOBP_MEIOTIC_CELL_CYCLE_PROCESS	GOBP_MEIOTIC_CELL_CYCLE_PROCESS	GOBP_MEIOTIC_CELL_CYCLE_PROCESS	25	-0.32267	-1.72992	0.0249919	0.398476	0.380931	563	tags=64%, list=25%, signal=49%	8438/29893/2177/9700/146956/7153/9232/26255/286151/7272/995/84944/993/991/56603/56979
GOMF_OXYGEN_BINDING	GOMF_OXYGEN_BINDING	GOMF_OXYGEN_BINDING	9	-0.494753	-1.7179	0.0251534	0.400255	0.382631	183	tags=44%, list=8%, signal=41%	3045/1588/3047/3049
GOBP_NEURON_DEVELOPMENT	GOBP_NEURON_DEVELOPMENT	GOBP_NEURON_DEVELOPMENT	211	0.236311	1.45066	0.0253392	0.400797	0.383149	888	tags=49%, list=39%, signal=33%	2019/137970/11075/5076/2676/25830/1735/1496/655/4313/84623/9721/644168/4684/51761/9464/50863/284217/7477/9201/2042/23768/6586/89780/203447/2736/1272/10090/4915/10100/9211/3908/337/3784/347/3918/6422/1809/4804/653/345651/84530/9760/4916/9353/3642/2043/91653/56963/50810/10512/6423/10083/6096/57554/1902/158866/5923/26468/55118/4854/83552/57689/658/2049/4685/5653/124842/27185/170302/1009/22871/7476/2…
GOBP_CELLULAR_TRIVALENT_INORGANIC_ANION_HOMEOSTASIS	GOBP_CELLULAR_TRIVALENT_INORGANIC_ANION_HOMEOSTASIS	GOBP_CELLULAR_TRIVALENT_INORGANIC_ANION_HOMEOSTASIS	3	0.799917	1.55754	0.0255333	0.400797	0.383149	110	tags=67%, list=5%, signal=63%	10568/8074
GOCC_EARLY_ENDOSOME_MEMBRANE	GOCC_EARLY_ENDOSOME_MEMBRANE	GOCC_EARLY_ENDOSOME_MEMBRANE	19	0.448281	1.66974	0.025561	0.400797	0.383149	458	tags=47%, list=20%, signal=38%	6457/1080/84239/89780/4915/56937/2043/81285/8572
GOBP_NOREPINEPHRINE_BIOSYNTHETIC_PROCESS	GOBP_NOREPINEPHRINE_BIOSYNTHETIC_PROCESS	GOBP_NOREPINEPHRINE_BIOSYNTHETIC_PROCESS	4	0.710852	1.53893	0.0257667	0.400797	0.383149	401	tags=75%, list=18%, signal=62%	9464/26002/3642
GOBP_NEGATIVE_REGULATION_OF_HIGH_VOLTAGE_GATED_CALCIUM_CHANNEL_ACTIVITY	GOBP_NEGATIVE_REGULATION_OF_HIGH_VOLTAGE_GATED_CALCIUM_CHANNEL_ACTIVITY	GOBP_NEGATIVE_REGULATION_OF_HIGH_VOLTAGE_GATED_CALCIUM_CHANNEL_ACTIVITY	3	0.799644	1.55701	0.0257899	0.400797	0.383149	453	tags=100%, list=20%, signal=80%	2669/28954/6236
GOBP_CELL_SURFACE_RECEPTOR_SIGNALING_PATHWAY_INVOLVED_IN_CELL_CELL_SIGNALING	GOBP_CELL_SURFACE_RECEPTOR_SIGNALING_PATHWAY_INVOLVED_IN_CELL_CELL_SIGNALING	GOBP_CELL_SURFACE_RECEPTOR_SIGNALING_PATHWAY_INVOLVED_IN_CELL_CELL_SIGNALING	103	0.271925	1.52116	0.0258433	0.400797	0.383149	995	tags=57%, list=44%, signal=33%	11197/6425/340419/147495/6424/8532/27123/11211/27122/5999/57216/144165/152573/152404/7477/1277/89780/22953/84870/1001/6422/145258/284654/4693/147906/26108/2487/6423/387914/7472/8326/6663/27185/22871/7476/25806/4139/8796/51473/6622/7471/50944/164284/64321/2247/7041/4188/4653/1813/1909/23213/147111/7482/2903/7483/92162/4776/7475/79705
GOBP_NEGATIVE_REGULATION_OF_CELL_CYCLE_G2_M_PHASE_TRANSITION	GOBP_NEGATIVE_REGULATION_OF_CELL_CYCLE_G2_M_PHASE_TRANSITION	GOBP_NEGATIVE_REGULATION_OF_CELL_CYCLE_G2_M_PHASE_TRANSITION	6	-0.621935	-1.77676	0.0258859	0.400797	0.383149	855	tags=100%, list=38%, signal=62%	983/641/990/9212/22809
GOBP_NEGATIVE_REGULATION_OF_MITOTIC_CELL_CYCLE_PHASE_TRANSITION	GOBP_NEGATIVE_REGULATION_OF_MITOTIC_CELL_CYCLE_PHASE_TRANSITION	GOBP_NEGATIVE_REGULATION_OF_MITOTIC_CELL_CYCLE_PHASE_TRANSITION	13	-0.407469	-1.65194	0.025975	0.400797	0.383149	855	tags=85%, list=38%, signal=53%	29933/11170/596/4582/983/641/144455/990/9212/7272/81620
GOMF_CATALYTIC_ACTIVITY_ACTING_ON_DNA	GOMF_CATALYTIC_ACTIVITY_ACTING_ON_DNA	GOMF_CATALYTIC_ACTIVITY_ACTING_ON_DNA	13	-0.40638	-1.64753	0.025975	0.400797	0.383149	595	tags=77%, list=26%, signal=57%	4176/8438/80119/7516/55247/641/7153/9401/26038/165545
GOBP_RHO_PROTEIN_SIGNAL_TRANSDUCTION	GOBP_RHO_PROTEIN_SIGNAL_TRANSDUCTION	GOBP_RHO_PROTEIN_SIGNAL_TRANSDUCTION	31	0.380647	1.6364	0.0260109	0.400797	0.383149	1141	tags=81%, list=51%, signal=40%	10630/2843/1281/1278/4804/54869/150/171177/398/1902/5923/79933/2151/2846/395/4653/148170/57381/9639/10602/9002/5924/2840/2149/1012
GOMF_PHOSPHATIDYLINOSITOL_3_5_BISPHOSPHATE_3_PHOSPHATASE_ACTIVITY	GOMF_PHOSPHATIDYLINOSITOL_3_5_BISPHOSPHATE_3_PHOSPHATASE_ACTIVITY	GOMF_PHOSPHATIDYLINOSITOL_3_5_BISPHOSPHATE_3_PHOSPHATASE_ACTIVITY	1	-0.988434	-1.30742	0.0261435	0.400797	0.383149	28	tags=100%, list=1%, signal=99%
GOMF_PHOSPHATIDYLINOSITOL_3_5_BISPHOSPHATE_PHOSPHATASE_ACTIVITY	GOMF_PHOSPHATIDYLINOSITOL_3_5_BISPHOSPHATE_PHOSPHATASE_ACTIVITY	GOMF_PHOSPHATIDYLINOSITOL_3_5_BISPHOSPHATE_PHOSPHATASE_ACTIVITY	1	-0.988434	-1.30742	0.0261435	0.400797	0.383149	28	tags=100%, list=1%, signal=99%
GOMF_PHOSPHATIDYLINOSITOL_MONOPHOSPHATE_PHOSPHATASE_ACTIVITY	GOMF_PHOSPHATIDYLINOSITOL_MONOPHOSPHATE_PHOSPHATASE_ACTIVITY	GOMF_PHOSPHATIDYLINOSITOL_MONOPHOSPHATE_PHOSPHATASE_ACTIVITY	1	-0.988434	-1.30742	0.0261435	0.400797	0.383149	28	tags=100%, list=1%, signal=99%
GOBP_AUTOCRINE_SIGNALING	GOBP_AUTOCRINE_SIGNALING	GOBP_AUTOCRINE_SIGNALING	2	-0.88785	-1.52396	0.0261467	0.400797	0.383149	255	tags=100%, list=11%, signal=89%	6280
GOMF_ICOSANOID_BINDING	GOMF_ICOSANOID_BINDING	GOMF_ICOSANOID_BINDING	2	-0.88785	-1.52396	0.0261467	0.400797	0.383149	255	tags=100%, list=11%, signal=89%	6280
GOMF_LONG_CHAIN_FATTY_ACID_BINDING	GOMF_LONG_CHAIN_FATTY_ACID_BINDING	GOMF_LONG_CHAIN_FATTY_ACID_BINDING	2	-0.88785	-1.52396	0.0261467	0.400797	0.383149	255	tags=100%, list=11%, signal=89%	6280
GOMF_RAGE_RECEPTOR_BINDING	GOMF_RAGE_RECEPTOR_BINDING	GOMF_RAGE_RECEPTOR_BINDING	2	-0.88785	-1.52396	0.0261467	0.400797	0.383149	255	tags=100%, list=11%, signal=89%	6280
GOMF_TOLL_LIKE_RECEPTOR_4_BINDING	GOMF_TOLL_LIKE_RECEPTOR_4_BINDING	GOMF_TOLL_LIKE_RECEPTOR_4_BINDING	2	-0.88785	-1.52396	0.0261467	0.400797	0.383149	255	tags=100%, list=11%, signal=89%	6280
GOMF_TOLL_LIKE_RECEPTOR_BINDING	GOMF_TOLL_LIKE_RECEPTOR_BINDING	GOMF_TOLL_LIKE_RECEPTOR_BINDING	2	-0.88785	-1.52396	0.0261467	0.400797	0.383149	255	tags=100%, list=11%, signal=89%	6280
GOMF_CHOLESTEROL_BINDING	GOMF_CHOLESTEROL_BINDING	GOMF_CHOLESTEROL_BINDING	6	0.635288	1.59962	0.0262812	0.400797	0.383149	353	tags=67%, list=16%, signal=56%	150696/6820/337/347
GOMF_STEROL_BINDING	GOMF_STEROL_BINDING	GOMF_STEROL_BINDING	6	0.635288	1.59962	0.0262812	0.400797	0.383149	353	tags=67%, list=16%, signal=56%	150696/6820/337/347
GOBP_CHRONIC_INFLAMMATORY_RESPONSE	GOBP_CHRONIC_INFLAMMATORY_RESPONSE	GOBP_CHRONIC_INFLAMMATORY_RESPONSE	4	-0.706746	-1.69953	0.0263026	0.400797	0.383149	255	tags=75%, list=11%, signal=67%	6279/6280/1588
GOBP_SENSORY_SYSTEM_DEVELOPMENT	GOBP_SENSORY_SYSTEM_DEVELOPMENT	GOBP_SENSORY_SYSTEM_DEVELOPMENT	92	0.276089	1.52535	0.0263392	0.400797	0.383149	1031	tags=62%, list=46%, signal=35%	91156/79977/5076/1735/655/2202/3859/51761/284217/7477/220/1295/9573/4915/1410/64220/793/1289/2303/775/10319/4693/8076/1296/10083/6096/30812/7472/56917/83552/658/124842/7476/25806/2295/2200/221935/5158/182/2247/7070/1543/1813/7431/57381/22899/7482/4081/7483/7291/2048/7042/7475/2697/5916/3791/91851
GOBP_REGULATION_OF_ION_TRANSMEMBRANE_TRANSPORT	GOBP_REGULATION_OF_ION_TRANSMEMBRANE_TRANSPORT	GOBP_REGULATION_OF_ION_TRANSMEMBRANE_TRANSPORT	119	0.25845	1.48825	0.0265393	0.402483	0.384761	1187	tags=68%, list=53%, signal=34%	57628/1080/51083/54102/55799/88/6332/477/259232/157855/89822/5999/57817/5350/342667/8911/23416/3755/30820/775/57158/3784/187/2669/3741/3773/23704/150/3765/28954/2702/6236/2915/6347/440699/10345/5923/729993/22871/56660/130497/6622/781/50944/3779/53826/7070/10268/1813/3769/389816/1909/3787/2316/80863/6769/7291/2048/23237/845/3768/3757/2697/3737/9002/2946/57520/50801/3754/1812/5924/7225/4208/26251/2…
GOMF_BUBBLE_DNA_BINDING	GOMF_BUBBLE_DNA_BINDING	GOMF_BUBBLE_DNA_BINDING	3	-0.773375	-1.61459	0.0266009	0.402483	0.384761	513	tags=100%, list=23%, signal=77%	641/9401
GOMF_DAMAGED_DNA_BINDING	GOMF_DAMAGED_DNA_BINDING	GOMF_DAMAGED_DNA_BINDING	3	-0.773375	-1.61459	0.0266009	0.402483	0.384761	513	tags=100%, list=23%, signal=77%	641/9401
GOBP_REGULATION_OF_DNA_METHYLATION	GOBP_REGULATION_OF_DNA_METHYLATION	GOBP_REGULATION_OF_DNA_METHYLATION	1	0.987544	1.32205	0.026705	0.403296	0.385539	29	tags=100%, list=1%, signal=99%	79977
GOBP_MESENCHYMAL_CELL_DEVELOPMENT	GOBP_MESENCHYMAL_CELL_DEVELOPMENT	GOBP_MESENCHYMAL_CELL_DEVELOPMENT	19	0.44464	1.65617	0.0267685	0.403494	0.385728	597	tags=58%, list=27%, signal=43%	655/3357/9464/6899/2303/26508/58495/10512/30812/2066/6663
GOBP_ENDOCHONDRAL_BONE_MORPHOGENESIS	GOBP_ENDOCHONDRAL_BONE_MORPHOGENESIS	GOBP_ENDOCHONDRAL_BONE_MORPHOGENESIS	15	0.46663	1.62418	0.0269489	0.40545	0.387597	602	tags=60%, list=27%, signal=44%	1311/338773/1281/1277/4325/8817/658/1305/55790
GOBP_RESPONSE_TO_TRANSFORMING_GROWTH_FACTOR_BETA	GOBP_RESPONSE_TO_TRANSFORMING_GROWTH_FACTOR_BETA	GOBP_RESPONSE_TO_TRANSFORMING_GROWTH_FACTOR_BETA	56	0.325688	1.6134	0.0270031	0.405502	0.387648	1185	tags=77%, list=53%, signal=37%	27122/93649/1281/25878/1277/3696/1149/79674/1278/11117/4053/6422/56937/58495/65997/54829/7472/2615/7476/80310/94031/2331/7123/2200/7122/7471/7041/7043/1284/3480/8200/7042/27063/2022/8425/1003/54756/10252/8516/4208/203100/3694/1906
GOMF_ATPASE_COUPLED_INTRAMEMBRANE_LIPID_TRANSPORTER_ACTIVITY	GOMF_ATPASE_COUPLED_INTRAMEMBRANE_LIPID_TRANSPORTER_ACTIVITY	GOMF_ATPASE_COUPLED_INTRAMEMBRANE_LIPID_TRANSPORTER_ACTIVITY	3	0.794301	1.5466	0.027078	0.405866	0.387996	465	tags=100%, list=21%, signal=79%	57194/51761/26154
GOBP_REGULATION_OF_EPITHELIAL_CELL_DIFFERENTIATION	GOBP_REGULATION_OF_EPITHELIAL_CELL_DIFFERENTIATION	GOBP_REGULATION_OF_EPITHELIAL_CELL_DIFFERENTIATION	35	0.362216	1.60395	0.0271535	0.406236	0.388349	465	tags=37%, list=21%, signal=30%	130120/5068/79977/5076/6424/54845/55966/4488/9573/6820/58495/2487/26154
GOBP_NEGATIVE_REGULATION_OF_LYMPHOCYTE_MIGRATION	GOBP_NEGATIVE_REGULATION_OF_LYMPHOCYTE_MIGRATION	GOBP_NEGATIVE_REGULATION_OF_LYMPHOCYTE_MIGRATION	4	0.706459	1.52942	0.0272677	0.406425	0.38853	663	tags=100%, list=29%, signal=71%	347/6347/4345/11240
GOBP_REGULATION_OF_DENDRITIC_CELL_ANTIGEN_PROCESSING_AND_PRESENTATION	GOBP_REGULATION_OF_DENDRITIC_CELL_ANTIGEN_PROCESSING_AND_PRESENTATION	GOBP_REGULATION_OF_DENDRITIC_CELL_ANTIGEN_PROCESSING_AND_PRESENTATION	4	0.707043	1.53068	0.0272677	0.406425	0.38853	127	tags=50%, list=6%, signal=47%	6363/6366
GOBP_RESPONSE_TO_ENDOGENOUS_STIMULUS	GOBP_RESPONSE_TO_ENDOGENOUS_STIMULUS	GOBP_RESPONSE_TO_ENDOGENOUS_STIMULUS	287	0.220656	1.39944	0.0274045	0.407705	0.389753	630	tags=33%, list=28%, signal=28%	3036/130120/1080/5068/4821/116085/51083/6425/114/10568/6363/11075/5076/140628/88/6424/2104/306/1311/655/477/8074/4313/6366/3357/27122/5999/93649/64399/10021/84676/7477/9340/1281/25878/4488/1307/1277/23768/6586/3696/9573/1149/79674/1278/7130/4915/6899/11117/358/2303/4053/3784/6422/6692/50846/4804/653/4916/9353/6943/56937/2043/81285/64506/150/26508/64094/5327/58495/65997/56963/2915/3490/6347/6423/5…
GOBP_CORTISOL_SECRETION	GOBP_CORTISOL_SECRETION	GOBP_CORTISOL_SECRETION	1	0.986655	1.32086	0.0278854	0.413323	0.395124	31	tags=100%, list=1%, signal=99%	51083
GOBP_REGULATION_OF_GLUCOCORTICOID_SECRETION	GOBP_REGULATION_OF_GLUCOCORTICOID_SECRETION	GOBP_REGULATION_OF_GLUCOCORTICOID_SECRETION	1	0.986655	1.32086	0.0278854	0.413323	0.395124	31	tags=100%, list=1%, signal=99%	51083
GOBP_CELLULAR_SODIUM_ION_HOMEOSTASIS	GOBP_CELLULAR_SODIUM_ION_HOMEOSTASIS	GOBP_CELLULAR_SODIUM_ION_HOMEOSTASIS	3	0.791788	1.54171	0.0281095	0.415108	0.396831	105	tags=67%, list=5%, signal=64%	479/477
GOBP_RESPONSE_TO_CORTISOL	GOBP_RESPONSE_TO_CORTISOL	GOBP_RESPONSE_TO_CORTISOL	3	0.789849	1.53793	0.0281095	0.415108	0.396831	475	tags=100%, list=21%, signal=79%	6586/9353/3490
GOBP_EMBRYONIC_ORGAN_DEVELOPMENT	GOBP_EMBRYONIC_ORGAN_DEVELOPMENT	GOBP_EMBRYONIC_ORGAN_DEVELOPMENT	103	0.270006	1.51043	0.0284438	0.419272	0.400811	864	tags=50%, list=38%, signal=32%	79977/2019/53904/1301/5076/655/2202/57216/51761/9464/7477/220/9496/89780/9573/2736/64220/6899/2303/84870/3784/187/145258/6692/8076/653/6943/2304/58495/2487/10083/7472/4325/2294/1305/3880/25806/3219/525/2295/130497/2200/7471/64321/10653/7043/3399/4188/8521/5396/1909
GOBP_NEURAL_CREST_CELL_MIGRATION	GOBP_NEURAL_CREST_CELL_MIGRATION	GOBP_NEURAL_CREST_CELL_MIGRATION	15	0.464072	1.61527	0.0285699	0.419584	0.40111	597	tags=60%, list=27%, signal=44%	655/3357/9464/6899/58495/10512/30812/2066/6663
GOBP_REGULATION_OF_MORPHOGENESIS_OF_AN_EPITHELIUM	GOBP_REGULATION_OF_MORPHOGENESIS_OF_AN_EPITHELIUM	GOBP_REGULATION_OF_MORPHOGENESIS_OF_AN_EPITHELIUM	15	0.463232	1.61235	0.0285699	0.419584	0.40111	1048	tags=87%, list=47%, signal=47%	5076/655/4070/6422/30812/7472/2252/2247/81792/23213/7482/2697/79812
GOBP_NEGATIVE_REGULATION_OF_PEPTIDASE_ACTIVITY	GOBP_NEGATIVE_REGULATION_OF_PEPTIDASE_ACTIVITY	GOBP_NEGATIVE_REGULATION_OF_PEPTIDASE_ACTIVITY	43	0.344776	1.63017	0.028696	0.420481	0.401967	494	tags=37%, list=22%, signal=30%	26952/10879/1472/5076/80760/1469/1470/8710/1410/358/6692/653145/56925/221476/58189/6423
GOBP_ELASTIC_FIBER_ASSEMBLY	GOBP_ELASTIC_FIBER_ASSEMBLY	GOBP_ELASTIC_FIBER_ASSEMBLY	7	0.620277	1.65958	0.028736	0.420481	0.401967	717	tags=86%, list=32%, signal=59%	4239/4629/1281/11117/7148/10516
GOBP_MITOTIC_G2_M_TRANSITION_CHECKPOINT	GOBP_MITOTIC_G2_M_TRANSITION_CHECKPOINT	GOBP_MITOTIC_G2_M_TRANSITION_CHECKPOINT	3	-0.765806	-1.59879	0.0291002	0.424259	0.405579	530	tags=100%, list=24%, signal=77%	641/990
GOBP_RIBONUCLEOPROTEIN_COMPLEX_SUBUNIT_ORGANIZATION	GOBP_RIBONUCLEOPROTEIN_COMPLEX_SUBUNIT_ORGANIZATION	GOBP_RIBONUCLEOPROTEIN_COMPLEX_SUBUNIT_ORGANIZATION	3	-0.766595	-1.60044	0.0291002	0.424259	0.405579	124	tags=100%, list=6%, signal=95%	56853/140801
GOBP_EMBRYONIC_FORELIMB_MORPHOGENESIS	GOBP_EMBRYONIC_FORELIMB_MORPHOGENESIS	GOBP_EMBRYONIC_FORELIMB_MORPHOGENESIS	7	0.61933	1.65704	0.0291958	0.424878	0.406171	679	tags=86%, list=30%, signal=60%	2019/340419/4488/775/7476/130497
GOBP_DENDRITIC_CELL_CHEMOTAXIS	GOBP_DENDRITIC_CELL_CHEMOTAXIS	GOBP_DENDRITIC_CELL_CHEMOTAXIS	4	0.703583	1.52319	0.0292689	0.425169	0.406449	127	tags=50%, list=6%, signal=47%	6363/6366
GOBP_EPITHELIAL_CELL_PROLIFERATION	GOBP_EPITHELIAL_CELL_PROLIFERATION	GOBP_EPITHELIAL_CELL_PROLIFERATION	86	0.284385	1.54748	0.0293399	0.425428	0.406696	1141	tags=69%, list=51%, signal=35%	130120/5068/5076/6356/3357/7857/1295/89780/6899/2191/1001/4070/6422/187/4804/653/51146/81285/58495/54959/1296/6347/6423/7472/8817/3488/9982/7476/1232/151306/5365/7424/3593/130497/2252/6678/3569/5314/2752/947/2247/7010/2152/23213/7291/26051/8200/7075/2324/7042/2260/3791/79812/387837/1910/240/1948/4208/1012
GOMF_OXIDOREDUCTASE_ACTIVITY_ACTING_ON_THE_CH_CH_GROUP_OF_DONORS	GOMF_OXIDOREDUCTASE_ACTIVITY_ACTING_ON_THE_CH_CH_GROUP_OF_DONORS	GOMF_OXIDOREDUCTASE_ACTIVITY_ACTING_ON_THE_CH_CH_GROUP_OF_DONORS	3	-0.763134	-1.59321	0.0294573	0.426358	0.407586	536	tags=100%, list=24%, signal=76%	29785/27294
GOBP_EMBRYO_DEVELOPMENT	GOBP_EMBRYO_DEVELOPMENT	GOBP_EMBRYO_DEVELOPMENT	201	0.230866	1.41284	0.0296524	0.428407	0.409544	1034	tags=55%, list=46%, signal=33%	79977/2019/10568/53904/340419/1301/5076/655/2202/4313/1747/3357/57216/144165/51761/9464/284217/7477/220/153572/1295/1281/4488/1277/9496/89780/9573/2736/64220/3908/6899/1289/2303/775/84870/3784/6422/187/145258/6692/8076/653/4222/6943/2304/58495/2487/56963/64131/10512/6423/398/10083/57554/30812/2066/7472/4325/56917/83552/2294/1305/3880/6663/7476/25806/1303/1294/7424/3219/525/2295/8796/130497/2200/7…
GOBP_RIBONUCLEOPROTEIN_COMPLEX_BIOGENESIS	GOBP_RIBONUCLEOPROTEIN_COMPLEX_BIOGENESIS	GOBP_RIBONUCLEOPROTEIN_COMPLEX_BIOGENESIS	6	-0.611955	-1.74825	0.0299623	0.432105	0.413079	124	tags=83%, list=6%, signal=79%	23246/345630/56853/140801/26609
GOBP_POSITIVE_REGULATION_OF_GLYCOPROTEIN_METABOLIC_PROCESS	GOBP_POSITIVE_REGULATION_OF_GLYCOPROTEIN_METABOLIC_PROCESS	GOBP_POSITIVE_REGULATION_OF_GLYCOPROTEIN_METABOLIC_PROCESS	4	0.700763	1.51709	0.0302695	0.434142	0.415027	127	tags=50%, list=6%, signal=47%	6363/6366
GOBP_L_SERINE_TRANSPORT	GOBP_L_SERINE_TRANSPORT	GOBP_L_SERINE_TRANSPORT	1	-0.985765	-1.30388	0.0303748	0.434142	0.415027	34	tags=100%, list=2%, signal=99%
GOBP_SERINE_TRANSPORT	GOBP_SERINE_TRANSPORT	GOBP_SERINE_TRANSPORT	1	-0.985765	-1.30388	0.0303748	0.434142	0.415027	34	tags=100%, list=2%, signal=99%
GOMF_L_SERINE_TRANSMEMBRANE_TRANSPORTER_ACTIVITY	GOMF_L_SERINE_TRANSMEMBRANE_TRANSPORTER_ACTIVITY	GOMF_L_SERINE_TRANSMEMBRANE_TRANSPORTER_ACTIVITY	1	-0.985765	-1.30388	0.0303748	0.434142	0.415027	34	tags=100%, list=2%, signal=99%
GOMF_SERINE_TRANSMEMBRANE_TRANSPORTER_ACTIVITY	GOMF_SERINE_TRANSMEMBRANE_TRANSPORTER_ACTIVITY	GOMF_SERINE_TRANSMEMBRANE_TRANSPORTER_ACTIVITY	1	-0.985765	-1.30388	0.0303748	0.434142	0.415027	34	tags=100%, list=2%, signal=99%
GOBP_POSITIVE_REGULATION_OF_HISTONE_METHYLATION	GOBP_POSITIVE_REGULATION_OF_HISTONE_METHYLATION	GOBP_POSITIVE_REGULATION_OF_HISTONE_METHYLATION	3	-0.760463	-1.58763	0.0305285	0.435561	0.416383	542	tags=100%, list=24%, signal=76%	4602/56979
GOBP_MITOTIC_SPINDLE_ASSEMBLY	GOBP_MITOTIC_SPINDLE_ASSEMBLY	GOBP_MITOTIC_SPINDLE_ASSEMBLY	8	-0.519885	-1.68805	0.0307625	0.43812	0.418829	448	tags=75%, list=20%, signal=60%	285643/9212/24137/56992/991/4605
GOBP_ARTERY_DEVELOPMENT	GOBP_ARTERY_DEVELOPMENT	GOBP_ARTERY_DEVELOPMENT	30	0.378251	1.61172	0.0308642	0.438787	0.419467	587	tags=47%, list=26%, signal=35%	1311/144165/4016/93649/9464/1281/64220/6899/2303/187/4804/2702/4854/2294
GOBP_HISTONE_H3_K4_METHYLATION	GOBP_HISTONE_H3_K4_METHYLATION	GOBP_HISTONE_H3_K4_METHYLATION	4	-0.696214	-1.6742	0.0311527	0.44054	0.421143	687	tags=100%, list=31%, signal=70%	4602/143241/56979
GOBP_NEGATIVE_REGULATION_OF_SYSTEMIC_ARTERIAL_BLOOD_PRESSURE	GOBP_NEGATIVE_REGULATION_OF_SYSTEMIC_ARTERIAL_BLOOD_PRESSURE	GOBP_NEGATIVE_REGULATION_OF_SYSTEMIC_ARTERIAL_BLOOD_PRESSURE	4	-0.696659	-1.67527	0.0311527	0.44054	0.421143	686	tags=100%, list=31%, signal=70%	154/4923/9283
GOBP_REGULATION_OF_HISTONE_METHYLATION	GOBP_REGULATION_OF_HISTONE_METHYLATION	GOBP_REGULATION_OF_HISTONE_METHYLATION	4	-0.696214	-1.6742	0.0311527	0.44054	0.421143	687	tags=100%, list=31%, signal=70%	80312/4602/56979
GOBP_ION_HOMEOSTASIS	GOBP_ION_HOMEOSTASIS	GOBP_ION_HOMEOSTASIS	154	0.246109	1.46048	0.0314459	0.443903	0.424358	371	tags=23%, list=16%, signal=21%	4490/6550/1080/114/479/6508/10568/6363/6424/9914/6356/286133/6332/477/8074/6366/3357/57419/10021/2843/57817/84239/5350/728215/6557/7780/6288/146/793/22953/775/57158/3784/187/3741/9843
GOBP_HEAD_DEVELOPMENT	GOBP_HEAD_DEVELOPMENT	GOBP_HEAD_DEVELOPMENT	147	0.246145	1.44545	0.0315126	0.444061	0.424509	397	tags=27%, list=18%, signal=23%	64405/4821/79977/2019/5076/306/1496/6344/655/477/4313/84623/3400/5999/83992/7477/220/9201/1281/1277/6586/89780/2736/1272/83716/4915/10100/64220/6899/358/23017/266727/347/6422/145258/653/1215/9760/9353
GOBP_CELLULAR_COMPONENT_DISASSEMBLY	GOBP_CELLULAR_COMPONENT_DISASSEMBLY	GOBP_CELLULAR_COMPONENT_DISASSEMBLY	44	0.337966	1.59956	0.0316901	0.444811	0.425226	487	tags=34%, list=22%, signal=27%	6457/9622/11075/4316/88/6708/10630/4313/25802/1149/2191/1215/2043/4314/50810
GOBP_DOPAMINERGIC_NEURON_DIFFERENTIATION	GOBP_DOPAMINERGIC_NEURON_DIFFERENTIATION	GOBP_DOPAMINERGIC_NEURON_DIFFERENTIATION	11	0.522163	1.62239	0.0317325	0.444811	0.425226	544	tags=64%, list=24%, signal=48%	2019/340419/89780/6422/6423/7472/4010
GOMF_PDZ_DOMAIN_BINDING	GOMF_PDZ_DOMAIN_BINDING	GOMF_PDZ_DOMAIN_BINDING	11	0.520801	1.61815	0.0317325	0.444811	0.425226	30	tags=27%, list=1%, signal=27%	6550/1080/116085
GOBP_NEGATIVE_REGULATION_OF_AMYLOID_PRECURSOR_PROTEIN_CATABOLIC_PROCESS	GOBP_NEGATIVE_REGULATION_OF_AMYLOID_PRECURSOR_PROTEIN_CATABOLIC_PROCESS	GOBP_NEGATIVE_REGULATION_OF_AMYLOID_PRECURSOR_PROTEIN_CATABOLIC_PROCESS	2	0.878505	1.47353	0.0319158	0.44639	0.426735	275	tags=100%, list=12%, signal=88%	10418/4915
GOBP_CHROMOSOME_CONDENSATION	GOBP_CHROMOSOME_CONDENSATION	GOBP_CHROMOSOME_CONDENSATION	3	-0.758682	-1.58392	0.0319567	0.44639	0.426735	546	tags=100%, list=24%, signal=76%	983/7153
GOBP_EPITHELIAL_TO_MESENCHYMAL_TRANSITION	GOBP_EPITHELIAL_TO_MESENCHYMAL_TRANSITION	GOBP_EPITHELIAL_TO_MESENCHYMAL_TRANSITION	41	0.344662	1.59858	0.0321046	0.447043	0.42736	1104	tags=73%, list=49%, signal=38%	10630/655/4488/1277/2042/6422/145258/653/2043/147906/26508/58495/6423/7472/10439/4139/2295/3569/182/7041/7043/1909/2316/7291/7042/55273/2260/2022/54756/10252
GOMF_GATED_CHANNEL_ACTIVITY	GOMF_GATED_CHANNEL_ACTIVITY	GOMF_GATED_CHANNEL_ACTIVITY	81	0.280849	1.50947	0.0321152	0.447043	0.42736	421	tags=30%, list=19%, signal=25%	1080/54102/55799/147798/57101/6332/259232/157855/89822/2568/10021/728215/8911/23416/3755/30820/22953/358/775/3784/3741/3773/23704/3765
GOCC_ATPASE_COMPLEX	GOCC_ATPASE_COMPLEX	GOCC_ATPASE_COMPLEX	2	-0.882065	-1.51403	0.0323803	0.449951	0.430139	268	tags=100%, list=12%, signal=88%	51412
GOBP_TRANSFORMING_GROWTH_FACTOR_BETA_RECEPTOR_SIGNALING_PATHWAY	GOBP_TRANSFORMING_GROWTH_FACTOR_BETA_RECEPTOR_SIGNALING_PATHWAY	GOBP_TRANSFORMING_GROWTH_FACTOR_BETA_RECEPTOR_SIGNALING_PATHWAY	37	0.353201	1.58824	0.0325694	0.451275	0.431405	1182	tags=81%, list=53%, signal=39%	27122/93649/1281/3696/1149/79674/1278/11117/4053/56937/65997/54829/2615/94031/2331/2200/7122/7471/7041/7043/8200/7042/2022/8425/1003/54756/10252/8516/203100/3694
GOMF_EXOPEPTIDASE_ACTIVITY	GOMF_EXOPEPTIDASE_ACTIVITY	GOMF_EXOPEPTIDASE_ACTIVITY	20	0.430898	1.63126	0.0325883	0.451275	0.431405	628	tags=55%, list=28%, signal=40%	57628/1357/8532/165/2191/119587/51200/4325/56265/9805/130749
GOBP_CHEMICAL_HOMEOSTASIS	GOBP_CHEMICAL_HOMEOSTASIS	GOBP_CHEMICAL_HOMEOSTASIS	196	0.231545	1.4153	0.0326864	0.451852	0.431956	626	tags=34%, list=28%, signal=27%	4490/6550/1080/114/479/6508/10568/6363/5076/6424/9914/6344/6356/286133/6332/477/8074/6366/3357/57419/10021/2843/57817/79152/84239/5350/7477/728215/6557/7780/6288/146/793/22953/358/775/57158/337/3784/187/3741/9843/4804/1215/150/23627/2702/5947/26154/114899/2915/1634/1902/10345/5739/8989/8326/2151/3488/150379/2846/27185/10699/79689/2844/1232
GOBP_BRANCHING_MORPHOGENESIS_OF_AN_EPITHELIAL_TUBE	GOBP_BRANCHING_MORPHOGENESIS_OF_AN_EPITHELIAL_TUBE	GOBP_BRANCHING_MORPHOGENESIS_OF_AN_EPITHELIAL_TUBE	39	0.344254	1.57928	0.0331754	0.45782	0.437662	1218	tags=79%, list=54%, signal=37%	340419/5076/6356/655/64399/284217/4488/2736/2303/4070/9353/6943/6423/30812/7472/2294/7471/5314/2247/1909/7482/7075/4776/7475/3791/2022/1282/10252/1906/4855/441478
GOBP_CATION_TRANSPORT	GOBP_CATION_TRANSPORT	GOBP_CATION_TRANSPORT	231	0.221047	1.3743	0.033367	0.459214	0.438995	377	tags=22%, list=17%, signal=20%	57628/6530/6550/347741/51083/479/10568/54716/6363/55799/88/6523/9914/286133/6332/477/259232/157855/64078/6366/3357/57419/89822/5999/10021/57817/84239/5350/57586/728215/342667/6557/89780/7780/1272/8911/23416/3755/146167/30820/22953/358/775/57158/3784/6524/187/2669/3741/9843/3773
GOBP_LOW_DENSITY_LIPOPROTEIN_PARTICLE_CLEARANCE	GOBP_LOW_DENSITY_LIPOPROTEIN_PARTICLE_CLEARANCE	GOBP_LOW_DENSITY_LIPOPROTEIN_PARTICLE_CLEARANCE	4	-0.693541	-1.66778	0.0333911	0.459214	0.438995	693	tags=100%, list=31%, signal=69%	255738/6833/8435
GOBP_REGULATION_OF_FAT_CELL_DIFFERENTIATION	GOBP_REGULATION_OF_FAT_CELL_DIFFERENTIATION	GOBP_REGULATION_OF_FAT_CELL_DIFFERENTIATION	28	0.38411	1.61896	0.033556	0.46069	0.440406	937	tags=68%, list=42%, signal=40%	11197/655/3400/4488/89780/9573/6422/149685/2487/862/6423/7471/3569/182/83643/7041/3356/23414/5743
GOBP_REGULATION_OF_ANION_TRANSPORT	GOBP_REGULATION_OF_ANION_TRANSPORT	GOBP_REGULATION_OF_ANION_TRANSPORT	17	0.458713	1.66235	0.0336927	0.461775	0.441443	743	tags=65%, list=33%, signal=44%	1080/6424/477/8074/5999/2915/4889/7200/2550/6622/3351
GOBP_REGULATION_OF_BONE_MINERALIZATION	GOBP_REGULATION_OF_BONE_MINERALIZATION	GOBP_REGULATION_OF_BONE_MINERALIZATION	22	0.411064	1.60446	0.0339869	0.465011	0.444536	133	tags=27%, list=6%, signal=26%	1311/655/8074/338773/4256/4958
GOMF_LACTATE_TRANSMEMBRANE_TRANSPORTER_ACTIVITY	GOMF_LACTATE_TRANSMEMBRANE_TRANSPORTER_ACTIVITY	GOMF_LACTATE_TRANSMEMBRANE_TRANSPORTER_ACTIVITY	2	-0.879395	-1.50945	0.0341118	0.465923	0.445408	274	tags=100%, list=12%, signal=88%	159963
GOBP_RECOMBINATIONAL_REPAIR	GOBP_RECOMBINATIONAL_REPAIR	GOBP_RECOMBINATIONAL_REPAIR	6	-0.600535	-1.71562	0.0344464	0.469052	0.4484	903	tags=100%, list=40%, signal=60%	4176/8438/7516/641/9401
GOMF_MRNA_5_UTR_BINDING	GOMF_MRNA_5_UTR_BINDING	GOMF_MRNA_5_UTR_BINDING	2	-0.87895	-1.50869	0.0344581	0.469052	0.4484	275	tags=100%, list=12%, signal=88%	10644
GOBP_CARBOHYDRATE_MEDIATED_SIGNALING	GOBP_CARBOHYDRATE_MEDIATED_SIGNALING	GOBP_CARBOHYDRATE_MEDIATED_SIGNALING	1	0.984431	1.31788	0.0346955	0.469886	0.449197	36	tags=100%, list=2%, signal=98%	114
GOBP_POSITIVE_REGULATION_OF_LONG_TERM_SYNAPTIC_DEPRESSION	GOBP_POSITIVE_REGULATION_OF_LONG_TERM_SYNAPTIC_DEPRESSION	GOBP_POSITIVE_REGULATION_OF_LONG_TERM_SYNAPTIC_DEPRESSION	1	0.984431	1.31788	0.0346955	0.469886	0.449197	36	tags=100%, list=2%, signal=98%	114
GOBP_SUGAR_MEDIATED_SIGNALING_PATHWAY	GOBP_SUGAR_MEDIATED_SIGNALING_PATHWAY	GOBP_SUGAR_MEDIATED_SIGNALING_PATHWAY	1	0.984431	1.31788	0.0346955	0.469886	0.449197	36	tags=100%, list=2%, signal=98%	114
GOMF_ANNEALING_ACTIVITY	GOMF_ANNEALING_ACTIVITY	GOMF_ANNEALING_ACTIVITY	3	-0.751113	-1.56811	0.0348131	0.469889	0.449199	563	tags=100%, list=25%, signal=75%	641/9401
GOMF_DNA_DNA_ANNEALING_ACTIVITY	GOMF_DNA_DNA_ANNEALING_ACTIVITY	GOMF_DNA_DNA_ANNEALING_ACTIVITY	3	-0.751113	-1.56811	0.0348131	0.469889	0.449199	563	tags=100%, list=25%, signal=75%	641/9401
GOBP_NEGATIVE_REGULATION_OF_HYDROLASE_ACTIVITY	GOBP_NEGATIVE_REGULATION_OF_HYDROLASE_ACTIVITY	GOBP_NEGATIVE_REGULATION_OF_HYDROLASE_ACTIVITY	50	0.321194	1.55293	0.0350058	0.470192	0.449489	719	tags=46%, list=32%, signal=32%	26952/10879/1472/5076/80760/11211/1469/1470/8710/1410/358/6692/653145/56925/221476/58189/6423/1293/5918/1294/5365/6622/5806
GOBP_CARDIAC_SEPTUM_MORPHOGENESIS	GOBP_CARDIAC_SEPTUM_MORPHOGENESIS	GOBP_CARDIAC_SEPTUM_MORPHOGENESIS	17	0.454455	1.64692	0.0350404	0.470192	0.449489	493	tags=53%, list=22%, signal=42%	655/4488/6586/6899/187/653/9353/26508/10512
GOBP_SEMI_LUNAR_VALVE_DEVELOPMENT	GOBP_SEMI_LUNAR_VALVE_DEVELOPMENT	GOBP_SEMI_LUNAR_VALVE_DEVELOPMENT	17	0.454026	1.64537	0.0350404	0.470192	0.449489	446	tags=47%, list=20%, signal=38%	140628/2006/6586/64220/11117/9353/26508/2702
GOBP_POSITIVE_REGULATION_OF_INTRINSIC_APOPTOTIC_SIGNALING_PATHWAY	GOBP_POSITIVE_REGULATION_OF_INTRINSIC_APOPTOTIC_SIGNALING_PATHWAY	GOBP_POSITIVE_REGULATION_OF_INTRINSIC_APOPTOTIC_SIGNALING_PATHWAY	5	-0.611723	-1.61255	0.0350705	0.470192	0.449489	515	tags=80%, list=23%, signal=62%	1649/6279/6280/138065
GOBP_SKELETAL_SYSTEM_DEVELOPMENT	GOBP_SKELETAL_SYSTEM_DEVELOPMENT	GOBP_SKELETAL_SYSTEM_DEVELOPMENT	132	0.247465	1.44899	0.0357143	0.478022	0.456974	1204	tags=67%, list=54%, signal=33%	79977/2019/340419/1301/6424/1311/1300/655/2202/4313/338773/4256/5549/64399/9464/7477/1281/4488/1277/9496/3696/1462/9573/2736/1278/6899/2303/6422/145258/653/176/8538/2487/64131/6423/4325/8817/658/1305/55790/392255/1009/7476/7092/3219/130497/2200/124976/7471/2247/6939/7043/4188/4653/5396/4148/1909/81792/23213/147111/7482/7483/7291/8200/7042/79705/1302/2697/5916/2260/3791/3214/3212/23508/4057/2022/1…
GOBP_CONVERGENT_EXTENSION	GOBP_CONVERGENT_EXTENSION	GOBP_CONVERGENT_EXTENSION	3	0.781389	1.52146	0.0358459	0.478184	0.45713	494	tags=100%, list=22%, signal=78%	6422/2487/6423
GOBP_NEGATIVE_REGULATION_OF_NON_CANONICAL_WNT_SIGNALING_PATHWAY	GOBP_NEGATIVE_REGULATION_OF_NON_CANONICAL_WNT_SIGNALING_PATHWAY	GOBP_NEGATIVE_REGULATION_OF_NON_CANONICAL_WNT_SIGNALING_PATHWAY	3	0.781389	1.52146	0.0358459	0.478184	0.45713	494	tags=100%, list=22%, signal=78%	6424/6422/6423
GOCC_FILOPODIUM	GOCC_FILOPODIUM	GOCC_FILOPODIUM	19	0.437948	1.63125	0.0361446	0.481032	0.459852	771	tags=63%, list=34%, signal=42%	53904/88/10630/70/2043/84168/59/8326/22871/5420/8633/4651
GOBP_CENTROMERE_COMPLEX_ASSEMBLY	GOBP_CENTROMERE_COMPLEX_ASSEMBLY	GOBP_CENTROMERE_COMPLEX_ASSEMBLY	3	-0.747996	-1.56161	0.0362413	0.481032	0.459852	570	tags=100%, list=25%, signal=75%	1058/2491
GOCC_CHROMOCENTER	GOCC_CHROMOCENTER	GOCC_CHROMOCENTER	3	-0.747996	-1.56161	0.0362413	0.481032	0.459852	570	tags=100%, list=25%, signal=75%	157570/9212
GOMF_METALLOPEPTIDASE_ACTIVITY	GOMF_METALLOPEPTIDASE_ACTIVITY	GOMF_METALLOPEPTIDASE_ACTIVITY	43	0.333114	1.57503	0.0362998	0.481032	0.459852	694	tags=51%, list=31%, signal=36%	9427/4316/1357/8532/4313/92949/165/79148/119587/4314/9509/8510/203102/51200/4325/56265/10863/80332/130749/9510/7092/170689
GOBP_IMPORT_INTO_CELL	GOBP_IMPORT_INTO_CELL	GOBP_IMPORT_INTO_CELL	45	0.328577	1.56087	0.0364277	0.48193	0.46071	421	tags=31%, list=19%, signal=26%	6530/6550/479/54716/6523/477/5999/10021/728215/6557/3784/6524/3773/3765
GOBP_NEGATIVE_REGULATION_OF_MOLECULAR_FUNCTION	GOBP_NEGATIVE_REGULATION_OF_MOLECULAR_FUNCTION	GOBP_NEGATIVE_REGULATION_OF_MOLECULAR_FUNCTION	144	0.245675	1.44255	0.0366492	0.48406	0.462746	829	tags=46%, list=37%, signal=31%	26952/6425/10879/1472/5076/88/6424/80760/306/655/477/27123/11211/27122/1469/1470/93649/8710/9464/81706/5350/4488/1410/358/6422/2669/6692/9353/23704/653145/150/26508/56925/28954/58529/6236/56963/221476/58189/6423/10345/2307/1293/27185/5918/5740/55655/4345/1294/5365/94274/130497/2550/58499/6622/5806/165904/5314/10406/56849/7070/10653/3399/10268/4188/1813
GOCC_SUPRAMOLECULAR_POLYMER	GOCC_SUPRAMOLECULAR_POLYMER	GOCC_SUPRAMOLECULAR_POLYMER	180	0.231086	1.40224	0.0368475	0.484619	0.463281	598	tags=34%, list=27%, signal=27%	4622/91156/8735/4619/53904/1301/88/4626/4634/6344/1300/4313/4239/4060/342574/3859/25802/827/4620/4629/84676/2006/1295/1780/1281/70/1307/1277/1278/1410/6288/51778/1289/7140/775/57158/1809/3889/3741/1770/8076/345651/9119/26287/58529/8572/54959/81851/5317/26153/3861/59/3855/171024/79933/3852/1293/1674/146754/3880/27185
GOBP_POSITIVE_REGULATION_OF_PROTEIN_LOCALIZATION_TO_CELL_PERIPHERY	GOBP_POSITIVE_REGULATION_OF_PROTEIN_LOCALIZATION_TO_CELL_PERIPHERY	GOBP_POSITIVE_REGULATION_OF_PROTEIN_LOCALIZATION_TO_CELL_PERIPHERY	10	0.541369	1.63255	0.0368732	0.484619	0.463281	242	tags=40%, list=11%, signal=36%	57628/342667/2042/89780
GOBP_REGULATION_OF_MORPHOGENESIS_OF_A_BRANCHING_STRUCTURE	GOBP_REGULATION_OF_MORPHOGENESIS_OF_A_BRANCHING_STRUCTURE	GOBP_REGULATION_OF_MORPHOGENESIS_OF_A_BRANCHING_STRUCTURE	10	0.543224	1.63814	0.0368732	0.484619	0.463281	917	tags=90%, list=41%, signal=54%	5076/655/4070/6422/30812/7472/2252/23213/7482
GOBP_REGULATION_OF_SIGNAL_TRANSDUCTION_BY_P53_CLASS_MEDIATOR	GOBP_REGULATION_OF_SIGNAL_TRANSDUCTION_BY_P53_CLASS_MEDIATOR	GOBP_REGULATION_OF_SIGNAL_TRANSDUCTION_BY_P53_CLASS_MEDIATOR	12	-0.425123	-1.68032	0.0370434	0.486058	0.464656	1299	tags=100%, list=58%, signal=42%	27063/3090/960/624/596/6615/23246/4582/4291/9212/26038
GOMF_HORMONE_ACTIVITY	GOMF_HORMONE_ACTIVITY	GOMF_HORMONE_ACTIVITY	20	-0.322282	-1.5771	0.037402	0.488604	0.46709	67	tags=25%, list=3%, signal=24%	1114/6750/11172/2520/2056
GOBP_RESPONSE_TO_REACTIVE_OXYGEN_SPECIES	GOBP_RESPONSE_TO_REACTIVE_OXYGEN_SPECIES	GOBP_RESPONSE_TO_REACTIVE_OXYGEN_SPECIES	28	0.376518	1.58696	0.0374065	0.488604	0.46709	370	tags=36%, list=16%, signal=30%	5076/655/4313/6649/1277/1410/358/337/347/3741
GOBP_DEVELOPMENTAL_GROWTH	GOBP_DEVELOPMENTAL_GROWTH	GOBP_DEVELOPMENTAL_GROWTH	106	0.257724	1.45591	0.0374732	0.488604	0.46709	632	tags=38%, list=28%, signal=28%	79977/2019/340419/1735/6356/1311/5999/51761/57817/7477/6442/9201/1281/4488/6586/89780/2736/7130/2619/64220/2303/347/6422/9353/58529/221476/10512/6423/2307/2066/7472/8326/658/5653/6663/27185/170302/2844/7476/10439
GOBP_EMBRYONIC_ORGAN_MORPHOGENESIS	GOBP_EMBRYONIC_ORGAN_MORPHOGENESIS	GOBP_EMBRYONIC_ORGAN_MORPHOGENESIS	72	0.284904	1.50728	0.0375276	0.488604	0.46709	720	tags=44%, list=32%, signal=31%	79977/53904/1301/5076/655/2202/57216/51761/9464/220/89780/64220/6899/2303/3784/187/145258/8076/6943/2304/58495/2487/10083/4325/2294/25806/3219/525/2295/130497/2200/7471
GOBP_REGULATION_OF_PEPTIDASE_ACTIVITY	GOBP_REGULATION_OF_PEPTIDASE_ACTIVITY	GOBP_REGULATION_OF_PEPTIDASE_ACTIVITY	64	0.29985	1.53062	0.0375427	0.488604	0.46709	494	tags=34%, list=22%, signal=28%	26952/10879/1472/5076/80760/64063/1469/1470/8710/89780/100506742/1410/358/6692/4804/2043/84168/653145/56925/221476/58189/6423
GOBP_REGULATION_OF_HAIR_CYCLE	GOBP_REGULATION_OF_HAIR_CYCLE	GOBP_REGULATION_OF_HAIR_CYCLE	9	0.567241	1.62987	0.0378788	0.491255	0.469625	373	tags=56%, list=17%, signal=47%	51083/79152/4488/1001/4804
GOBP_LONG_TERM_SYNAPTIC_POTENTIATION	GOBP_LONG_TERM_SYNAPTIC_POTENTIATION	GOBP_LONG_TERM_SYNAPTIC_POTENTIATION	22	0.407484	1.59049	0.0379085	0.491255	0.469625	1100	tags=82%, list=49%, signal=42%	114/347730/152404/4915/793/2043/57616/6622/1813/794/4311/80863/2903/2048/23237/4776/1812/5924
GOMF_PROTEIN_FOLDING_CHAPERONE	GOMF_PROTEIN_FOLDING_CHAPERONE	GOMF_PROTEIN_FOLDING_CHAPERONE	2	-0.875834	-1.50334	0.0379349	0.491255	0.469625	282	tags=100%, list=13%, signal=88%	3311
GOBP_EXTRACELLULAR_MATRIX_ASSEMBLY	GOBP_EXTRACELLULAR_MATRIX_ASSEMBLY	GOBP_EXTRACELLULAR_MATRIX_ASSEMBLY	16	0.459382	1.63485	0.0379919	0.491255	0.469625	717	tags=62%, list=32%, signal=43%	3036/4239/4629/1281/1278/11117/84168/7148/22854/10516
GOBP_UROGENITAL_SYSTEM_DEVELOPMENT	GOBP_UROGENITAL_SYSTEM_DEVELOPMENT	GOBP_UROGENITAL_SYSTEM_DEVELOPMENT	88	0.269869	1.48054	0.0383772	0.492871	0.471169	1123	tags=67%, list=50%, signal=35%	5076/655/4313/84623/3400/57216/93649/8710/9244/7477/153572/2736/64220/793/2303/4070/6422/9353/6943/2043/26508/26108/59/30812/2066/4854/2049/2294/392255/80310/5420/9510/130497/2200/7471/5017/5314/182/64321/947/2247/3371/3399/7010/1909/4311/23213/7482/1636/2048/7042/7475/5916/1910/1282/10252/1948/8516/4208
GOMF_ANAPHASE_PROMOTING_COMPLEX_BINDING	GOMF_ANAPHASE_PROMOTING_COMPLEX_BINDING	GOMF_ANAPHASE_PROMOTING_COMPLEX_BINDING	3	-0.744435	-1.55417	0.0383942	0.492871	0.471169	578	tags=100%, list=26%, signal=74%	27338/991
GOBP_GASTRULATION	GOBP_GASTRULATION	GOBP_GASTRULATION	34	0.354915	1.57236	0.0384154	0.492871	0.471169	679	tags=50%, list=30%, signal=35%	1301/5076/655/4313/1295/89780/9573/1289/2303/6422/187/145258/6423/2294/1303/1294/130497
GOBP_CLATHRIN_DEPENDENT_ENDOCYTOSIS	GOBP_CLATHRIN_DEPENDENT_ENDOCYTOSIS	GOBP_CLATHRIN_DEPENDENT_ENDOCYTOSIS	3	0.779608	1.518	0.0384247	0.492871	0.471169	498	tags=100%, list=22%, signal=78%	6457/150696/9892
GOBP_REGULATION_OF_CLATHRIN_DEPENDENT_ENDOCYTOSIS	GOBP_REGULATION_OF_CLATHRIN_DEPENDENT_ENDOCYTOSIS	GOBP_REGULATION_OF_CLATHRIN_DEPENDENT_ENDOCYTOSIS	3	0.779608	1.518	0.0384247	0.492871	0.471169	498	tags=100%, list=22%, signal=78%	6457/150696/9892
GOBP_NEGATIVE_REGULATION_OF_NUCLEOTIDE_METABOLIC_PROCESS	GOBP_NEGATIVE_REGULATION_OF_NUCLEOTIDE_METABOLIC_PROCESS	GOBP_NEGATIVE_REGULATION_OF_NUCLEOTIDE_METABOLIC_PROCESS	2	-0.872719	-1.49799	0.0386309	0.493164	0.47145	289	tags=100%, list=13%, signal=87%	6521
GOBP_POSITIVE_REGULATION_OF_REACTIVE_OXYGEN_SPECIES_BIOSYNTHETIC_PROCESS	GOBP_POSITIVE_REGULATION_OF_REACTIVE_OXYGEN_SPECIES_BIOSYNTHETIC_PROCESS	GOBP_POSITIVE_REGULATION_OF_REACTIVE_OXYGEN_SPECIES_BIOSYNTHETIC_PROCESS	2	-0.872719	-1.49799	0.0386309	0.493164	0.47145	289	tags=100%, list=13%, signal=87%	405753
GOMF_PYROPHOSPHATE_HYDROLYSIS_DRIVEN_PROTON_TRANSMEMBRANE_TRANSPORTER_ACTIVITY	GOMF_PYROPHOSPHATE_HYDROLYSIS_DRIVEN_PROTON_TRANSMEMBRANE_TRANSPORTER_ACTIVITY	GOMF_PYROPHOSPHATE_HYDROLYSIS_DRIVEN_PROTON_TRANSMEMBRANE_TRANSPORTER_ACTIVITY	1	0.982651	1.3155	0.038847	0.493164	0.47145	40	tags=100%, list=2%, signal=98%	479
GOBP_CENTRAL_NERVOUS_SYSTEM_DEVELOPMENT	GOBP_CENTRAL_NERVOUS_SYSTEM_DEVELOPMENT	GOBP_CENTRAL_NERVOUS_SYSTEM_DEVELOPMENT	181	0.226911	1.37725	0.0388946	0.493164	0.47145	407	tags=25%, list=18%, signal=23%	6457/64405/4821/79977/2019/5076/306/1496/6344/655/477/84623/92737/3400/5999/83992/644168/79152/7477/220/9201/1281/6586/89780/1462/2736/1272/4915/10100/6899/64377/358/23017/266727/10319/347/6422/54587/145258/4804/653/1215/9760/4916/9353/2043
GOBP_POSITIVE_REGULATION_OF_TRANSCRIPTION_FROM_RNA_POLYMERASE_II_PROMOTER_INVOLVED_IN_HEART_DEVELOPMENT	GOBP_POSITIVE_REGULATION_OF_TRANSCRIPTION_FROM_RNA_POLYMERASE_II_PROMOTER_INVOLVED_IN_HEART_DEVELOPMENT	GOBP_POSITIVE_REGULATION_OF_TRANSCRIPTION_FROM_RNA_POLYMERASE_II_PROMOTER_INVOLVED_IN_HEART_DEVELOPMENT	3	0.777546	1.51398	0.0389405	0.493164	0.47145	177	tags=67%, list=8%, signal=62%	140628/93649
GOBP_REGULATION_OF_TRANSCRIPTION_FROM_RNA_POLYMERASE_II_PROMOTER_INVOLVED_IN_HEART_DEVELOPMENT	GOBP_REGULATION_OF_TRANSCRIPTION_FROM_RNA_POLYMERASE_II_PROMOTER_INVOLVED_IN_HEART_DEVELOPMENT	GOBP_REGULATION_OF_TRANSCRIPTION_FROM_RNA_POLYMERASE_II_PROMOTER_INVOLVED_IN_HEART_DEVELOPMENT	3	0.777546	1.51398	0.0389405	0.493164	0.47145	177	tags=67%, list=8%, signal=62%	140628/93649
GOMF_CATION_CATION_ANTIPORTER_ACTIVITY	GOMF_CATION_CATION_ANTIPORTER_ACTIVITY	GOMF_CATION_CATION_ANTIPORTER_ACTIVITY	3	0.777703	1.51429	0.0389405	0.493164	0.47145	146	tags=67%, list=6%, signal=62%	6550/57419
GOMF_SOLUTE_CATION_ANTIPORTER_ACTIVITY	GOMF_SOLUTE_CATION_ANTIPORTER_ACTIVITY	GOMF_SOLUTE_CATION_ANTIPORTER_ACTIVITY	3	0.777703	1.51429	0.0389405	0.493164	0.47145	146	tags=67%, list=6%, signal=62%	6550/57419
GOMF_CARBOHYDRATE_KINASE_ACTIVITY	GOMF_CARBOHYDRATE_KINASE_ACTIVITY	GOMF_CARBOHYDRATE_KINASE_ACTIVITY	4	-0.687253	-1.65266	0.0393678	0.497788	0.47587	311	tags=100%, list=14%, signal=86%	3099/5210/2645
GOCC_SPINDLE_MICROTUBULE	GOCC_SPINDLE_MICROTUBULE	GOCC_SPINDLE_MICROTUBULE	8	-0.501661	-1.62887	0.0396149	0.498749	0.476789	530	tags=88%, list=24%, signal=67%	983/221150/146909/9212/24137/220134/332
GOBP_POSITIVE_REGULATION_OF_SYNAPTIC_TRANSMISSION	GOBP_POSITIVE_REGULATION_OF_SYNAPTIC_TRANSMISSION	GOBP_POSITIVE_REGULATION_OF_SYNAPTIC_TRANSMISSION	34	0.35386	1.56768	0.0396158	0.498749	0.476789	968	tags=68%, list=43%, signal=39%	114/347730/152404/64084/4915/9211/3908/793/2043/6347/22871/57616/6622/2752/1813/794/4311/80863/2903/5743/2048/23237/4776
GOBP_NEGATIVE_REGULATION_OF_SMALL_MOLECULE_METABOLIC_PROCESS	GOBP_NEGATIVE_REGULATION_OF_SMALL_MOLECULE_METABOLIC_PROCESS	GOBP_NEGATIVE_REGULATION_OF_SMALL_MOLECULE_METABOLIC_PROCESS	11	-0.418427	-1.57723	0.0396578	0.498749	0.476789	355	tags=64%, list=16%, signal=54%	57761/1268/283120/27120/6521/85300/2645
GOBP_BONE_TRABECULA_FORMATION	GOBP_BONE_TRABECULA_FORMATION	GOBP_BONE_TRABECULA_FORMATION	7	0.607763	1.62609	0.0397554	0.498749	0.476789	355	tags=57%, list=16%, signal=48%	4313/4488/1277/6422
GOBP_BONE_TRABECULA_MORPHOGENESIS	GOBP_BONE_TRABECULA_MORPHOGENESIS	GOBP_BONE_TRABECULA_MORPHOGENESIS	7	0.607763	1.62609	0.0397554	0.498749	0.476789	355	tags=57%, list=16%, signal=48%	4313/4488/1277/6422
GOCC_SCF_UBIQUITIN_LIGASE_COMPLEX	GOCC_SCF_UBIQUITIN_LIGASE_COMPLEX	GOCC_SCF_UBIQUITIN_LIGASE_COMPLEX	5	-0.606506	-1.5988	0.0399358	0.49912	0.477143	889	tags=100%, list=40%, signal=61%	114907/92369/899/126433
GOBP_CELLULAR_RESPONSE_TO_GLUCAGON_STIMULUS	GOBP_CELLULAR_RESPONSE_TO_GLUCAGON_STIMULUS	GOBP_CELLULAR_RESPONSE_TO_GLUCAGON_STIMULUS	3	0.774866	1.50876	0.039972	0.49912	0.477143	224	tags=67%, list=10%, signal=60%	114/9340
GOBP_RESPONSE_TO_GLUCAGON	GOBP_RESPONSE_TO_GLUCAGON	GOBP_RESPONSE_TO_GLUCAGON	3	0.774866	1.50876	0.039972	0.49912	0.477143	224	tags=67%, list=10%, signal=60%	114/9340
GOBP_MEGAKARYOCYTE_DIFFERENTIATION	GOBP_MEGAKARYOCYTE_DIFFERENTIATION	GOBP_MEGAKARYOCYTE_DIFFERENTIATION	8	-0.500669	-1.62565	0.0400576	0.499409	0.47742	1128	tags=100%, list=50%, signal=50%	3589/6886/2624/3815/54997/2313/5196
GOBP_EPITHELIAL_CELL_FATE_COMMITMENT	GOBP_EPITHELIAL_CELL_FATE_COMMITMENT	GOBP_EPITHELIAL_CELL_FATE_COMMITMENT	3	0.770878	1.501	0.0404878	0.502425	0.480303	91	tags=67%, list=4%, signal=64%	4821/10630
GOBP_REGULATION_OF_SOMATIC_STEM_CELL_POPULATION_MAINTENANCE	GOBP_REGULATION_OF_SOMATIC_STEM_CELL_POPULATION_MAINTENANCE	GOBP_REGULATION_OF_SOMATIC_STEM_CELL_POPULATION_MAINTENANCE	3	0.772975	1.50508	0.0404878	0.502425	0.480303	96	tags=67%, list=4%, signal=64%	5076/655
GOBP_RETINAL_ROD_CELL_DIFFERENTIATION	GOBP_RETINAL_ROD_CELL_DIFFERENTIATION	GOBP_RETINAL_ROD_CELL_DIFFERENTIATION	3	0.770703	1.50066	0.0404878	0.502425	0.480303	518	tags=100%, list=23%, signal=77%	4915/6096/30812
GOCC_NUCLEOLUS	GOCC_NUCLEOLUS	GOCC_NUCLEOLUS	53	-0.213455	-1.48885	0.0409135	0.505901	0.483626	820	tags=64%, list=36%, signal=42%	2737/2258/9839/91543/6615/51704/161931/677775/3691/4176/23246/9088/3177/2177/641/4288/146956/990/7153/345630/10293/4613/201299/81691/55388/3284/29944/89869/51481/22843/768/171482/26609/79727
GOBP_POSITIVE_REGULATION_OF_CANONICAL_WNT_SIGNALING_PATHWAY	GOBP_POSITIVE_REGULATION_OF_CANONICAL_WNT_SIGNALING_PATHWAY	GOBP_POSITIVE_REGULATION_OF_CANONICAL_WNT_SIGNALING_PATHWAY	23	0.402154	1.58696	0.0409731	0.505901	0.483626	541	tags=48%, list=24%, signal=37%	340419/6424/27123/1277/89780/84870/1001/6422/284654/6423/8326
GOBP_EOSINOPHIL_CHEMOTAXIS	GOBP_EOSINOPHIL_CHEMOTAXIS	GOBP_EOSINOPHIL_CHEMOTAXIS	5	0.678263	1.59943	0.0410742	0.505901	0.483626	490	tags=80%, list=22%, signal=63%	6356/6366/7857/6347
GOBP_EOSINOPHIL_MIGRATION	GOBP_EOSINOPHIL_MIGRATION	GOBP_EOSINOPHIL_MIGRATION	5	0.678263	1.59943	0.0410742	0.505901	0.483626	490	tags=80%, list=22%, signal=63%	6356/6366/7857/6347
GOBP_MONOVALENT_INORGANIC_CATION_HOMEOSTASIS	GOBP_MONOVALENT_INORGANIC_CATION_HOMEOSTASIS	GOBP_MONOVALENT_INORGANIC_CATION_HOMEOSTASIS	28	0.372154	1.56856	0.0411471	0.505901	0.483626	370	tags=32%, list=16%, signal=27%	6550/1080/479/6508/6332/477/6557/3784/3741
GOBP_REGULATION_OF_POTASSIUM_ION_TRANSPORT	GOBP_REGULATION_OF_POTASSIUM_ION_TRANSPORT	GOBP_REGULATION_OF_POTASSIUM_ION_TRANSPORT	28	0.371369	1.56526	0.0411471	0.505901	0.483626	496	tags=39%, list=22%, signal=31%	57628/51083/88/5999/3755/30820/3784/3741/23704/150/440699
GOBP_POSITIVE_REGULATION_OF_LYMPHOCYTE_MEDIATED_IMMUNITY	GOBP_POSITIVE_REGULATION_OF_LYMPHOCYTE_MEDIATED_IMMUNITY	GOBP_POSITIVE_REGULATION_OF_LYMPHOCYTE_MEDIATED_IMMUNITY	14	-0.381062	-1.60438	0.0417071	0.511876	0.489338	771	tags=79%, list=34%, signal=52%	91543/911/3606/3123/2625/114548/10125/3902/3592/6375/100141515
GOBP_NEGATIVE_REGULATION_OF_TRANSMEMBRANE_TRANSPORT	GOBP_NEGATIVE_REGULATION_OF_TRANSMEMBRANE_TRANSPORT	GOBP_NEGATIVE_REGULATION_OF_TRANSMEMBRANE_TRANSPORT	24	0.393893	1.5788	0.0417722	0.511876	0.489338	1069	tags=83%, list=48%, signal=44%	88/477/5999/57817/5350/2669/23704/150/28954/6236/10345/130497/1813/7291/1636/2048/845/3757/2946/57520
GOBP_EPITHELIAL_TUBE_FORMATION	GOBP_EPITHELIAL_TUBE_FORMATION	GOBP_EPITHELIAL_TUBE_FORMATION	30	0.37037	1.57813	0.0419753	0.511876	0.489338	1048	tags=73%, list=47%, signal=40%	79977/5076/655/57216/144165/153572/6422/6692/653/58495/56963/6423/30812/5420/130497/2247/10653/7291/7042/7475/5916/79812
GOBP_TUBE_FORMATION	GOBP_TUBE_FORMATION	GOBP_TUBE_FORMATION	30	0.37037	1.57813	0.0419753	0.511876	0.489338	1048	tags=73%, list=47%, signal=40%	79977/5076/655/57216/144165/153572/6422/6692/653/58495/56963/6423/30812/5420/130497/2247/10653/7291/7042/7475/5916/79812
GOBP_NEURON_PROJECTION_GUIDANCE	GOBP_NEURON_PROJECTION_GUIDANCE	GOBP_NEURON_PROJECTION_GUIDANCE	61	0.299756	1.51842	0.0419977	0.511876	0.489338	1112	tags=67%, list=49%, signal=35%	137970/2676/655/644168/4684/284217/2042/23768/6586/89780/2736/1272/9211/3908/3918/4804/9353/2043/91653/10512/4854/658/2049/170302/5365/8633/90249/1909/9369/23114/1949/91624/152330/2048/3909/3800/133418/4858/1948/54538/1400
GOBP_REGULATION_OF_HYDROLASE_ACTIVITY	GOBP_REGULATION_OF_HYDROLASE_ACTIVITY	GOBP_REGULATION_OF_HYDROLASE_ACTIVITY	132	0.24406	1.42905	0.0420168	0.511876	0.489338	494	tags=30%, list=22%, signal=24%	26952/10879/6363/1472/5076/80760/6356/150696/64063/11211/6366/3357/5999/1469/1470/8710/2042/89780/100506742/4915/1410/358/337/6422/6692/4804/4916/6367/2043/84168/653145/56925/56963/54959/221476/58189/5322/6347/6423
GOBP_INTESTINAL_ABSORPTION	GOBP_INTESTINAL_ABSORPTION	GOBP_INTESTINAL_ABSORPTION	8	0.581237	1.6277	0.0421687	0.512945	0.49036	419	tags=62%, list=19%, signal=51%	6523/57817/337/3784/150
GOBP_CELL_CYCLE_PHASE_TRANSITION	GOBP_CELL_CYCLE_PHASE_TRANSITION	GOBP_CELL_CYCLE_PHASE_TRANSITION	45	-0.23157	-1.48367	0.0426405	0.51663	0.493882	584	tags=56%, list=26%, signal=42%	9088/899/10460/9833/54443/4582/79616/4291/2177/983/9700/641/146956/144455/27338/990/9212/7272/995/993/81620/22809/6657/131405/27133
GOBP_ENAMEL_MINERALIZATION	GOBP_ENAMEL_MINERALIZATION	GOBP_ENAMEL_MINERALIZATION	5	0.675412	1.59271	0.042654	0.51663	0.493882	309	tags=60%, list=14%, signal=52%	1080/4488/6899
GOMF_PASSIVE_TRANSMEMBRANE_TRANSPORTER_ACTIVITY	GOMF_PASSIVE_TRANSMEMBRANE_TRANSPORTER_ACTIVITY	GOMF_PASSIVE_TRANSMEMBRANE_TRANSPORTER_ACTIVITY	107	0.255393	1.44631	0.0427807	0.51663	0.493882	421	tags=27%, list=19%, signal=23%	1080/347741/54102/55799/10630/147798/57101/6332/259232/157855/115019/57419/89822/2568/10021/728215/363/8911/23416/3755/30820/22953/358/775/3784/3741/3773/23704/3765
GOBP_NEGATIVE_REGULATION_OF_ANION_TRANSPORT	GOBP_NEGATIVE_REGULATION_OF_ANION_TRANSPORT	GOBP_NEGATIVE_REGULATION_OF_ANION_TRANSPORT	7	0.604553	1.6175	0.0428135	0.51663	0.493882	743	tags=86%, list=33%, signal=58%	6424/5999/4889/7200/2550/3351
GOBP_SKELETAL_MYOFIBRIL_ASSEMBLY	GOBP_SKELETAL_MYOFIBRIL_ASSEMBLY	GOBP_SKELETAL_MYOFIBRIL_ASSEMBLY	3	0.754184	1.46849	0.0428816	0.51663	0.493882	228	tags=67%, list=10%, signal=60%	4629/70
GOMF_ACTIN_FILAMENT_BINDING	GOMF_ACTIN_FILAMENT_BINDING	GOMF_ACTIN_FILAMENT_BINDING	40	0.334652	1.54169	0.0430622	0.51663	0.493882	192	tags=22%, list=9%, signal=21%	4622/8735/4619/88/4626/6708/1496/4620/4629
GOBP_GLUCOSE_CATABOLIC_PROCESS	GOBP_GLUCOSE_CATABOLIC_PROCESS	GOBP_GLUCOSE_CATABOLIC_PROCESS	4	-0.681803	-1.63955	0.043117	0.51663	0.493882	311	tags=100%, list=14%, signal=86%	3099/2026/2645
GOBP_NADH_METABOLIC_PROCESS	GOBP_NADH_METABOLIC_PROCESS	GOBP_NADH_METABOLIC_PROCESS	4	-0.681803	-1.63955	0.043117	0.51663	0.493882	311	tags=100%, list=14%, signal=86%	3099/2026/2645
GOBP_NADH_REGENERATION	GOBP_NADH_REGENERATION	GOBP_NADH_REGENERATION	4	-0.681803	-1.63955	0.043117	0.51663	0.493882	311	tags=100%, list=14%, signal=86%	3099/2026/2645
GOBP_NAD_METABOLIC_PROCESS	GOBP_NAD_METABOLIC_PROCESS	GOBP_NAD_METABOLIC_PROCESS	4	-0.681803	-1.63955	0.043117	0.51663	0.493882	311	tags=100%, list=14%, signal=86%	3099/2026/2645
GOBP_BRANCHING_INVOLVED_IN_SALIVARY_GLAND_MORPHOGENESIS	GOBP_BRANCHING_INVOLVED_IN_SALIVARY_GLAND_MORPHOGENESIS	GOBP_BRANCHING_INVOLVED_IN_SALIVARY_GLAND_MORPHOGENESIS	4	0.697105	1.50917	0.0432612	0.516755	0.494002	684	tags=100%, list=30%, signal=70%	655/284217/10512/2252
GOBP_NEGATIVE_REGULATION_OF_SIGNAL_TRANSDUCTION_IN_ABSENCE_OF_LIGAND	GOBP_NEGATIVE_REGULATION_OF_SIGNAL_TRANSDUCTION_IN_ABSENCE_OF_LIGAND	GOBP_NEGATIVE_REGULATION_OF_SIGNAL_TRANSDUCTION_IN_ABSENCE_OF_LIGAND	3	-0.737815	-1.54035	0.0434176	0.516755	0.494002	135	tags=100%, list=6%, signal=94%	5196/1280
GOMF_STRUCTURAL_CONSTITUENT_OF_RIBOSOME	GOMF_STRUCTURAL_CONSTITUENT_OF_RIBOSOME	GOMF_STRUCTURAL_CONSTITUENT_OF_RIBOSOME	3	-0.737311	-1.5393	0.0434176	0.516755	0.494002	594	tags=100%, list=26%, signal=74%	6133/140801
GOBP_METANEPHRIC_DISTAL_TUBULE_DEVELOPMENT	GOBP_METANEPHRIC_DISTAL_TUBULE_DEVELOPMENT	GOBP_METANEPHRIC_DISTAL_TUBULE_DEVELOPMENT	2	0.867379	1.45486	0.0435213	0.516755	0.494002	300	tags=100%, list=13%, signal=87%	5076/793
GOCC_CUTICULAR_PLATE	GOCC_CUTICULAR_PLATE	GOCC_CUTICULAR_PLATE	2	0.867379	1.45486	0.0435213	0.516755	0.494002	300	tags=100%, list=13%, signal=87%	6708/793
GOBP_OUTFLOW_TRACT_MORPHOGENESIS	GOBP_OUTFLOW_TRACT_MORPHOGENESIS	GOBP_OUTFLOW_TRACT_MORPHOGENESIS	26	0.382887	1.58093	0.04375	0.516755	0.494002	1219	tags=88%, list=54%, signal=41%	655/9464/2006/4488/6899/2303/26508/2702/10512/6423/4889/7122/182/64321/1909/23414/7291/7042/2022/4208/1906/54345/4886
GOBP_SENSORY_ORGAN_DEVELOPMENT	GOBP_SENSORY_ORGAN_DEVELOPMENT	GOBP_SENSORY_ORGAN_DEVELOPMENT	133	0.243009	1.4203	0.0441176	0.516755	0.494002	1031	tags=58%, list=46%, signal=33%	91156/79977/53904/1301/5076/1735/655/2202/54845/3859/51761/9464/284217/7477/220/1295/89780/9573/4915/1410/64220/793/6899/1289/2303/775/10319/3784/145258/4693/8076/653/4916/2043/2487/1296/10083/6096/30812/7472/56917/83552/658/124842/7476/25806/525/2295/130497/2200/7471/221935/5158/182/2247/6939/7070/1543/7043/1813/5396/1909/7431/57381/22899/7482/4081/7483/7291/2048/7042/7475/54796/2697/5916/3791/9…
GOBP_KIDNEY_EPITHELIUM_DEVELOPMENT	GOBP_KIDNEY_EPITHELIUM_DEVELOPMENT	GOBP_KIDNEY_EPITHELIUM_DEVELOPMENT	38	0.336688	1.53129	0.0441527	0.516755	0.494002	775	tags=53%, list=34%, signal=35%	5076/655/9244/7477/153572/793/2303/4070/6422/9353/6943/2043/26508/30812/5420/130497/7471/182/947/2247
GOBP_CARDIOBLAST_DIFFERENTIATION	GOBP_CARDIOBLAST_DIFFERENTIATION	GOBP_CARDIOBLAST_DIFFERENTIATION	5	0.662108	1.56134	0.0442338	0.516755	0.494002	242	tags=60%, list=11%, signal=54%	144165/93649/89780
GOBP_EPITHELIAL_FLUID_TRANSPORT	GOBP_EPITHELIAL_FLUID_TRANSPORT	GOBP_EPITHELIAL_FLUID_TRANSPORT	5	0.662849	1.56308	0.0442338	0.516755	0.494002	319	tags=60%, list=14%, signal=52%	1080/6523/358
GOBP_RESPONSE_TO_PROSTAGLANDIN_E	GOBP_RESPONSE_TO_PROSTAGLANDIN_E	GOBP_RESPONSE_TO_PROSTAGLANDIN_E	5	0.66416	1.56617	0.0442338	0.516755	0.494002	355	tags=60%, list=16%, signal=51%	6363/6366/6422
GOCC_DYSTROPHIN_ASSOCIATED_GLYCOPROTEIN_COMPLEX	GOCC_DYSTROPHIN_ASSOCIATED_GLYCOPROTEIN_COMPLEX	GOCC_DYSTROPHIN_ASSOCIATED_GLYCOPROTEIN_COMPLEX	5	0.664884	1.56788	0.0442338	0.516755	0.494002	757	tags=100%, list=34%, signal=66%	6442/54212/8082/5239/6444
GOCC_GLYCOPROTEIN_COMPLEX	GOCC_GLYCOPROTEIN_COMPLEX	GOCC_GLYCOPROTEIN_COMPLEX	5	0.664884	1.56788	0.0442338	0.516755	0.494002	757	tags=100%, list=34%, signal=66%	6442/54212/8082/5239/6444
GOMF_ENDOPEPTIDASE_ACTIVITY	GOMF_ENDOPEPTIDASE_ACTIVITY	GOMF_ENDOPEPTIDASE_ACTIVITY	71	0.281776	1.48488	0.0442968	0.516755	0.494002	909	tags=56%, list=40%, signal=35%	9427/9622/4316/64063/4313/827/92949/5655/100506742/1510/2191/79148/6422/3817/1215/5327/4314/9509/8510/84000/203102/4325/5653/10863/5225/80332/10699/9510/7092/94031/170689/64499/7177/23430/10942/2152/81792/4311/83714/11095
GOBP_MESENCHYME_MORPHOGENESIS	GOBP_MESENCHYME_MORPHOGENESIS	GOBP_MESENCHYME_MORPHOGENESIS	22	0.398375	1.55493	0.0444444	0.516755	0.494002	679	tags=55%, list=30%, signal=38%	140628/655/70/4488/89780/2303/187/653/26508/59/2294/130497
GOCC_CELL_CELL_CONTACT_ZONE	GOCC_CELL_CELL_CONTACT_ZONE	GOCC_CELL_CELL_CONTACT_ZONE	15	0.452641	1.57549	0.0444744	0.516755	0.494002	642	tags=60%, list=29%, signal=43%	4619/477/57817/55966/58494/3741/2702/1674/5239
GOMF_STEROID_HORMONE_BINDING	GOMF_STEROID_HORMONE_BINDING	GOMF_STEROID_HORMONE_BINDING	2	0.866489	1.45337	0.0445763	0.516755	0.494002	302	tags=100%, list=13%, signal=87%	477/6820
GOBP_INTEGRIN_MEDIATED_SIGNALING_PATHWAY	GOBP_INTEGRIN_MEDIATED_SIGNALING_PATHWAY	GOBP_INTEGRIN_MEDIATED_SIGNALING_PATHWAY	21	0.403719	1.55588	0.0446194	0.516755	0.494002	1224	tags=90%, list=54%, signal=42%	1015/9358/1281/1307/3696/22801/9510/7070/57126/8515/2316/3680/683/959/3909/8516/84106/3694/3679
GOBP_TRNA_THREONYLCARBAMOYLADENOSINE_METABOLIC_PROCESS	GOBP_TRNA_THREONYLCARBAMOYLADENOSINE_METABOLIC_PROCESS	GOBP_TRNA_THREONYLCARBAMOYLADENOSINE_METABOLIC_PROCESS	1	-0.979537	-1.29565	0.0446483	0.516755	0.494002	48	tags=100%, list=2%, signal=98%
GOBP_BONE_MINERALIZATION	GOBP_BONE_MINERALIZATION	GOBP_BONE_MINERALIZATION	32	0.354767	1.54417	0.04474	0.516755	0.494002	146	tags=25%, list=6%, signal=24%	340419/1311/655/8074/338773/4256/4958/57419
GOMF_BRANCHED_CHAIN_AMINO_ACID_TRANSMEMBRANE_TRANSPORTER_ACTIVITY	GOMF_BRANCHED_CHAIN_AMINO_ACID_TRANSMEMBRANE_TRANSPORTER_ACTIVITY	GOMF_BRANCHED_CHAIN_AMINO_ACID_TRANSMEMBRANE_TRANSPORTER_ACTIVITY	1	0.979093	1.31074	0.0447777	0.516755	0.494002	48	tags=100%, list=2%, signal=98%	54716
GOMF_APOLIPOPROTEIN_BINDING	GOMF_APOLIPOPROTEIN_BINDING	GOMF_APOLIPOPROTEIN_BINDING	3	-0.734639	-1.53372	0.0448529	0.516755	0.494002	600	tags=100%, list=27%, signal=73%	255738/4038
GOMF_HEXOKINASE_ACTIVITY	GOMF_HEXOKINASE_ACTIVITY	GOMF_HEXOKINASE_ACTIVITY	2	-0.862928	-1.48119	0.0448952	0.516755	0.494002	311	tags=100%, list=14%, signal=86%	2645
GOMF_CYTOSKELETAL_PROTEIN_BINDING	GOMF_CYTOSKELETAL_PROTEIN_BINDING	GOMF_CYTOSKELETAL_PROTEIN_BINDING	145	0.240226	1.40982	0.0450734	0.516755	0.494002	504	tags=28%, list=22%, signal=23%	57111/6530/4622/8735/114/4619/53904/11075/88/4626/4634/6708/257019/1496/25802/827/27129/4620/4629/84676/1264/1780/70/1410/54212/51778/7140/775/1809/3741/286527/84168/54869/653145/58529/8572/63876/6876/50810/26153/10083
GOMF_ATPASE_COUPLED_INORGANIC_ANION_TRANSMEMBRANE_TRANSPORTER_ACTIVITY	GOMF_ATPASE_COUPLED_INORGANIC_ANION_TRANSMEMBRANE_TRANSPORTER_ACTIVITY	GOMF_ATPASE_COUPLED_INORGANIC_ANION_TRANSMEMBRANE_TRANSPORTER_ACTIVITY	3	0.763372	1.48638	0.0451296	0.516755	0.494002	143	tags=67%, list=6%, signal=63%	1080/115019
GOMF_CHLORIDE_TRANSMEMBRANE_TRANSPORTER_ACTIVITY	GOMF_CHLORIDE_TRANSMEMBRANE_TRANSPORTER_ACTIVITY	GOMF_CHLORIDE_TRANSMEMBRANE_TRANSPORTER_ACTIVITY	3	0.763372	1.48638	0.0451296	0.516755	0.494002	143	tags=67%, list=6%, signal=63%	1080/115019
GOBP_MORPHOGENESIS_OF_A_POLARIZED_EPITHELIUM	GOBP_MORPHOGENESIS_OF_A_POLARIZED_EPITHELIUM	GOBP_MORPHOGENESIS_OF_A_POLARIZED_EPITHELIUM	20	0.413064	1.56374	0.0452128	0.516755	0.494002	783	tags=65%, list=35%, signal=43%	57216/144165/284217/55966/84870/6422/6423/2066/2294/7476/2295/5314/6939
GOCC_CHLORIDE_CHANNEL_COMPLEX	GOCC_CHLORIDE_CHANNEL_COMPLEX	GOCC_CHLORIDE_CHANNEL_COMPLEX	9	0.55618	1.59808	0.0454545	0.516755	0.494002	174	tags=44%, list=8%, signal=41%	1080/54102/57101/2568
GOMF_CXCR_CHEMOKINE_RECEPTOR_BINDING	GOMF_CXCR_CHEMOKINE_RECEPTOR_BINDING	GOMF_CXCR_CHEMOKINE_RECEPTOR_BINDING	6	-0.578715	-1.65329	0.0454729	0.516755	0.494002	164	tags=50%, list=7%, signal=46%	5473/5196/7032
GOBP_BRANCHING_INVOLVED_IN_PROSTATE_GLAND_MORPHOGENESIS	GOBP_BRANCHING_INVOLVED_IN_PROSTATE_GLAND_MORPHOGENESIS	GOBP_BRANCHING_INVOLVED_IN_PROSTATE_GLAND_MORPHOGENESIS	2	0.842902	1.41381	0.045614	0.516755	0.494002	355	tags=100%, list=16%, signal=84%	655/6422
GOBP_CANONICAL_WNT_SIGNALING_PATHWAY_INVOLVED_IN_REGULATION_OF_CELL_PROLIFERATION	GOBP_CANONICAL_WNT_SIGNALING_PATHWAY_INVOLVED_IN_REGULATION_OF_CELL_PROLIFERATION	GOBP_CANONICAL_WNT_SIGNALING_PATHWAY_INVOLVED_IN_REGULATION_OF_CELL_PROLIFERATION	2	0.842902	1.41381	0.045614	0.516755	0.494002	355	tags=100%, list=16%, signal=84%	89780/6422
GOBP_GLUCOCORTICOID_SECRETION	GOBP_GLUCOCORTICOID_SECRETION	GOBP_GLUCOCORTICOID_SECRETION	2	0.845127	1.41754	0.045614	0.516755	0.494002	350	tags=100%, list=16%, signal=85%	51083/3784
GOBP_GLUCOSE_IMPORT_ACROSS_PLASMA_MEMBRANE	GOBP_GLUCOSE_IMPORT_ACROSS_PLASMA_MEMBRANE	GOBP_GLUCOSE_IMPORT_ACROSS_PLASMA_MEMBRANE	2	0.844682	1.4168	0.045614	0.516755	0.494002	351	tags=100%, list=16%, signal=84%	6523/6524
GOBP_GLYCOSIDE_TRANSPORT	GOBP_GLYCOSIDE_TRANSPORT	GOBP_GLYCOSIDE_TRANSPORT	2	0.844682	1.4168	0.045614	0.516755	0.494002	351	tags=100%, list=16%, signal=84%	6523/6524
GOBP_REGULATION_OF_BRANCHING_INVOLVED_IN_PROSTATE_GLAND_MORPHOGENESIS	GOBP_REGULATION_OF_BRANCHING_INVOLVED_IN_PROSTATE_GLAND_MORPHOGENESIS	GOBP_REGULATION_OF_BRANCHING_INVOLVED_IN_PROSTATE_GLAND_MORPHOGENESIS	2	0.842902	1.41381	0.045614	0.516755	0.494002	355	tags=100%, list=16%, signal=84%	655/6422
GOBP_REGULATION_OF_INTESTINAL_ABSORPTION	GOBP_REGULATION_OF_INTESTINAL_ABSORPTION	GOBP_REGULATION_OF_INTESTINAL_ABSORPTION	2	0.847352	1.42127	0.045614	0.516755	0.494002	345	tags=100%, list=15%, signal=85%	57817/337
GOBP_RESPONSE_TO_STILBENOID	GOBP_RESPONSE_TO_STILBENOID	GOBP_RESPONSE_TO_STILBENOID	2	0.847352	1.42127	0.045614	0.516755	0.494002	345	tags=100%, list=15%, signal=85%	1149/337
GOBP_DIGESTIVE_SYSTEM_DEVELOPMENT	GOBP_DIGESTIVE_SYSTEM_DEVELOPMENT	GOBP_DIGESTIVE_SYSTEM_DEVELOPMENT	34	0.349129	1.54673	0.0456182	0.516755	0.494002	816	tags=59%, list=36%, signal=38%	4821/6425/140628/93649/1281/2736/64220/3784/6422/6943/2304/58495/6423/2049/2294/6663/2295/64321/1543/7043
GOBP_CARDIAC_MUSCLE_CELL_MYOBLAST_DIFFERENTIATION	GOBP_CARDIAC_MUSCLE_CELL_MYOBLAST_DIFFERENTIATION	GOBP_CARDIAC_MUSCLE_CELL_MYOBLAST_DIFFERENTIATION	3	0.761551	1.48284	0.0456454	0.516755	0.494002	177	tags=67%, list=8%, signal=62%	144165/93649
GOBP_REGULATION_OF_POSTSYNAPTIC_CYTOSOLIC_CALCIUM_ION_CONCENTRATION	GOBP_REGULATION_OF_POSTSYNAPTIC_CYTOSOLIC_CALCIUM_ION_CONCENTRATION	GOBP_REGULATION_OF_POSTSYNAPTIC_CYTOSOLIC_CALCIUM_ION_CONCENTRATION	3	0.760463	1.48072	0.0461611	0.521155	0.498208	541	tags=100%, list=24%, signal=76%	793/2915/8326
GOBP_POSITIVE_REGULATION_OF_CYTOKINE_PRODUCTION_INVOLVED_IN_IMMUNE_RESPONSE	GOBP_POSITIVE_REGULATION_OF_CYTOKINE_PRODUCTION_INVOLVED_IN_IMMUNE_RESPONSE	GOBP_POSITIVE_REGULATION_OF_CYTOKINE_PRODUCTION_INVOLVED_IN_IMMUNE_RESPONSE	11	-0.412447	-1.55469	0.046307	0.521155	0.498208	1056	tags=91%, list=47%, signal=48%	814/3815/91543/51704/3606/2625/114548/6375/2865/2867
GOBP_POSITIVE_REGULATION_OF_DEVELOPMENTAL_PROCESS	GOBP_POSITIVE_REGULATION_OF_DEVELOPMENTAL_PROCESS	GOBP_POSITIVE_REGULATION_OF_DEVELOPMENTAL_PROCESS	247	0.214129	1.34325	0.0464646	0.521155	0.498208	853	tags=45%, list=38%, signal=31%	6457/1080/4821/51083/11197/6363/5076/140628/6424/306/347730/1735/10630/6356/655/338773/93649/51761/57817/7477/4488/1277/23768/3696/89780/9573/2736/10562/7058/64084/4915/6820/6899/358/2303/4070/6422/187/6692/4804/653/1215/646/3575/9760/149685/9353/3642/2043/26508/64094/58495/147372/91653/2487/2915/5322/6423/1634/158866/30812/2307/2066/7472/8326/8654/8817/658/2049/6663/27185/5121/170302/392255/5740…
GOMF_ALPHA_GLUCOSIDASE_ACTIVITY	GOMF_ALPHA_GLUCOSIDASE_ACTIVITY	GOMF_ALPHA_GLUCOSIDASE_ACTIVITY	1	0.977758	1.30895	0.0465569	0.521155	0.498208	51	tags=100%, list=2%, signal=98%	6476
GOMF_GLUCOSIDASE_ACTIVITY	GOMF_GLUCOSIDASE_ACTIVITY	GOMF_GLUCOSIDASE_ACTIVITY	1	0.977758	1.30895	0.0465569	0.521155	0.498208	51	tags=100%, list=2%, signal=98%	6476
GOBP_CARBON_DIOXIDE_TRANSPORT	GOBP_CARBON_DIOXIDE_TRANSPORT	GOBP_CARBON_DIOXIDE_TRANSPORT	2	0.858923	1.44068	0.0466864	0.521155	0.498208	319	tags=100%, list=14%, signal=86%	363/358
GOBP_CELLULAR_WATER_HOMEOSTASIS	GOBP_CELLULAR_WATER_HOMEOSTASIS	GOBP_CELLULAR_WATER_HOMEOSTASIS	2	0.858923	1.44068	0.0466864	0.521155	0.498208	319	tags=100%, list=14%, signal=86%	6344/358
GOMF_DIPEPTIDYL_PEPTIDASE_ACTIVITY	GOMF_DIPEPTIDYL_PEPTIDASE_ACTIVITY	GOMF_DIPEPTIDYL_PEPTIDASE_ACTIVITY	2	0.858478	1.43994	0.0466864	0.521155	0.498208	320	tags=100%, list=14%, signal=86%	57628/2191
GOBP_FORELIMB_MORPHOGENESIS	GOBP_FORELIMB_MORPHOGENESIS	GOBP_FORELIMB_MORPHOGENESIS	8	0.576528	1.61451	0.0466867	0.521155	0.498208	957	tags=100%, list=43%, signal=58%	2019/340419/4488/775/7476/130497/7291/8200
GOBP_TOOTH_MINERALIZATION	GOBP_TOOTH_MINERALIZATION	GOBP_TOOTH_MINERALIZATION	8	0.576011	1.61307	0.0466867	0.521155	0.498208	500	tags=62%, list=22%, signal=49%	1080/4488/1277/6899/54829
GOBP_REGULATION_OF_WNT_SIGNALING_PATHWAY	GOBP_REGULATION_OF_WNT_SIGNALING_PATHWAY	GOBP_REGULATION_OF_WNT_SIGNALING_PATHWAY	60	0.293945	1.48113	0.0467503	0.521155	0.498208	598	tags=38%, list=27%, signal=29%	11197/6425/340419/147495/6424/27123/27122/144165/152573/1277/89780/84870/1001/6422/145258/284654/147906/2487/6423/387914/8326/6663/27185
GOBP_EXPORT_ACROSS_PLASMA_MEMBRANE	GOBP_EXPORT_ACROSS_PLASMA_MEMBRANE	GOBP_EXPORT_ACROSS_PLASMA_MEMBRANE	9	0.553101	1.58924	0.0469697	0.522727	0.499711	412	tags=56%, list=18%, signal=46%	479/477/3784/3741/23704
GOBP_GROWTH	GOBP_GROWTH	GOBP_GROWTH	151	0.232995	1.3778	0.0470219	0.522727	0.499711	632	tags=36%, list=28%, signal=28%	4490/79977/2019/340419/1735/6356/1311/5999/93649/51761/57817/152404/7477/6442/9201/1281/4488/6586/89780/2736/7130/1410/9211/2619/64220/2303/347/6422/9353/147906/220296/58529/2487/3490/221476/58189/26153/85453/10512/6423/2307/2066/7472/8326/3488/658/5653/6663/27185/170302/3872/2844/7476/10439
GOBP_PARAXIAL_MESODERM_FORMATION	GOBP_PARAXIAL_MESODERM_FORMATION	GOBP_PARAXIAL_MESODERM_FORMATION	2	0.857143	1.4377	0.0472139	0.523408	0.500362	323	tags=100%, list=14%, signal=86%	89780/2303
GOBP_PARAXIAL_MESODERM_MORPHOGENESIS	GOBP_PARAXIAL_MESODERM_MORPHOGENESIS	GOBP_PARAXIAL_MESODERM_MORPHOGENESIS	2	0.857143	1.4377	0.0472139	0.523408	0.500362	323	tags=100%, list=14%, signal=86%	89780/2303
GOBP_EMBRYONIC_CAMERA_TYPE_EYE_DEVELOPMENT	GOBP_EMBRYONIC_CAMERA_TYPE_EYE_DEVELOPMENT	GOBP_EMBRYONIC_CAMERA_TYPE_EYE_DEVELOPMENT	7	0.595777	1.59402	0.0474006	0.52475	0.501645	297	tags=57%, list=13%, signal=50%	5076/655/220/64220
GOBP_FRUCTOSE_METABOLIC_PROCESS	GOBP_FRUCTOSE_METABOLIC_PROCESS	GOBP_FRUCTOSE_METABOLIC_PROCESS	2	-0.858033	-1.47278	0.0476794	0.527107	0.503898	322	tags=100%, list=14%, signal=86%	5210
GOMF_CATALYTIC_ACTIVITY_ACTING_ON_A_NUCLEIC_ACID	GOMF_CATALYTIC_ACTIVITY_ACTING_ON_A_NUCLEIC_ACID	GOMF_CATALYTIC_ACTIVITY_ACTING_ON_A_NUCLEIC_ACID	18	-0.317542	-1.46689	0.0481736	0.531836	0.508419	595	tags=67%, list=26%, signal=49%	4176/8438/80119/7516/55247/641/338879/7153/345630/9401/26038/165545
GOCC_PSEUDOPODIUM	GOCC_PSEUDOPODIUM	GOCC_PSEUDOPODIUM	4	0.695089	1.5048	0.0482529	0.531978	0.508555	66	tags=50%, list=3%, signal=49%	57111/88
GOBP_REGULATION_OF_CELL_PROJECTION_ASSEMBLY	GOBP_REGULATION_OF_CELL_PROJECTION_ASSEMBLY	GOBP_REGULATION_OF_CELL_PROJECTION_ASSEMBLY	29	0.357827	1.52496	0.0483271	0.532064	0.508637	991	tags=69%, list=44%, signal=39%	6363/6366/4070/1809/9353/54869/22871/5420/5365/51473/7471/4651/7043/148170/22873/225689/26051/2048/10602/6624
GOBP_CHONDROCYTE_DEVELOPMENT	GOBP_CHONDROCYTE_DEVELOPMENT	GOBP_CHONDROCYTE_DEVELOPMENT	9	0.551997	1.58607	0.0484848	0.533067	0.509596	569	tags=67%, list=25%, signal=50%	1301/1311/4488/6423/8817/658
GOBP_FIBROBLAST_PROLIFERATION	GOBP_FIBROBLAST_PROLIFERATION	GOBP_FIBROBLAST_PROLIFERATION	12	0.488638	1.56014	0.0493469	0.541526	0.517682	720	tags=67%, list=32%, signal=46%	7477/1281/358/6422/4804/7472/80310/7471
GOBP_NEGATIVE_REGULATION_OF_WNT_SIGNALING_PATHWAY	GOBP_NEGATIVE_REGULATION_OF_WNT_SIGNALING_PATHWAY	GOBP_NEGATIVE_REGULATION_OF_WNT_SIGNALING_PATHWAY	37	0.337372	1.51706	0.0494572	0.541526	0.517682	499	tags=38%, list=22%, signal=30%	11197/6425/147495/6424/27123/27122/144165/152573/6422/145258/147906/2487/6423/387914
GOBP_PROTEIN_LOCALIZATION_TO_CELL_PERIPHERY	GOBP_PROTEIN_LOCALIZATION_TO_CELL_PERIPHERY	GOBP_PROTEIN_LOCALIZATION_TO_CELL_PERIPHERY	37	0.336644	1.51379	0.0494572	0.541526	0.517682	284	tags=24%, list=13%, signal=22%	57628/131578/88/9914/342667/2042/89780/10098/9211
GOBP_CELLULAR_RESPONSE_TO_IONIZING_RADIATION	GOBP_CELLULAR_RESPONSE_TO_IONIZING_RADIATION	GOBP_CELLULAR_RESPONSE_TO_IONIZING_RADIATION	8	0.562174	1.57432	0.0496988	0.543428	0.5195	494	tags=62%, list=22%, signal=49%	57817/1410/6422/85453/6423
GOBP_ARP2_3_COMPLEX_MEDIATED_ACTIN_NUCLEATION	GOBP_ARP2_3_COMPLEX_MEDIATED_ACTIN_NUCLEATION	GOBP_ARP2_3_COMPLEX_MEDIATED_ACTIN_NUCLEATION	2	0.851802	1.42874	0.0498515	0.543793	0.519849	335	tags=100%, list=15%, signal=85%	1496/54551
GOBP_REGULATION_OF_ACTIN_FILAMENT_LENGTH	GOBP_REGULATION_OF_ACTIN_FILAMENT_LENGTH	GOBP_REGULATION_OF_ACTIN_FILAMENT_LENGTH	21	0.399126	1.53818	0.0498688	0.543793	0.519849	406	tags=38%, list=18%, signal=32%	88/6708/6356/6366/25802/2006/9353/286527
GOBP_NEGATIVE_REGULATION_OF_ION_TRANSMEMBRANE_TRANSPORT	GOBP_NEGATIVE_REGULATION_OF_ION_TRANSMEMBRANE_TRANSPORT	GOBP_NEGATIVE_REGULATION_OF_ION_TRANSMEMBRANE_TRANSPORT	23	0.389422	1.53672	0.049936	0.543793	0.519849	1069	tags=83%, list=48%, signal=44%	88/477/5999/57817/5350/2669/23704/150/28954/6236/10345/130497/1813/7291/2048/845/3757/2946/57520

## Sheet: C21orf29_KEGG
	ID	Description	setSize	enrichmentScore	NES	pvalue	p.adjust	qvalues	rank	leading_edge	core_enrichment
KEGG_ERBB_SIGNALING_PATHWAY	KEGG_ERBB_SIGNALING_PATHWAY	KEGG_ERBB_SIGNALING_PATHWAY	9	-0.576556	-1.83477	0.0122548	0.899107	0.899107	287	tags=67%, list=17%, signal=56%	374/10718/5602/5063/2069/2066
KEGG_STARCH_AND_SUCROSE_METABOLISM	KEGG_STARCH_AND_SUCROSE_METABOLISM	KEGG_STARCH_AND_SUCROSE_METABOLISM	9	-0.533415	-1.69748	0.0286444	0.899107	0.899107	164	tags=44%, list=9%, signal=40%	54576/54577/54575/6476
KEGG_MATURITY_ONSET_DIABETES_OF_THE_YOUNG	KEGG_MATURITY_ONSET_DIABETES_OF_THE_YOUNG	KEGG_MATURITY_ONSET_DIABETES_OF_THE_YOUNG	2	0.863558	1.4519	0.0344201	0.899107	0.899107	239	tags=100%, list=14%, signal=86%	389692/4821
KEGG_AXON_GUIDANCE	KEGG_AXON_GUIDANCE	KEGG_AXON_GUIDANCE	23	-0.351246	-1.59923	0.0361047	0.899107	0.899107	128	tags=48%, list=7%, signal=45%	9353/1949/57556/2051/6586/5063/1946/2045/285220/9723/137970
KEGG_PORPHYRIN_AND_CHLOROPHYLL_METABOLISM	KEGG_PORPHYRIN_AND_CHLOROPHYLL_METABOLISM	KEGG_PORPHYRIN_AND_CHLOROPHYLL_METABOLISM	6	-0.620312	-1.65357	0.040478	0.899107	0.899107	665	tags=100%, list=38%, signal=62%	10720/212/54576/54577/54575
KEGG_PENTOSE_AND_GLUCURONATE_INTERCONVERSIONS	KEGG_PENTOSE_AND_GLUCURONATE_INTERCONVERSIONS	KEGG_PENTOSE_AND_GLUCURONATE_INTERCONVERSIONS	6	-0.612849	-1.63367	0.0445598	0.899107	0.899107	164	tags=100%, list=9%, signal=91%	10941/10720/54576/54577/54575

## Sheet: C21orf29_GO
	ID	Description	setSize	enrichmentScore	NES	pvalue	p.adjust	qvalues	rank	leading_edge	core_enrichment
GOBP_RESPONSE_TO_CYTOKINE	GOBP_RESPONSE_TO_CYTOKINE	GOBP_RESPONSE_TO_CYTOKINE	63	-0.360222	-2.21067	4.50118e-05	0.311941	0.309741	276	tags=37%, list=16%, signal=32%	5196/7804/5021/6586/2152/6422/5214/6372/6622/6374/80258/9242/5197/9590/8074/50506/27063/2069/5473/4321/9705/9370/5122
GOBP_PROTEIN_AUTOPHOSPHORYLATION	GOBP_PROTEIN_AUTOPHOSPHORYLATION	GOBP_PROTEIN_AUTOPHOSPHORYLATION	14	-0.629541	-2.3143	0.000166484	0.311941	0.309741	107	tags=43%, list=6%, signal=41%	2045/5593/4915/2066/9370/53904
GOMF_PROTEIN_SERINE_THREONINE_TYROSINE_KINASE_ACTIVITY	GOMF_PROTEIN_SERINE_THREONINE_TYROSINE_KINASE_ACTIVITY	GOMF_PROTEIN_SERINE_THREONINE_TYROSINE_KINASE_ACTIVITY	32	-0.442004	-2.27368	0.000224868	0.311941	0.309741	154	tags=31%, list=9%, signal=29%	5602/5063/2045/5593/285220/202374/8999/4915/2066/53904
GOBP_POSITIVE_REGULATION_OF_NEURON_DIFFERENTIATION	GOBP_POSITIVE_REGULATION_OF_NEURON_DIFFERENTIATION	GOBP_POSITIVE_REGULATION_OF_NEURON_DIFFERENTIATION	15	0.635928	2.23241	0.000231326	0.311941	0.309741	295	tags=60%, list=17%, signal=50%	6457/79727/5121/655/1482/652/429/4821/22943
GOBP_BICARBONATE_TRANSPORT	GOBP_BICARBONATE_TRANSPORT	GOBP_BICARBONATE_TRANSPORT	4	-0.892795	-2.00022	0.000292767	0.311941	0.309741	191	tags=100%, list=11%, signal=89%	6508/115019/6521
GOMF_BICARBONATE_TRANSMEMBRANE_TRANSPORTER_ACTIVITY	GOMF_BICARBONATE_TRANSMEMBRANE_TRANSPORTER_ACTIVITY	GOMF_BICARBONATE_TRANSMEMBRANE_TRANSPORTER_ACTIVITY	4	-0.892795	-2.00022	0.000292767	0.311941	0.309741	191	tags=100%, list=11%, signal=89%	6508/115019/6521
GOMF_CXCR_CHEMOKINE_RECEPTOR_BINDING	GOMF_CXCR_CHEMOKINE_RECEPTOR_BINDING	GOMF_CXCR_CHEMOKINE_RECEPTOR_BINDING	5	-0.844291	-2.08456	0.000303107	0.311941	0.309741	276	tags=100%, list=16%, signal=84%	6372/6374/5197/5473
GOBP_GONADAL_MESODERM_DEVELOPMENT	GOBP_GONADAL_MESODERM_DEVELOPMENT	GOBP_GONADAL_MESODERM_DEVELOPMENT	4	0.908945	1.96197	0.000338514	0.311941	0.309741	37	tags=75%, list=2%, signal=74%	728395/728137/64591
GOBP_NUCLEOSOME_ASSEMBLY	GOBP_NUCLEOSOME_ASSEMBLY	GOBP_NUCLEOSOME_ASSEMBLY	4	0.897206	1.93663	0.000577676	0.449443	0.446272	37	tags=75%, list=2%, signal=74%	728395/728137/64591
GOCC_TROPONIN_COMPLEX	GOCC_TROPONIN_COMPLEX	GOCC_TROPONIN_COMPLEX	3	0.934908	1.8122	0.000609662	0.449443	0.446272	116	tags=100%, list=7%, signal=93%	7137/388428/7134
GOBP_PROTEIN_AUTOPROCESSING	GOBP_PROTEIN_AUTOPROCESSING	GOBP_PROTEIN_AUTOPROCESSING	1	-1	-1.32311	0.000900759	0.543103	0.539272	2	tags=100%, list=0%, signal=100%
GOCC_NUCLEAR_RNA_EXPORT_FACTOR_COMPLEX	GOCC_NUCLEAR_RNA_EXPORT_FACTOR_COMPLEX	GOCC_NUCLEAR_RNA_EXPORT_FACTOR_COMPLEX	1	1	1.34194	0.00094875	0.543103	0.539272	1	tags=100%, list=0%, signal=100%	56001
GOBP_REGULATION_OF_AMYLOID_FIBRIL_FORMATION	GOBP_REGULATION_OF_AMYLOID_FIBRIL_FORMATION	GOBP_REGULATION_OF_AMYLOID_FIBRIL_FORMATION	2	-0.97582	-1.683	0.000957724	0.543103	0.539272	45	tags=100%, list=3%, signal=98%	1139
GOMF_KINASE_ACTIVITY	GOMF_KINASE_ACTIVITY	GOMF_KINASE_ACTIVITY	50	-0.343078	-2.02579	0.00105321	0.554591	0.550679	162	tags=26%, list=9%, signal=24%	5214/5602/5063/2045/5593/285220/202374/2984/8999/4915/1160/2066/53904
GOBP_NEGATIVE_REGULATION_OF_MITOTIC_CELL_CYCLE	GOBP_NEGATIVE_REGULATION_OF_MITOTIC_CELL_CYCLE	GOBP_NEGATIVE_REGULATION_OF_MITOTIC_CELL_CYCLE	9	0.698266	2.03975	0.00120428	0.578114	0.574036	205	tags=67%, list=12%, signal=59%	84101/5017/655/51270/8091/652
GOBP_CHROMATIN_REMODELING	GOBP_CHROMATIN_REMODELING	GOBP_CHROMATIN_REMODELING	13	0.629892	2.08267	0.00138284	0.578114	0.574036	66	tags=38%, list=4%, signal=37%	676/728395/728137/64591/150572
GOBP_MATING_BEHAVIOR	GOBP_MATING_BEHAVIOR	GOBP_MATING_BEHAVIOR	5	0.818916	1.9016	0.0016115	0.578114	0.574036	319	tags=100%, list=18%, signal=82%	551/1812/5020/84152/1816
GOBP_DNA_CONFORMATION_CHANGE	GOBP_DNA_CONFORMATION_CHANGE	GOBP_DNA_CONFORMATION_CHANGE	8	0.726844	2.01238	0.00180435	0.578114	0.574036	285	tags=75%, list=16%, signal=63%	728395/728137/64591/165545/8091/56979
GOBP_NEUROMUSCULAR_PROCESS	GOBP_NEUROMUSCULAR_PROCESS	GOBP_NEUROMUSCULAR_PROCESS	24	0.505673	2.07059	0.0018484	0.578114	0.574036	133	tags=38%, list=8%, signal=35%	9543/7137/3226/1496/388428/7134/4621/8557/1812
GOBP_FLAVONE_METABOLIC_PROCESS	GOBP_FLAVONE_METABOLIC_PROCESS	GOBP_FLAVONE_METABOLIC_PROCESS	3	-0.907834	-1.84015	0.00185068	0.578114	0.574036	164	tags=100%, list=9%, signal=91%	54577/54575
GOBP_FLAVONOID_GLUCURONIDATION	GOBP_FLAVONOID_GLUCURONIDATION	GOBP_FLAVONOID_GLUCURONIDATION	3	-0.907834	-1.84015	0.00185068	0.578114	0.574036	164	tags=100%, list=9%, signal=91%	54577/54575
GOMF_PROTEIN_KINASE_ACTIVITY	GOMF_PROTEIN_KINASE_ACTIVITY	GOMF_PROTEIN_KINASE_ACTIVITY	41	-0.369094	-2.01044	0.00192052	0.578114	0.574036	154	tags=27%, list=9%, signal=25%	5602/5063/2045/5593/285220/202374/2984/8999/4915/2066/53904
GOBP_MESODERM_DEVELOPMENT	GOBP_MESODERM_DEVELOPMENT	GOBP_MESODERM_DEVELOPMENT	23	0.51315	2.07715	0.00197531	0.578114	0.574036	463	tags=61%, list=27%, signal=45%	728395/3196/728137/64591/5017/655/8091/652/22943/6899/5457/4838/89780/10736
GOBP_PHOSPHOLIPID_TRANSPORT	GOBP_PHOSPHOLIPID_TRANSPORT	GOBP_PHOSPHOLIPID_TRANSPORT	13	-0.55562	-1.9964	0.00245232	0.578114	0.574036	781	tags=100%, list=45%, signal=56%	114884/63982/21/83394/121601/4363/26154/23120/51761/286046/6521/337
GOBP_MULTI_ORGANISM_REPRODUCTIVE_PROCESS	GOBP_MULTI_ORGANISM_REPRODUCTIVE_PROCESS	GOBP_MULTI_ORGANISM_REPRODUCTIVE_PROCESS	101	0.313887	1.80739	0.00251766	0.578114	0.574036	319	tags=31%, list=18%, signal=27%	676/728395/10876/728137/64591/56163/79727/4948/7356/84694/551/5017/5224/1812/170690/26664/6866/83639/5020/652/56776/174/84152/56159/29118/55329/56979/1543/9576/7490/1816
GOBP_NEGATIVE_REGULATION_OF_DNA_BIOSYNTHETIC_PROCESS	GOBP_NEGATIVE_REGULATION_OF_DNA_BIOSYNTHETIC_PROCESS	GOBP_NEGATIVE_REGULATION_OF_DNA_BIOSYNTHETIC_PROCESS	3	-0.895161	-1.81446	0.00257515	0.578114	0.574036	186	tags=100%, list=11%, signal=89%	27063/9370
GOMF_TRANSFERASE_ACTIVITY_TRANSFERRING_PHOSPHORUS_CONTAINING_GROUPS	GOMF_TRANSFERASE_ACTIVITY_TRANSFERRING_PHOSPHORUS_CONTAINING_GROUPS	GOMF_TRANSFERASE_ACTIVITY_TRANSFERRING_PHOSPHORUS_CONTAINING_GROUPS	53	-0.32358	-1.92593	0.00263503	0.578114	0.574036	162	tags=25%, list=9%, signal=23%	5214/5602/5063/2045/5593/285220/202374/2984/8999/4915/1160/2066/53904
GOBP_PH_ELEVATION	GOBP_PH_ELEVATION	GOBP_PH_ELEVATION	3	-0.892281	-1.80862	0.0027659	0.578114	0.574036	191	tags=100%, list=11%, signal=89%	27035/6521
GOMF_CHLORIDE_TRANSMEMBRANE_TRANSPORTER_ACTIVITY	GOMF_CHLORIDE_TRANSMEMBRANE_TRANSPORTER_ACTIVITY	GOMF_CHLORIDE_TRANSMEMBRANE_TRANSPORTER_ACTIVITY	3	-0.892281	-1.80862	0.0027659	0.578114	0.574036	191	tags=100%, list=11%, signal=89%	115019/6521
GOBP_RESPONSE_TO_FATTY_ACID	GOBP_RESPONSE_TO_FATTY_ACID	GOBP_RESPONSE_TO_FATTY_ACID	4	-0.821127	-1.83965	0.00312349	0.578114	0.574036	10	tags=75%, list=1%, signal=75%	2696/9370/5122
GOCC_TRANSPORT_VESICLE	GOCC_TRANSPORT_VESICLE	GOCC_TRANSPORT_VESICLE	40	-0.355429	-1.91885	0.00313587	0.578114	0.574036	323	tags=40%, list=19%, signal=33%	143425/201294/374/26154/11037/2348/55784/9892/6622/4884/246213/9182/57586/4922/81615/5122
GOMF_HORMONE_ACTIVITY	GOMF_HORMONE_ACTIVITY	GOMF_HORMONE_ACTIVITY	24	0.495975	2.03088	0.00313909	0.578114	0.574036	382	tags=62%, list=22%, signal=49%	11172/6750/2520/551/6370/1081/2797/1114/1908/5020/3481/885/3623/7038/252995
GOMF_ATPASE_COUPLED_INORGANIC_ANION_TRANSMEMBRANE_TRANSPORTER_ACTIVITY	GOMF_ATPASE_COUPLED_INORGANIC_ANION_TRANSMEMBRANE_TRANSPORTER_ACTIVITY	GOMF_ATPASE_COUPLED_INORGANIC_ANION_TRANSMEMBRANE_TRANSPORTER_ACTIVITY	4	-0.819597	-1.83622	0.00328064	0.578114	0.574036	318	tags=100%, list=18%, signal=82%	1080/115019/6521
GOBP_CYTOKINE_MEDIATED_SIGNALING_PATHWAY	GOBP_CYTOKINE_MEDIATED_SIGNALING_PATHWAY	GOBP_CYTOKINE_MEDIATED_SIGNALING_PATHWAY	34	-0.369916	-1.92307	0.00333777	0.578114	0.574036	276	tags=38%, list=16%, signal=33%	5196/7804/6586/2152/6372/6374/5197/50506/2069/5473/4321/9705/9370
GOBP_RESPONSE_TO_AXON_INJURY	GOBP_RESPONSE_TO_AXON_INJURY	GOBP_RESPONSE_TO_AXON_INJURY	9	-0.623643	-1.91752	0.00337672	0.578114	0.574036	392	tags=67%, list=23%, signal=52%	6696/2696/2348/3776/337/5122
GOMF_SOLUTE_ANION_ANTIPORTER_ACTIVITY	GOMF_SOLUTE_ANION_ANTIPORTER_ACTIVITY	GOMF_SOLUTE_ANION_ANTIPORTER_ACTIVITY	4	-0.81815	-1.83298	0.00339851	0.578114	0.574036	113	tags=75%, list=6%, signal=70%	6508/115019/6521
GOBP_REGULATION_OF_MITOTIC_CELL_CYCLE	GOBP_REGULATION_OF_MITOTIC_CELL_CYCLE	GOBP_REGULATION_OF_MITOTIC_CELL_CYCLE	20	0.518333	1.99478	0.00352577	0.578114	0.574036	300	tags=55%, list=17%, signal=46%	84101/5017/655/51270/1908/8091/652/429/3481/56624/1543
GOBP_GROOMING_BEHAVIOR	GOBP_GROOMING_BEHAVIOR	GOBP_GROOMING_BEHAVIOR	3	0.894585	1.73404	0.00359672	0.578114	0.574036	186	tags=100%, list=11%, signal=89%	551/1812/5020
GOBP_SYNAPTIC_VESICLE_UNCOATING	GOBP_SYNAPTIC_VESICLE_UNCOATING	GOBP_SYNAPTIC_VESICLE_UNCOATING	1	0.998849	1.34039	0.00360602	0.578114	0.574036	3	tags=100%, list=0%, signal=100%	6457
GOBP_VESICLE_UNCOATING	GOBP_VESICLE_UNCOATING	GOBP_VESICLE_UNCOATING	1	0.998849	1.34039	0.00360602	0.578114	0.574036	3	tags=100%, list=0%, signal=100%	6457
GOCC_POSTSYNAPTIC_DENSITY_INTRACELLULAR_COMPONENT	GOCC_POSTSYNAPTIC_DENSITY_INTRACELLULAR_COMPONENT	GOCC_POSTSYNAPTIC_DENSITY_INTRACELLULAR_COMPONENT	1	0.998849	1.34039	0.00360602	0.578114	0.574036	3	tags=100%, list=0%, signal=100%	6457
GOCC_POSTSYNAPTIC_ENDOSOME	GOCC_POSTSYNAPTIC_ENDOSOME	GOCC_POSTSYNAPTIC_ENDOSOME	1	0.998849	1.34039	0.00360602	0.578114	0.574036	3	tags=100%, list=0%, signal=100%	6457
GOCC_POSTSYNAPTIC_SPECIALIZATION_INTRACELLULAR_COMPONENT	GOCC_POSTSYNAPTIC_SPECIALIZATION_INTRACELLULAR_COMPONENT	GOCC_POSTSYNAPTIC_SPECIALIZATION_INTRACELLULAR_COMPONENT	1	0.998849	1.34039	0.00360602	0.578114	0.574036	3	tags=100%, list=0%, signal=100%	6457
GOBP_RESPONSE_TO_INTERLEUKIN_1	GOBP_RESPONSE_TO_INTERLEUKIN_1	GOBP_RESPONSE_TO_INTERLEUKIN_1	13	-0.543104	-1.95143	0.00387325	0.578114	0.574036	207	tags=46%, list=12%, signal=41%	6422/6622/9590/27063/9705/5122
GOBP_PHOSPHORYLATION	GOBP_PHOSPHORYLATION	GOBP_PHOSPHORYLATION	149	-0.217236	-1.60635	0.0040232	0.578114	0.574036	162	tags=18%, list=9%, signal=18%	5214/5602/6622/2246/9052/5063/1946/2045/8074/6423/5593/285220/2069/202374/6521/2984/5783/7345/8999/6317/4915/1160/1139/2066/9370/81706/53904
GOCC_SYNAPTIC_CLEFT	GOCC_SYNAPTIC_CLEFT	GOCC_SYNAPTIC_CLEFT	3	-0.877304	-1.77827	0.00425563	0.578114	0.574036	217	tags=100%, list=12%, signal=88%	22871/4884
GOBP_PROTEIN_DNA_COMPLEX_ASSEMBLY	GOBP_PROTEIN_DNA_COMPLEX_ASSEMBLY	GOBP_PROTEIN_DNA_COMPLEX_ASSEMBLY	7	0.721181	1.90179	0.00426329	0.578114	0.574036	37	tags=43%, list=2%, signal=42%	728395/728137/64591
GOBP_AMYLOID_BETA_FORMATION	GOBP_AMYLOID_BETA_FORMATION	GOBP_AMYLOID_BETA_FORMATION	3	-0.874424	-1.77243	0.0043323	0.578114	0.574036	222	tags=100%, list=13%, signal=87%	4915/1139
GOBP_AMYLOID_PRECURSOR_PROTEIN_CATABOLIC_PROCESS	GOBP_AMYLOID_PRECURSOR_PROTEIN_CATABOLIC_PROCESS	GOBP_AMYLOID_PRECURSOR_PROTEIN_CATABOLIC_PROCESS	3	-0.874424	-1.77243	0.0043323	0.578114	0.574036	222	tags=100%, list=13%, signal=87%	4915/1139
GOBP_NEGATIVE_REGULATION_OF_AMYLOID_PRECURSOR_PROTEIN_CATABOLIC_PROCESS	GOBP_NEGATIVE_REGULATION_OF_AMYLOID_PRECURSOR_PROTEIN_CATABOLIC_PROCESS	GOBP_NEGATIVE_REGULATION_OF_AMYLOID_PRECURSOR_PROTEIN_CATABOLIC_PROCESS	3	-0.874424	-1.77243	0.0043323	0.578114	0.574036	222	tags=100%, list=13%, signal=87%	4915/1139
GOBP_REGULATION_OF_AMYLOID_PRECURSOR_PROTEIN_CATABOLIC_PROCESS	GOBP_REGULATION_OF_AMYLOID_PRECURSOR_PROTEIN_CATABOLIC_PROCESS	GOBP_REGULATION_OF_AMYLOID_PRECURSOR_PROTEIN_CATABOLIC_PROCESS	3	-0.874424	-1.77243	0.0043323	0.578114	0.574036	222	tags=100%, list=13%, signal=87%	4915/1139
GOBP_REPRODUCTION	GOBP_REPRODUCTION	GOBP_REPRODUCTION	161	0.266844	1.65361	0.00438219	0.578114	0.574036	494	tags=40%, list=28%, signal=31%	676/728395/10876/8911/728137/64591/56163/79727/4948/7356/84694/551/5017/655/5224/1299/1812/170690/26664/2797/441161/6866/83639/440699/5020/652/56776/4986/117154/3481/174/84152/247/56159/29118/55329/56979/1543/5268/9576/7476/7490/1816/3623/6092/4311/150280/8521/50487/768239/27019/4838/2516/10942/26038/8549/122664/1747/54742/7425/6753/1828/54456/10265
GOBP_REGULATION_OF_TRANS_SYNAPTIC_SIGNALING	GOBP_REGULATION_OF_TRANS_SYNAPTIC_SIGNALING	GOBP_REGULATION_OF_TRANS_SYNAPTIC_SIGNALING	80	-0.266237	-1.74141	0.00455026	0.578114	0.574036	265	tags=29%, list=15%, signal=26%	64084/7804/5021/10718/9211/22871/152330/55784/6622/4884/81832/1009/9590/6344/2918/794/5999/4915/1139/1142/4889/729993/9370
GOBP_DIGESTION	GOBP_DIGESTION	GOBP_DIGESTION	28	-0.381776	-1.85058	0.00469748	0.578114	0.574036	91	tags=32%, list=5%, signal=31%	27159/4583/170302/3274/5644/337/6476/4588/1208
GOMF_PHOSPHATIDYLINOSITOL_3_KINASE_BINDING	GOMF_PHOSPHATIDYLINOSITOL_3_KINASE_BINDING	GOMF_PHOSPHATIDYLINOSITOL_3_KINASE_BINDING	3	-0.870968	-1.76542	0.00479236	0.578114	0.574036	228	tags=100%, list=13%, signal=87%	222584/5783
GOMF_PHOSPHATIDYLINOSITOL_3_KINASE_REGULATORY_SUBUNIT_BINDING	GOMF_PHOSPHATIDYLINOSITOL_3_KINASE_REGULATORY_SUBUNIT_BINDING	GOMF_PHOSPHATIDYLINOSITOL_3_KINASE_REGULATORY_SUBUNIT_BINDING	3	-0.870968	-1.76542	0.00479236	0.578114	0.574036	228	tags=100%, list=13%, signal=87%	222584/5783
GOMF_CHEMOKINE_ACTIVITY	GOMF_CHEMOKINE_ACTIVITY	GOMF_CHEMOKINE_ACTIVITY	7	-0.66029	-1.86682	0.00483257	0.578114	0.574036	276	tags=86%, list=16%, signal=72%	5196/6372/6374/5197/387695/5473
GOBP_SNRNA_METABOLIC_PROCESS	GOBP_SNRNA_METABOLIC_PROCESS	GOBP_SNRNA_METABOLIC_PROCESS	2	0.956246	1.62594	0.00489214	0.578114	0.574036	78	tags=100%, list=4%, signal=96%	541466/55511
GOBP_SNRNA_PROCESSING	GOBP_SNRNA_PROCESSING	GOBP_SNRNA_PROCESSING	2	0.956246	1.62594	0.00489214	0.578114	0.574036	78	tags=100%, list=4%, signal=96%	541466/55511
GOCC_INTEGRATOR_COMPLEX	GOCC_INTEGRATOR_COMPLEX	GOCC_INTEGRATOR_COMPLEX	2	0.956246	1.62594	0.00489214	0.578114	0.574036	78	tags=100%, list=4%, signal=96%	541466/55511
GOBP_TRANSMEMBRANE_RECEPTOR_PROTEIN_TYROSINE_KINASE_SIGNALING_PATHWAY	GOBP_TRANSMEMBRANE_RECEPTOR_PROTEIN_TYROSINE_KINASE_SIGNALING_PATHWAY	GOBP_TRANSMEMBRANE_RECEPTOR_PROTEIN_TYROSINE_KINASE_SIGNALING_PATHWAY	73	-0.274224	-1.73832	0.00498119	0.578114	0.574036	788	tags=68%, list=45%, signal=39%	23213/5801/401474/624/5156/220164/6121/4919/1284/26999/2591/134/6886/81792/5327/84959/4921/28514/23768/64399/1949/55816/5791/150/2303/2202/57556/9518/10278/1277/2051/374/10718/2152/90993/6622/2246/9052/5063/1946/2045/8074/285220/2069/10551/9982/222584/4915/2066/9370
GOBP_REPRODUCTIVE_BEHAVIOR	GOBP_REPRODUCTIVE_BEHAVIOR	GOBP_REPRODUCTIVE_BEHAVIOR	7	0.715844	1.88772	0.00504434	0.578114	0.574036	319	tags=86%, list=18%, signal=70%	551/1812/5020/4986/84152/1816
GOMF_ALPHA_GLUCOSIDASE_ACTIVITY	GOMF_ALPHA_GLUCOSIDASE_ACTIVITY	GOMF_ALPHA_GLUCOSIDASE_ACTIVITY	1	-0.997699	-1.32007	0.00507974	0.578114	0.574036	6	tags=100%, list=0%, signal=100%
GOMF_GLUCOSIDASE_ACTIVITY	GOMF_GLUCOSIDASE_ACTIVITY	GOMF_GLUCOSIDASE_ACTIVITY	1	-0.997699	-1.32007	0.00507974	0.578114	0.574036	6	tags=100%, list=0%, signal=100%
GOBP_CHROMATIN_ASSEMBLY_OR_DISASSEMBLY	GOBP_CHROMATIN_ASSEMBLY_OR_DISASSEMBLY	GOBP_CHROMATIN_ASSEMBLY_OR_DISASSEMBLY	9	0.638101	1.864	0.00511588	0.578114	0.574036	285	tags=56%, list=16%, signal=47%	728395/728137/64591/8091/56979
GOBP_REGULATION_OF_PLATELET_DERIVED_GROWTH_FACTOR_RECEPTOR_SIGNALING_PATHWAY	GOBP_REGULATION_OF_PLATELET_DERIVED_GROWTH_FACTOR_RECEPTOR_SIGNALING_PATHWAY	GOBP_REGULATION_OF_PLATELET_DERIVED_GROWTH_FACTOR_RECEPTOR_SIGNALING_PATHWAY	3	-0.868664	-1.76075	0.00517574	0.578114	0.574036	232	tags=100%, list=13%, signal=87%	6622/9370
GOBP_TISSUE_REMODELING	GOBP_TISSUE_REMODELING	GOBP_TISSUE_REMODELING	18	-0.463156	-1.89778	0.00543774	0.592135	0.587958	765	tags=89%, list=44%, signal=50%	4286/3606/51384/115908/84870/84959/2316/4921/3569/10512/50507/2303/6696/4982/6422/9464
GOBP_MULTICELLULAR_ORGANISM_REPRODUCTION	GOBP_MULTICELLULAR_ORGANISM_REPRODUCTION	GOBP_MULTICELLULAR_ORGANISM_REPRODUCTION	92	0.31209	1.75677	0.00546191	0.592135	0.587958	490	tags=45%, list=28%, signal=34%	676/728395/10876/728137/64591/56163/79727/4948/84694/551/5017/5224/1812/170690/26664/5020/652/56776/4986/174/84152/56159/29118/55329/56979/1543/9576/7490/1816/6092/50487/4838/2516/10942/26038/8549/122664/7425/6753/1828/54456
GOBP_DOPAMINE_TRANSPORT	GOBP_DOPAMINE_TRANSPORT	GOBP_DOPAMINE_TRANSPORT	19	0.508316	1.92899	0.0055641	0.594472	0.590278	371	tags=63%, list=21%, signal=50%	6530/84258/1812/2668/4986/90019/6582/1141/6861/1137/2912/222962
GOCC_NEURON_PROJECTION_TERMINUS	GOCC_NEURON_PROJECTION_TERMINUS	GOCC_NEURON_PROJECTION_TERMINUS	26	-0.40084	-1.90973	0.00580255	0.602535	0.598285	187	tags=35%, list=11%, signal=31%	3747/3776/6622/246213/794/7345/4915/4922/5122
GOBP_DNA_BIOSYNTHETIC_PROCESS	GOBP_DNA_BIOSYNTHETIC_PROCESS	GOBP_DNA_BIOSYNTHETIC_PROCESS	6	-0.700519	-1.85268	0.00607737	0.602535	0.598285	526	tags=100%, list=30%, signal=70%	5570/3776/5063/27063/9370
GOBP_REGULATION_OF_DNA_BIOSYNTHETIC_PROCESS	GOBP_REGULATION_OF_DNA_BIOSYNTHETIC_PROCESS	GOBP_REGULATION_OF_DNA_BIOSYNTHETIC_PROCESS	6	-0.700519	-1.85268	0.00607737	0.602535	0.598285	526	tags=100%, list=30%, signal=70%	5570/3776/5063/27063/9370
GOBP_REGULATION_OF_PEPTIDYL_TYROSINE_PHOSPHORYLATION	GOBP_REGULATION_OF_PEPTIDYL_TYROSINE_PHOSPHORYLATION	GOBP_REGULATION_OF_PEPTIDYL_TYROSINE_PHOSPHORYLATION	27	-0.396055	-1.8975	0.00608731	0.602535	0.598285	287	tags=41%, list=17%, signal=35%	374/2623/7804/6422/9052/1946/2045/6423/2069/2066/9370
GOBP_SODIUM_ION_HOMEOSTASIS	GOBP_SODIUM_ION_HOMEOSTASIS	GOBP_SODIUM_ION_HOMEOSTASIS	13	0.57715	1.90829	0.00614165	0.602535	0.598285	208	tags=46%, list=12%, signal=41%	1585/7380/495/551/5020/6557
GOBP_PYRAMIDAL_NEURON_DIFFERENTIATION	GOBP_PYRAMIDAL_NEURON_DIFFERENTIATION	GOBP_PYRAMIDAL_NEURON_DIFFERENTIATION	1	-0.997123	-1.3193	0.00623257	0.602535	0.598285	7	tags=100%, list=0%, signal=100%
GOBP_PEPTIDYL_TYROSINE_MODIFICATION	GOBP_PEPTIDYL_TYROSINE_MODIFICATION	GOBP_PEPTIDYL_TYROSINE_MODIFICATION	40	-0.337459	-1.82183	0.00641427	0.602535	0.598285	309	tags=35%, list=18%, signal=29%	2051/374/2623/7804/6422/9052/1946/2045/6423/285220/2069/4915/2066/9370
GOBP_ORGANOPHOSPHATE_ESTER_TRANSPORT	GOBP_ORGANOPHOSPHATE_ESTER_TRANSPORT	GOBP_ORGANOPHOSPHATE_ESTER_TRANSPORT	15	-0.496295	-1.87228	0.00649828	0.602535	0.598285	708	tags=93%, list=41%, signal=56%	338440/114884/63982/29957/21/83394/121601/4363/26154/23120/51761/286046/6521/337
GOBP_DNA_PACKAGING	GOBP_DNA_PACKAGING	GOBP_DNA_PACKAGING	7	0.704271	1.8572	0.00654135	0.602535	0.598285	285	tags=71%, list=16%, signal=60%	728395/728137/64591/8091/56979
GOBP_NEGATIVE_REGULATION_OF_TRANSMISSION_OF_NERVE_IMPULSE	GOBP_NEGATIVE_REGULATION_OF_TRANSMISSION_OF_NERVE_IMPULSE	GOBP_NEGATIVE_REGULATION_OF_TRANSMISSION_OF_NERVE_IMPULSE	2	0.946459	1.6093	0.00655906	0.602535	0.598285	95	tags=100%, list=5%, signal=95%	4544/551
GOBP_REGULATION_OF_TRANSMISSION_OF_NERVE_IMPULSE	GOBP_REGULATION_OF_TRANSMISSION_OF_NERVE_IMPULSE	GOBP_REGULATION_OF_TRANSMISSION_OF_NERVE_IMPULSE	2	0.946459	1.6093	0.00655906	0.602535	0.598285	95	tags=100%, list=5%, signal=95%	4544/551
GOBP_AGGRESSIVE_BEHAVIOR	GOBP_AGGRESSIVE_BEHAVIOR	GOBP_AGGRESSIVE_BEHAVIOR	3	0.86924	1.68491	0.0066592	0.602535	0.598285	230	tags=100%, list=13%, signal=87%	551/5020/84623
GOBP_MUSCLE_CELL_PROLIFERATION	GOBP_MUSCLE_CELL_PROLIFERATION	GOBP_MUSCLE_CELL_PROLIFERATION	19	-0.450335	-1.88551	0.0067021	0.602535	0.598285	186	tags=37%, list=11%, signal=33%	3776/7472/27035/2069/2066/4889/9370
GOBP_ONE_CARBON_COMPOUND_TRANSPORT	GOBP_ONE_CARBON_COMPOUND_TRANSPORT	GOBP_ONE_CARBON_COMPOUND_TRANSPORT	7	0.69891	1.84306	0.00699888	0.613914	0.609584	159	tags=57%, list=9%, signal=52%	363/7380/89872/8170
GOBP_CARDIAC_LEFT_VENTRICLE_MORPHOGENESIS	GOBP_CARDIAC_LEFT_VENTRICLE_MORPHOGENESIS	GOBP_CARDIAC_LEFT_VENTRICLE_MORPHOGENESIS	2	-0.942429	-1.62541	0.00732439	0.613914	0.609584	103	tags=100%, list=6%, signal=94%	4889
GOBP_REGULATION_OF_FEMALE_RECEPTIVITY	GOBP_REGULATION_OF_FEMALE_RECEPTIVITY	GOBP_REGULATION_OF_FEMALE_RECEPTIVITY	4	0.818444	1.76662	0.00803021	0.613914	0.609584	319	tags=100%, list=18%, signal=82%	551/5020/84152/1816
GOBP_CELL_CELL_ADHESION_INVOLVED_IN_GASTRULATION	GOBP_CELL_CELL_ADHESION_INVOLVED_IN_GASTRULATION	GOBP_CELL_CELL_ADHESION_INVOLVED_IN_GASTRULATION	1	-0.995397	-1.31702	0.00803742	0.613914	0.609584	10	tags=100%, list=1%, signal=99%
GOBP_CELL_MIGRATION_INVOLVED_IN_METANEPHROS_DEVELOPMENT	GOBP_CELL_MIGRATION_INVOLVED_IN_METANEPHROS_DEVELOPMENT	GOBP_CELL_MIGRATION_INVOLVED_IN_METANEPHROS_DEVELOPMENT	1	-0.995397	-1.31702	0.00803742	0.613914	0.609584	10	tags=100%, list=1%, signal=99%
GOBP_NEGATIVE_REGULATION_OF_GRANULOCYTE_DIFFERENTIATION	GOBP_NEGATIVE_REGULATION_OF_GRANULOCYTE_DIFFERENTIATION	GOBP_NEGATIVE_REGULATION_OF_GRANULOCYTE_DIFFERENTIATION	1	-0.995397	-1.31702	0.00803742	0.613914	0.609584	10	tags=100%, list=1%, signal=99%
GOBP_NEGATIVE_REGULATION_OF_PHAGOCYTOSIS	GOBP_NEGATIVE_REGULATION_OF_PHAGOCYTOSIS	GOBP_NEGATIVE_REGULATION_OF_PHAGOCYTOSIS	1	-0.995397	-1.31702	0.00803742	0.613914	0.609584	10	tags=100%, list=1%, signal=99%
GOBP_NEGATIVE_REGULATION_OF_PROTEIN_AUTOPHOSPHORYLATION	GOBP_NEGATIVE_REGULATION_OF_PROTEIN_AUTOPHOSPHORYLATION	GOBP_NEGATIVE_REGULATION_OF_PROTEIN_AUTOPHOSPHORYLATION	1	-0.995397	-1.31702	0.00803742	0.613914	0.609584	10	tags=100%, list=1%, signal=99%
GOBP_NEGATIVE_REGULATION_OF_RECEPTOR_BINDING	GOBP_NEGATIVE_REGULATION_OF_RECEPTOR_BINDING	GOBP_NEGATIVE_REGULATION_OF_RECEPTOR_BINDING	1	-0.995397	-1.31702	0.00803742	0.613914	0.609584	10	tags=100%, list=1%, signal=99%
GOBP_POSITIVE_REGULATION_OF_CAMP_DEPENDENT_PROTEIN_KINASE_ACTIVITY	GOBP_POSITIVE_REGULATION_OF_CAMP_DEPENDENT_PROTEIN_KINASE_ACTIVITY	GOBP_POSITIVE_REGULATION_OF_CAMP_DEPENDENT_PROTEIN_KINASE_ACTIVITY	1	-0.995397	-1.31702	0.00803742	0.613914	0.609584	10	tags=100%, list=1%, signal=99%
GOBP_POSITIVE_REGULATION_OF_MYELOID_CELL_APOPTOTIC_PROCESS	GOBP_POSITIVE_REGULATION_OF_MYELOID_CELL_APOPTOTIC_PROCESS	GOBP_POSITIVE_REGULATION_OF_MYELOID_CELL_APOPTOTIC_PROCESS	1	-0.995397	-1.31702	0.00803742	0.613914	0.609584	10	tags=100%, list=1%, signal=99%
GOBP_REGULATION_OF_LIPID_TRANSPORTER_ACTIVITY	GOBP_REGULATION_OF_LIPID_TRANSPORTER_ACTIVITY	GOBP_REGULATION_OF_LIPID_TRANSPORTER_ACTIVITY	1	-0.995397	-1.31702	0.00803742	0.613914	0.609584	10	tags=100%, list=1%, signal=99%
GOBP_REGULATION_OF_MYELOID_CELL_APOPTOTIC_PROCESS	GOBP_REGULATION_OF_MYELOID_CELL_APOPTOTIC_PROCESS	GOBP_REGULATION_OF_MYELOID_CELL_APOPTOTIC_PROCESS	1	-0.995397	-1.31702	0.00803742	0.613914	0.609584	10	tags=100%, list=1%, signal=99%
GOBP_RENAL_PROTEIN_ABSORPTION	GOBP_RENAL_PROTEIN_ABSORPTION	GOBP_RENAL_PROTEIN_ABSORPTION	1	-0.995397	-1.31702	0.00803742	0.613914	0.609584	10	tags=100%, list=1%, signal=99%
GOBP_POSITIVE_REGULATION_OF_PROTEIN_KINASE_A_SIGNALING	GOBP_POSITIVE_REGULATION_OF_PROTEIN_KINASE_A_SIGNALING	GOBP_POSITIVE_REGULATION_OF_PROTEIN_KINASE_A_SIGNALING	2	-0.938975	-1.61945	0.00807782	0.613914	0.609584	109	tags=100%, list=6%, signal=94%	9370
GOBP_AXON_DEVELOPMENT	GOBP_AXON_DEVELOPMENT	GOBP_AXON_DEVELOPMENT	82	-0.247988	-1.61866	0.00862578	0.64887	0.644293	333	tags=33%, list=19%, signal=28%	53942/84189/1002/2051/51761/345651/6586/22865/9211/152330/2348/10439/23566/9499/4884/5063/1009/1946/3792/2045/285220/170302/9723/7345/337/4915/137970
GOMF_HISTONE_BINDING	GOMF_HISTONE_BINDING	GOMF_HISTONE_BINDING	13	0.565305	1.86912	0.00874626	0.64937	0.64479	163	tags=38%, list=9%, signal=35%	676/728395/728137/64591/326
GOBP_XENOBIOTIC_GLUCURONIDATION	GOBP_XENOBIOTIC_GLUCURONIDATION	GOBP_XENOBIOTIC_GLUCURONIDATION	4	-0.776139	-1.73886	0.0088086	0.64937	0.64479	164	tags=75%, list=9%, signal=68%	54576/54577/54575
GOBP_POSITIVE_REGULATION_OF_ERK1_AND_ERK2_CASCADE	GOBP_POSITIVE_REGULATION_OF_ERK1_AND_ERK2_CASCADE	GOBP_POSITIVE_REGULATION_OF_ERK1_AND_ERK2_CASCADE	24	-0.411905	-1.87797	0.00892351	0.651328	0.646734	146	tags=33%, list=8%, signal=31%	2246/9590/8074/9464/4915/1139/2066/4889
GOCC_PHOTORECEPTOR_OUTER_SEGMENT	GOCC_PHOTORECEPTOR_OUTER_SEGMENT	GOCC_PHOTORECEPTOR_OUTER_SEGMENT	10	-0.571061	-1.86186	0.00907634	0.653267	0.648659	367	tags=70%, list=21%, signal=56%	1258/92211/8842/51761/480/2792/1462
GOBP_REGULATION_OF_NEURON_DIFFERENTIATION	GOBP_REGULATION_OF_NEURON_DIFFERENTIATION	GOBP_REGULATION_OF_NEURON_DIFFERENTIATION	28	0.42635	1.81254	0.00926137	0.653267	0.648659	295	tags=39%, list=17%, signal=33%	6457/79727/54845/5121/655/9745/1482/652/429/4821/22943
GOMF_INORGANIC_ANION_EXCHANGER_ACTIVITY	GOMF_INORGANIC_ANION_EXCHANGER_ACTIVITY	GOMF_INORGANIC_ANION_EXCHANGER_ACTIVITY	2	-0.936672	-1.61548	0.00928569	0.653267	0.648659	113	tags=100%, list=6%, signal=94%	6521
GOBP_RNA_3_END_PROCESSING	GOBP_RNA_3_END_PROCESSING	GOBP_RNA_3_END_PROCESSING	6	0.726154	1.79923	0.00930454	0.653267	0.648659	78	tags=50%, list=4%, signal=48%	541466/79727/55511
GOCC_CHROMOSOME	GOCC_CHROMOSOME	GOCC_CHROMOSOME	117	0.274564	1.61513	0.00943227	0.653664	0.649054	522	tags=44%, list=30%, signal=33%	676/728395/3196/3226/728137/64591/389692/140628/91464/3229/1482/6258/1780/51270/3225/8091/4613/6492/3224/429/4821/25833/284312/56159/221833/3231/56979/5454/3204/6899/55655/150280/8521/5457/50943/57822/2516/6663/26038/79190/1747/10736/4661/25803/143241/10265/94234/3222/9496/221711/6657
GOCC_MYOFILAMENT	GOCC_MYOFILAMENT	GOCC_MYOFILAMENT	6	0.724749	1.79575	0.0095762	0.653664	0.649054	343	tags=83%, list=20%, signal=67%	7137/388428/7134/58/442721
GOCC_STRIATED_MUSCLE_THIN_FILAMENT	GOCC_STRIATED_MUSCLE_THIN_FILAMENT	GOCC_STRIATED_MUSCLE_THIN_FILAMENT	6	0.724749	1.79575	0.0095762	0.653664	0.649054	343	tags=83%, list=20%, signal=67%	7137/388428/7134/58/442721
GOBP_REGULATION_OF_CENTRIOLE_REPLICATION	GOBP_REGULATION_OF_CENTRIOLE_REPLICATION	GOBP_REGULATION_OF_CENTRIOLE_REPLICATION	1	-0.994246	-1.3155	0.0097752	0.661126	0.656463	12	tags=100%, list=1%, signal=99%
GOBP_HYPEROSMOTIC_RESPONSE	GOBP_HYPEROSMOTIC_RESPONSE	GOBP_HYPEROSMOTIC_RESPONSE	4	0.803911	1.73525	0.010125	0.674643	0.669884	186	tags=75%, list=11%, signal=67%	6750/551/5020
GOMF_ENZYME_ACTIVATOR_ACTIVITY	GOMF_ENZYME_ACTIVATOR_ACTIVITY	GOMF_ENZYME_ACTIVATOR_ACTIVITY	33	-0.349658	-1.81486	0.0103292	0.674643	0.669884	254	tags=30%, list=15%, signal=26%	79822/10718/4325/9052/1946/6423/2981/337/5999/1208
GOBP_LIPID_TRANSLOCATION	GOBP_LIPID_TRANSLOCATION	GOBP_LIPID_TRANSLOCATION	10	-0.566908	-1.84831	0.0105421	0.674643	0.669884	402	tags=90%, list=23%, signal=70%	63982/21/121601/4363/26154/23120/51761/286046/6521
GOBP_REGULATION_OF_MEMBRANE_LIPID_DISTRIBUTION	GOBP_REGULATION_OF_MEMBRANE_LIPID_DISTRIBUTION	GOBP_REGULATION_OF_MEMBRANE_LIPID_DISTRIBUTION	10	-0.566908	-1.84831	0.0105421	0.674643	0.669884	402	tags=90%, list=23%, signal=70%	63982/21/121601/4363/26154/23120/51761/286046/6521
GOBP_GAMETE_GENERATION	GOBP_GAMETE_GENERATION	GOBP_GAMETE_GENERATION	64	0.333073	1.7418	0.0105571	0.674643	0.669884	318	tags=33%, list=18%, signal=28%	676/728395/728137/64591/56163/79727/4948/84694/5017/5224/170690/26664/652/56776/174/56159/29118/55329/56979/9576/7490
GOBP_HEART_TRABECULA_MORPHOGENESIS	GOBP_HEART_TRABECULA_MORPHOGENESIS	GOBP_HEART_TRABECULA_MORPHOGENESIS	2	0.932642	1.5858	0.0105609	0.674643	0.669884	119	tags=100%, list=7%, signal=93%	655/1482
GOBP_RESPONSE_TO_MAGNESIUM_ION	GOBP_RESPONSE_TO_MAGNESIUM_ION	GOBP_RESPONSE_TO_MAGNESIUM_ION	6	-0.68121	-1.80161	0.0107392	0.674643	0.669884	357	tags=83%, list=21%, signal=66%	654/4982/3747/6622/8074
GOBP_PARENTAL_BEHAVIOR	GOBP_PARENTAL_BEHAVIOR	GOBP_PARENTAL_BEHAVIOR	5	0.745694	1.73157	0.010779	0.674643	0.669884	207	tags=80%, list=12%, signal=71%	551/1812/5020/4986
GOMF_HELICASE_ACTIVITY	GOMF_HELICASE_ACTIVITY	GOMF_HELICASE_ACTIVITY	6	0.720716	1.78576	0.0107987	0.674643	0.669884	490	tags=100%, list=28%, signal=72%	165545/168400/29118/26038/55510/54456
GOBP_NOTCH_RECEPTOR_PROCESSING	GOBP_NOTCH_RECEPTOR_PROCESSING	GOBP_NOTCH_RECEPTOR_PROCESSING	1	-0.993671	-1.31474	0.0109337	0.677339	0.672562	13	tags=100%, list=1%, signal=99%
GOBP_PROTEIN_O_LINKED_GLYCOSYLATION	GOBP_PROTEIN_O_LINKED_GLYCOSYLATION	GOBP_PROTEIN_O_LINKED_GLYCOSYLATION	7	-0.625352	-1.76804	0.01126	0.681861	0.677052	366	tags=71%, list=21%, signal=57%	2525/51809/79695/11227/10164
GOBP_REGULATION_OF_SYSTEMIC_ARTERIAL_BLOOD_PRESSURE	GOBP_REGULATION_OF_SYSTEMIC_ARTERIAL_BLOOD_PRESSURE	GOBP_REGULATION_OF_SYSTEMIC_ARTERIAL_BLOOD_PRESSURE	17	0.492952	1.80072	0.0112909	0.681861	0.677052	169	tags=35%, list=10%, signal=32%	1585/7137/551/3817/170690/1908
GOBP_NEURON_FATE_SPECIFICATION	GOBP_NEURON_FATE_SPECIFICATION	GOBP_NEURON_FATE_SPECIFICATION	9	0.608762	1.7783	0.0114177	0.681861	0.677052	386	tags=67%, list=22%, signal=52%	3226/54845/429/4821/5454/5457
GOBP_ACTIN_MYOSIN_FILAMENT_SLIDING	GOBP_ACTIN_MYOSIN_FILAMENT_SLIDING	GOBP_ACTIN_MYOSIN_FILAMENT_SLIDING	2	0.930915	1.58287	0.0114349	0.681861	0.677052	122	tags=100%, list=7%, signal=93%	7134/4621
GOBP_NCRNA_3_END_PROCESSING	GOBP_NCRNA_3_END_PROCESSING	GOBP_NCRNA_3_END_PROCESSING	3	0.847364	1.64251	0.0116664	0.681861	0.677052	78	tags=67%, list=4%, signal=64%	541466/55511
GOBP_ENZYME_LINKED_RECEPTOR_PROTEIN_SIGNALING_PATHWAY	GOBP_ENZYME_LINKED_RECEPTOR_PROTEIN_SIGNALING_PATHWAY	GOBP_ENZYME_LINKED_RECEPTOR_PROTEIN_SIGNALING_PATHWAY	119	-0.224209	-1.56505	0.0121353	0.681861	0.677052	451	tags=39%, list=26%, signal=31%	1278/55816/5791/9180/150/2303/6424/2202/57556/2201/9518/10278/1277/8321/654/7044/2051/56937/3696/374/4093/10718/399473/2152/90993/5678/79674/2348/6422/6622/2246/9052/5063/1946/2045/8074/6423/285220/2069/10551/2984/9982/222584/4915/2066/9370
GOBP_NEGATIVE_REGULATION_OF_ACUTE_INFLAMMATORY_RESPONSE_TO_ANTIGENIC_STIMULUS	GOBP_NEGATIVE_REGULATION_OF_ACUTE_INFLAMMATORY_RESPONSE_TO_ANTIGENIC_STIMULUS	GOBP_NEGATIVE_REGULATION_OF_ACUTE_INFLAMMATORY_RESPONSE_TO_ANTIGENIC_STIMULUS	1	-0.99252	-1.31321	0.0123819	0.681861	0.677052	15	tags=100%, list=1%, signal=99%
GOBP_REGULATION_OF_ACUTE_INFLAMMATORY_RESPONSE_TO_ANTIGENIC_STIMULUS	GOBP_REGULATION_OF_ACUTE_INFLAMMATORY_RESPONSE_TO_ANTIGENIC_STIMULUS	GOBP_REGULATION_OF_ACUTE_INFLAMMATORY_RESPONSE_TO_ANTIGENIC_STIMULUS	1	-0.99252	-1.31321	0.0123819	0.681861	0.677052	15	tags=100%, list=1%, signal=99%
GOBP_FLUID_TRANSPORT	GOBP_FLUID_TRANSPORT	GOBP_FLUID_TRANSPORT	8	0.656422	1.81741	0.012449	0.681861	0.677052	107	tags=50%, list=6%, signal=47%	363/7380/551/89872
GOBP_WATER_TRANSPORT	GOBP_WATER_TRANSPORT	GOBP_WATER_TRANSPORT	8	0.656422	1.81741	0.012449	0.681861	0.677052	107	tags=50%, list=6%, signal=47%	363/7380/551/89872
GOBP_OTIC_VESICLE_DEVELOPMENT	GOBP_OTIC_VESICLE_DEVELOPMENT	GOBP_OTIC_VESICLE_DEVELOPMENT	2	0.926885	1.57602	0.0124546	0.681861	0.677052	129	tags=100%, list=7%, signal=93%	1280/8557
GOBP_SKELETAL_MUSCLE_CONTRACTION	GOBP_SKELETAL_MUSCLE_CONTRACTION	GOBP_SKELETAL_MUSCLE_CONTRACTION	12	0.566602	1.81765	0.0126793	0.681861	0.677052	129	tags=42%, list=7%, signal=39%	7137/388428/7134/4621/8557
GOCC_ACROSOMAL_VESICLE	GOCC_ACROSOMAL_VESICLE	GOCC_ACROSOMAL_VESICLE	11	0.575455	1.80882	0.013015	0.681861	0.677052	524	tags=73%, list=30%, signal=51%	6457/8153/83639/90019/9576/54742/56164/49
GOBP_PREPULSE_INHIBITION	GOBP_PREPULSE_INHIBITION	GOBP_PREPULSE_INHIBITION	2	0.924583	1.5721	0.0130372	0.681861	0.677052	133	tags=100%, list=8%, signal=92%	1496/1812
GOBP_ANTIBACTERIAL_PEPTIDE_PRODUCTION	GOBP_ANTIBACTERIAL_PEPTIDE_PRODUCTION	GOBP_ANTIBACTERIAL_PEPTIDE_PRODUCTION	1	0.99252	1.3319	0.0130416	0.681861	0.677052	14	tags=100%, list=1%, signal=99%	5225
GOBP_ANTIMICROBIAL_PEPTIDE_PRODUCTION	GOBP_ANTIMICROBIAL_PEPTIDE_PRODUCTION	GOBP_ANTIMICROBIAL_PEPTIDE_PRODUCTION	1	0.99252	1.3319	0.0130416	0.681861	0.677052	14	tags=100%, list=1%, signal=99%	5225
GOBP_POSITIVE_REGULATION_OF_ANTIBACTERIAL_PEPTIDE_PRODUCTION	GOBP_POSITIVE_REGULATION_OF_ANTIBACTERIAL_PEPTIDE_PRODUCTION	GOBP_POSITIVE_REGULATION_OF_ANTIBACTERIAL_PEPTIDE_PRODUCTION	1	0.99252	1.3319	0.0130416	0.681861	0.677052	14	tags=100%, list=1%, signal=99%	5225
GOBP_POSITIVE_REGULATION_OF_ANTIMICROBIAL_HUMORAL_RESPONSE	GOBP_POSITIVE_REGULATION_OF_ANTIMICROBIAL_HUMORAL_RESPONSE	GOBP_POSITIVE_REGULATION_OF_ANTIMICROBIAL_HUMORAL_RESPONSE	1	0.99252	1.3319	0.0130416	0.681861	0.677052	14	tags=100%, list=1%, signal=99%	5225
GOBP_POSITIVE_REGULATION_OF_DEFENSE_RESPONSE_TO_BACTERIUM	GOBP_POSITIVE_REGULATION_OF_DEFENSE_RESPONSE_TO_BACTERIUM	GOBP_POSITIVE_REGULATION_OF_DEFENSE_RESPONSE_TO_BACTERIUM	1	0.99252	1.3319	0.0130416	0.681861	0.677052	14	tags=100%, list=1%, signal=99%	5225
GOBP_POSITIVE_REGULATION_OF_HUMORAL_IMMUNE_RESPONSE	GOBP_POSITIVE_REGULATION_OF_HUMORAL_IMMUNE_RESPONSE	GOBP_POSITIVE_REGULATION_OF_HUMORAL_IMMUNE_RESPONSE	1	0.99252	1.3319	0.0130416	0.681861	0.677052	14	tags=100%, list=1%, signal=99%	5225
GOBP_REGULATION_OF_ANTIMICROBIAL_HUMORAL_RESPONSE	GOBP_REGULATION_OF_ANTIMICROBIAL_HUMORAL_RESPONSE	GOBP_REGULATION_OF_ANTIMICROBIAL_HUMORAL_RESPONSE	1	0.99252	1.3319	0.0130416	0.681861	0.677052	14	tags=100%, list=1%, signal=99%	5225
GOBP_REGULATION_OF_DEFENSE_RESPONSE_TO_BACTERIUM	GOBP_REGULATION_OF_DEFENSE_RESPONSE_TO_BACTERIUM	GOBP_REGULATION_OF_DEFENSE_RESPONSE_TO_BACTERIUM	1	0.99252	1.3319	0.0130416	0.681861	0.677052	14	tags=100%, list=1%, signal=99%	5225
GOBP_MEMBRANE_ORGANIZATION	GOBP_MEMBRANE_ORGANIZATION	GOBP_MEMBRANE_ORGANIZATION	47	-0.2991	-1.72257	0.0134797	0.699806	0.69487	402	tags=45%, list=23%, signal=35%	121601/415117/3002/143425/4363/342035/26154/23120/51761/22871/2348/9892/286046/6622/26762/27035/51454/6521/57586/337/79152
GOMF_PROTEIN_SERINE_KINASE_ACTIVITY	GOMF_PROTEIN_SERINE_KINASE_ACTIVITY	GOMF_PROTEIN_SERINE_KINASE_ACTIVITY	20	-0.416278	-1.7853	0.0139198	0.713665	0.708631	154	tags=30%, list=9%, signal=28%	5602/5063/5593/202374/8999/53904
GOBP_NERVOUS_SYSTEM_PROCESS	GOBP_NERVOUS_SYSTEM_PROCESS	GOBP_NERVOUS_SYSTEM_PROCESS	158	0.256215	1.5798	0.0139403	0.713665	0.708631	466	tags=38%, list=27%, signal=31%	26952/124925/9543/8911/7137/1280/3226/283694/4544/1496/1469/84694/551/8326/388428/5923/2925/7134/8484/4621/8557/1472/1812/26664/375323/5020/27092/2898/4986/429/793/84152/3231/1302/22943/1180/7476/1141/1816/6899/2740/1137/54207/4311/6323/5457/5896/9127/4025/6543/5146/89/2903/6663/339302/4935/23467/10804/83756/51151
GOBP_MITOCHONDRIAL_FRAGMENTATION_INVOLVED_IN_APOPTOTIC_PROCESS	GOBP_MITOCHONDRIAL_FRAGMENTATION_INVOLVED_IN_APOPTOTIC_PROCESS	GOBP_MITOCHONDRIAL_FRAGMENTATION_INVOLVED_IN_APOPTOTIC_PROCESS	2	-0.920553	-1.58768	0.0141172	0.717737	0.712674	141	tags=100%, list=8%, signal=92%	2066
GOMF_RETINOIC_ACID_RESPONSIVE_ELEMENT_BINDING	GOMF_RETINOIC_ACID_RESPONSIVE_ELEMENT_BINDING	GOMF_RETINOIC_ACID_RESPONSIVE_ELEMENT_BINDING	2	0.921128	1.56623	0.0144939	0.726239	0.721117	139	tags=100%, list=8%, signal=92%	9745/6258
GOBP_REGULATION_OF_SENSORY_PERCEPTION	GOBP_REGULATION_OF_SENSORY_PERCEPTION	GOBP_REGULATION_OF_SENSORY_PERCEPTION	5	0.732096	1.7	0.0148519	0.726239	0.721117	207	tags=60%, list=12%, signal=53%	26952/5020/4986
GOCC_CLATHRIN_COATED_PIT	GOCC_CLATHRIN_COATED_PIT	GOCC_CLATHRIN_COATED_PIT	5	-0.710496	-1.75422	0.0148708	0.726239	0.721117	508	tags=100%, list=29%, signal=71%	7436/29967/23149/9892
GOBP_MONOAMINE_TRANSPORT	GOBP_MONOAMINE_TRANSPORT	GOBP_MONOAMINE_TRANSPORT	25	0.424245	1.74933	0.0150081	0.726239	0.721117	371	tags=52%, list=21%, signal=42%	6530/84258/1812/5020/2668/4986/90019/6582/1141/6861/1137/2912/222962
GOBP_REGULATION_OF_INTRINSIC_APOPTOTIC_SIGNALING_PATHWAY	GOBP_REGULATION_OF_INTRINSIC_APOPTOTIC_SIGNALING_PATHWAY	GOBP_REGULATION_OF_INTRINSIC_APOPTOTIC_SIGNALING_PATHWAY	6	-0.658276	-1.74096	0.0153299	0.726239	0.721117	261	tags=67%, list=15%, signal=57%	8382/90993/27035/6423
GOBP_CARBOHYDRATE_DERIVATIVE_METABOLIC_PROCESS	GOBP_CARBOHYDRATE_DERIVATIVE_METABOLIC_PROCESS	GOBP_CARBOHYDRATE_DERIVATIVE_METABOLIC_PROCESS	81	-0.244682	-1.60522	0.0159066	0.726239	0.721117	391	tags=36%, list=22%, signal=29%	25825/5144/283417/2525/5973/10317/3696/51809/6820/2623/8382/8993/55790/1117/10846/5214/79695/6622/27159/11227/84620/57115/64377/4321/6521/80760/2984/10164/79152
GOMF_EPIDERMAL_GROWTH_FACTOR_RECEPTOR_BINDING	GOMF_EPIDERMAL_GROWTH_FACTOR_RECEPTOR_BINDING	GOMF_EPIDERMAL_GROWTH_FACTOR_RECEPTOR_BINDING	8	-0.616077	-1.83814	0.0162008	0.726239	0.721117	85	tags=75%, list=5%, signal=72%	2202/374/2069/10551/222584/2066
GOBP_UREA_TRANSPORT	GOBP_UREA_TRANSPORT	GOBP_UREA_TRANSPORT	5	0.725743	1.68525	0.0162144	0.726239	0.721117	159	tags=60%, list=9%, signal=55%	7380/89872/8170
GOBP_NEGATIVE_REGULATION_OF_PLATELET_DERIVED_GROWTH_FACTOR_RECEPTOR_SIGNALING_PATHWAY	GOBP_NEGATIVE_REGULATION_OF_PLATELET_DERIVED_GROWTH_FACTOR_RECEPTOR_SIGNALING_PATHWAY	GOBP_NEGATIVE_REGULATION_OF_PLATELET_DERIVED_GROWTH_FACTOR_RECEPTOR_SIGNALING_PATHWAY	2	-0.915947	-1.57974	0.0162354	0.726239	0.721117	149	tags=100%, list=9%, signal=92%	9370
GOBP_POSITIVE_REGULATION_OF_HYDROGEN_PEROXIDE_METABOLIC_PROCESS	GOBP_POSITIVE_REGULATION_OF_HYDROGEN_PEROXIDE_METABOLIC_PROCESS	GOBP_POSITIVE_REGULATION_OF_HYDROGEN_PEROXIDE_METABOLIC_PROCESS	2	-0.915947	-1.57974	0.0162354	0.726239	0.721117	149	tags=100%, list=9%, signal=92%	405753
GOBP_REGULATION_OF_HYDROGEN_PEROXIDE_METABOLIC_PROCESS	GOBP_REGULATION_OF_HYDROGEN_PEROXIDE_METABOLIC_PROCESS	GOBP_REGULATION_OF_HYDROGEN_PEROXIDE_METABOLIC_PROCESS	2	-0.915947	-1.57974	0.0162354	0.726239	0.721117	149	tags=100%, list=9%, signal=92%	405753
GOBP_REGULATION_OF_NUCLEOTIDE_BIOSYNTHETIC_PROCESS	GOBP_REGULATION_OF_NUCLEOTIDE_BIOSYNTHETIC_PROCESS	GOBP_REGULATION_OF_NUCLEOTIDE_BIOSYNTHETIC_PROCESS	2	-0.915947	-1.57974	0.0162354	0.726239	0.721117	149	tags=100%, list=9%, signal=92%	2981
GOBP_POSITIVE_REGULATION_OF_SYSTEMIC_ARTERIAL_BLOOD_PRESSURE	GOBP_POSITIVE_REGULATION_OF_SYSTEMIC_ARTERIAL_BLOOD_PRESSURE	GOBP_POSITIVE_REGULATION_OF_SYSTEMIC_ARTERIAL_BLOOD_PRESSURE	3	0.834892	1.61833	0.0162555	0.726239	0.721117	95	tags=67%, list=5%, signal=63%	1585/551
GOBP_NEGATIVE_REGULATION_OF_CELL_MATURATION	GOBP_NEGATIVE_REGULATION_OF_CELL_MATURATION	GOBP_NEGATIVE_REGULATION_OF_CELL_MATURATION	1	-0.989643	-1.30941	0.0164453	0.726239	0.721117	20	tags=100%, list=1%, signal=99%
GOBP_REGULATION_OF_BINDING_OF_SPERM_TO_ZONA_PELLUCIDA	GOBP_REGULATION_OF_BINDING_OF_SPERM_TO_ZONA_PELLUCIDA	GOBP_REGULATION_OF_BINDING_OF_SPERM_TO_ZONA_PELLUCIDA	1	-0.989643	-1.30941	0.0164453	0.726239	0.721117	20	tags=100%, list=1%, signal=99%
GOBP_AMYLOID_PRECURSOR_PROTEIN_METABOLIC_PROCESS	GOBP_AMYLOID_PRECURSOR_PROTEIN_METABOLIC_PROCESS	GOBP_AMYLOID_PRECURSOR_PROTEIN_METABOLIC_PROCESS	6	-0.655372	-1.73328	0.0166415	0.726239	0.721117	463	tags=83%, list=27%, signal=61%	64168/25825/10418/4915/1139
GOBP_CENTRAL_NERVOUS_SYSTEM_MYELIN_MAINTENANCE	GOBP_CENTRAL_NERVOUS_SYSTEM_MYELIN_MAINTENANCE	GOBP_CENTRAL_NERVOUS_SYSTEM_MYELIN_MAINTENANCE	1	-0.989068	-1.30865	0.0167363	0.726239	0.721117	21	tags=100%, list=1%, signal=99%
GOBP_GLUCOSYLCERAMIDE_METABOLIC_PROCESS	GOBP_GLUCOSYLCERAMIDE_METABOLIC_PROCESS	GOBP_GLUCOSYLCERAMIDE_METABOLIC_PROCESS	1	-0.989068	-1.30865	0.0167363	0.726239	0.721117	21	tags=100%, list=1%, signal=99%
GOBP_MEMBRANE_RAFT_ORGANIZATION	GOBP_MEMBRANE_RAFT_ORGANIZATION	GOBP_MEMBRANE_RAFT_ORGANIZATION	1	-0.989068	-1.30865	0.0167363	0.726239	0.721117	21	tags=100%, list=1%, signal=99%
GOBP_MYELIN_MAINTENANCE	GOBP_MYELIN_MAINTENANCE	GOBP_MYELIN_MAINTENANCE	1	-0.989068	-1.30865	0.0167363	0.726239	0.721117	21	tags=100%, list=1%, signal=99%
GOBP_PERIPHERAL_NERVOUS_SYSTEM_MYELIN_MAINTENANCE	GOBP_PERIPHERAL_NERVOUS_SYSTEM_MYELIN_MAINTENANCE	GOBP_PERIPHERAL_NERVOUS_SYSTEM_MYELIN_MAINTENANCE	1	-0.989068	-1.30865	0.0167363	0.726239	0.721117	21	tags=100%, list=1%, signal=99%
GOBP_PLASMA_MEMBRANE_RAFT_ORGANIZATION	GOBP_PLASMA_MEMBRANE_RAFT_ORGANIZATION	GOBP_PLASMA_MEMBRANE_RAFT_ORGANIZATION	1	-0.989068	-1.30865	0.0167363	0.726239	0.721117	21	tags=100%, list=1%, signal=99%
GOBP_NEGATIVE_REGULATION_OF_PEPTIDYL_TYROSINE_PHOSPHORYLATION	GOBP_NEGATIVE_REGULATION_OF_PEPTIDYL_TYROSINE_PHOSPHORYLATION	GOBP_NEGATIVE_REGULATION_OF_PEPTIDYL_TYROSINE_PHOSPHORYLATION	4	-0.743049	-1.66473	0.0167472	0.726239	0.721117	207	tags=75%, list=12%, signal=66%	6422/9052/6423
GOBP_REGULATION_OF_NUCLEOTIDE_METABOLIC_PROCESS	GOBP_REGULATION_OF_NUCLEOTIDE_METABOLIC_PROCESS	GOBP_REGULATION_OF_NUCLEOTIDE_METABOLIC_PROCESS	4	-0.74328	-1.66524	0.0167472	0.726239	0.721117	149	tags=75%, list=9%, signal=69%	6622/2981/6521
GOBP_SKIN_MORPHOGENESIS	GOBP_SKIN_MORPHOGENESIS	GOBP_SKIN_MORPHOGENESIS	4	-0.742939	-1.66448	0.0167472	0.726239	0.721117	451	tags=100%, list=26%, signal=74%	1277/1041/26154
GOBP_NEGATIVE_REGULATION_OF_PHOSPHORYLATION	GOBP_NEGATIVE_REGULATION_OF_PHOSPHORYLATION	GOBP_NEGATIVE_REGULATION_OF_PHOSPHORYLATION	34	-0.321945	-1.67369	0.0172719	0.737987	0.732781	210	tags=29%, list=12%, signal=26%	5569/6422/6622/9052/6423/6521/5783/7345/6317/9370
GOMF_COA_HYDROLASE_ACTIVITY	GOMF_COA_HYDROLASE_ACTIVITY	GOMF_COA_HYDROLASE_ACTIVITY	1	-0.988493	-1.30788	0.0173185	0.737987	0.732781	22	tags=100%, list=1%, signal=99%
GOMF_PALMITOYL_COA_HYDROLASE_ACTIVITY	GOMF_PALMITOYL_COA_HYDROLASE_ACTIVITY	GOMF_PALMITOYL_COA_HYDROLASE_ACTIVITY	1	-0.988493	-1.30788	0.0173185	0.737987	0.732781	22	tags=100%, list=1%, signal=99%
GOBP_BIOLOGICAL_PROCESS_INVOLVED_IN_INTERSPECIES_INTERACTION_BETWEEN_ORGANISMS	GOBP_BIOLOGICAL_PROCESS_INVOLVED_IN_INTERSPECIES_INTERACTION_BETWEEN_ORGANISMS	GOBP_BIOLOGICAL_PROCESS_INVOLVED_IN_INTERSPECIES_INTERACTION_BETWEEN_ORGANISMS	125	-0.207034	-1.48324	0.0178087	0.75092	0.745624	158	tags=18%, list=9%, signal=17%	6372/6622/6374/26762/5063/5197/9590/306/50506/27063/57115/2069/387695/5473/4321/79679/337/6317/2993/9370/1208/5122
GOBP_MAPK_CASCADE	GOBP_MAPK_CASCADE	GOBP_MAPK_CASCADE	98	-0.222671	-1.50471	0.0178444	0.75092	0.745624	207	tags=21%, list=12%, signal=20%	6422/1846/23566/5602/2246/5063/9590/2045/8074/27035/6423/4868/9464/1410/7345/6317/4915/1139/2066/4889/9370
GOBP_PROTEIN_LOCALIZATION_TO_CELL_PERIPHERY	GOBP_PROTEIN_LOCALIZATION_TO_CELL_PERIPHERY	GOBP_PROTEIN_LOCALIZATION_TO_CELL_PERIPHERY	28	-0.335995	-1.62866	0.0179276	0.75092	0.745624	290	tags=36%, list=17%, signal=30%	342667/26154/23426/9211/116372/4884/5593/10551/6521/9370
GOBP_SMOOTH_MUSCLE_CELL_PROLIFERATION	GOBP_SMOOTH_MUSCLE_CELL_PROLIFERATION	GOBP_SMOOTH_MUSCLE_CELL_PROLIFERATION	13	-0.472672	-1.69836	0.0180535	0.751923	0.746619	105	tags=31%, list=6%, signal=29%	27035/2069/4889/9370
GOBP_O_GLYCAN_PROCESSING	GOBP_O_GLYCAN_PROCESSING	GOBP_O_GLYCAN_PROCESSING	6	-0.64866	-1.71553	0.0182891	0.754575	0.749252	285	tags=67%, list=16%, signal=56%	51809/79695/11227/10164
GOBP_NEGATIVE_REGULATION_OF_CELL_CYCLE_PROCESS	GOBP_NEGATIVE_REGULATION_OF_CELL_CYCLE_PROCESS	GOBP_NEGATIVE_REGULATION_OF_CELL_CYCLE_PROCESS	11	0.561141	1.76383	0.0183219	0.754575	0.749252	205	tags=55%, list=12%, signal=48%	84101/5017/655/51270/8091/652
GOBP_REGULATION_OF_PROTEIN_AUTOPHOSPHORYLATION	GOBP_REGULATION_OF_PROTEIN_AUTOPHOSPHORYLATION	GOBP_REGULATION_OF_PROTEIN_AUTOPHOSPHORYLATION	3	-0.813695	-1.64933	0.01843	0.754811	0.749487	107	tags=67%, list=6%, signal=63%	2045/9370
GOBP_POSITIVE_REGULATION_OF_GLOMERULAR_MESANGIAL_CELL_PROLIFERATION	GOBP_POSITIVE_REGULATION_OF_GLOMERULAR_MESANGIAL_CELL_PROLIFERATION	GOBP_POSITIVE_REGULATION_OF_GLOMERULAR_MESANGIAL_CELL_PROLIFERATION	1	-0.987917	-1.30712	0.0187738	0.756225	0.750891	23	tags=100%, list=1%, signal=99%
GOBP_MULTICELLULAR_ORGANISMAL_MOVEMENT	GOBP_MULTICELLULAR_ORGANISMAL_MOVEMENT	GOBP_MULTICELLULAR_ORGANISMAL_MOVEMENT	13	0.534494	1.76725	0.0188256	0.756225	0.750891	236	tags=46%, list=14%, signal=40%	7137/388428/7134/4621/8557/429
GOBP_NEURON_FATE_COMMITMENT	GOBP_NEURON_FATE_COMMITMENT	GOBP_NEURON_FATE_COMMITMENT	11	0.559959	1.76011	0.0188273	0.756225	0.750891	386	tags=64%, list=22%, signal=50%	3226/54845/652/429/4821/5454/5457
GOBP_LIPID_LOCALIZATION	GOBP_LIPID_LOCALIZATION	GOBP_LIPID_LOCALIZATION	51	-0.267601	-1.57636	0.0190506	0.756225	0.750891	581	tags=53%, list=33%, signal=36%	3569/21/22925/3685/1601/7436/57146/83394/121601/6696/124976/63924/654/201305/1401/4363/56729/2172/26154/23120/51761/1080/286046/51454/6521/337/9370
GOBP_CARDIAC_MUSCLE_TISSUE_REGENERATION	GOBP_CARDIAC_MUSCLE_TISSUE_REGENERATION	GOBP_CARDIAC_MUSCLE_TISSUE_REGENERATION	1	-0.987342	-1.30636	0.0190648	0.756225	0.750891	24	tags=100%, list=1%, signal=99%
GOBP_RESPONSE_TO_COCAINE	GOBP_RESPONSE_TO_COCAINE	GOBP_RESPONSE_TO_COCAINE	11	0.559383	1.7583	0.01908	0.756225	0.750891	344	tags=73%, list=20%, signal=59%	1812/5020/27092/4986/84152/1141/1816/2912
GOMF_CHEMOREPELLENT_ACTIVITY	GOMF_CHEMOREPELLENT_ACTIVITY	GOMF_CHEMOREPELLENT_ACTIVITY	9	-0.551525	-1.69578	0.0194273	0.757198	0.751857	562	tags=78%, list=32%, signal=53%	10512/23768/57556/10718/1946/2045/9723
GOMF_AMINO_ACID_TRANSMEMBRANE_TRANSPORTER_ACTIVITY	GOMF_AMINO_ACID_TRANSMEMBRANE_TRANSPORTER_ACTIVITY	GOMF_AMINO_ACID_TRANSMEMBRANE_TRANSPORTER_ACTIVITY	14	0.505195	1.71841	0.0194343	0.757198	0.751857	311	tags=50%, list=18%, signal=41%	6538/4948/146167/56301/6534/57709/6582
GOBP_INTRINSIC_APOPTOTIC_SIGNALING_PATHWAY	GOBP_INTRINSIC_APOPTOTIC_SIGNALING_PATHWAY	GOBP_INTRINSIC_APOPTOTIC_SIGNALING_PATHWAY	8	-0.60692	-1.81082	0.0195371	0.757198	0.751857	261	tags=62%, list=15%, signal=53%	8382/90993/27035/6423/85329
GOMF_LIPOPROTEIN_PARTICLE_RECEPTOR_ACTIVITY	GOMF_LIPOPROTEIN_PARTICLE_RECEPTOR_ACTIVITY	GOMF_LIPOPROTEIN_PARTICLE_RECEPTOR_ACTIVITY	4	-0.731988	-1.63995	0.0196181	0.757198	0.751857	470	tags=100%, list=27%, signal=73%	29967/7804/53353
GOMF_LOW_DENSITY_LIPOPROTEIN_PARTICLE_RECEPTOR_ACTIVITY	GOMF_LOW_DENSITY_LIPOPROTEIN_PARTICLE_RECEPTOR_ACTIVITY	GOMF_LOW_DENSITY_LIPOPROTEIN_PARTICLE_RECEPTOR_ACTIVITY	4	-0.731988	-1.63995	0.0196181	0.757198	0.751857	470	tags=100%, list=27%, signal=73%	29967/7804/53353
GOBP_ERK1_AND_ERK2_CASCADE	GOBP_ERK1_AND_ERK2_CASCADE	GOBP_ERK1_AND_ERK2_CASCADE	43	-0.307436	-1.70942	0.0197649	0.758888	0.753535	256	tags=30%, list=15%, signal=26%	5021/399473/1846/2246/9590/2045/8074/9464/4915/1139/2066/4889/9370
GOBP_CELLULAR_RESPONSE_TO_OXYGEN_CONTAINING_COMPOUND	GOBP_CELLULAR_RESPONSE_TO_OXYGEN_CONTAINING_COMPOUND	GOBP_CELLULAR_RESPONSE_TO_OXYGEN_CONTAINING_COMPOUND	126	-0.197551	-1.42311	0.020027	0.764969	0.759573	318	tags=28%, list=18%, signal=24%	4363/1728/9340/8989/5196/2623/26154/7804/10631/2348/6422/1080/3747/6372/6622/6374/116372/4884/6096/1946/5019/7472/5197/8074/27063/5473/9464/5139/3274/10021/337/5999/4915/1139/9370
GOBP_RETROGRADE_AXONAL_TRANSPORT	GOBP_RETROGRADE_AXONAL_TRANSPORT	GOBP_RETROGRADE_AXONAL_TRANSPORT	2	0.905009	1.53882	0.0203478	0.772028	0.766582	167	tags=100%, list=10%, signal=91%	547/50632
GOBP_CHOLESTEROL_EFFLUX	GOBP_CHOLESTEROL_EFFLUX	GOBP_CHOLESTEROL_EFFLUX	4	-0.730775	-1.63723	0.0205751	0.772028	0.766582	268	tags=75%, list=15%, signal=64%	26154/337/9370
GOBP_NUCLEOSOME_ORGANIZATION	GOBP_NUCLEOSOME_ORGANIZATION	GOBP_NUCLEOSOME_ORGANIZATION	8	0.636599	1.76253	0.0206132	0.772028	0.766582	37	tags=38%, list=2%, signal=37%	728395/728137/64591
GOBP_POSITIVE_REGULATION_OF_PRODUCTION_OF_MIRNAS_INVOLVED_IN_GENE_SILENCING_BY_MIRNA	GOBP_POSITIVE_REGULATION_OF_PRODUCTION_OF_MIRNAS_INVOLVED_IN_GENE_SILENCING_BY_MIRNA	GOBP_POSITIVE_REGULATION_OF_PRODUCTION_OF_MIRNAS_INVOLVED_IN_GENE_SILENCING_BY_MIRNA	4	0.760473	1.64149	0.0206307	0.772028	0.766582	205	tags=75%, list=12%, signal=66%	79727/4613/652
GOBP_NEGATIVE_REGULATION_OF_MAP_KINASE_ACTIVITY	GOBP_NEGATIVE_REGULATION_OF_MAP_KINASE_ACTIVITY	GOBP_NEGATIVE_REGULATION_OF_MAP_KINASE_ACTIVITY	11	-0.495233	-1.67571	0.0209817	0.776619	0.771141	207	tags=45%, list=12%, signal=40%	6422/6423/7345/6317/9370
GOBP_REGULATION_OF_PROTEIN_SECRETION	GOBP_REGULATION_OF_PROTEIN_SECRETION	GOBP_REGULATION_OF_PROTEIN_SECRETION	24	-0.381931	-1.74131	0.0210453	0.776619	0.771141	370	tags=46%, list=21%, signal=37%	2696/654/131177/143425/26154/6422/1080/1946/5019/27063/5122
GOMF_1_PHOSPHATIDYLINOSITOL_BINDING	GOMF_1_PHOSPHATIDYLINOSITOL_BINDING	GOMF_1_PHOSPHATIDYLINOSITOL_BINDING	2	-0.902706	-1.5569	0.0210907	0.776619	0.771141	172	tags=100%, list=10%, signal=90%	85477
GOBP_CIRCADIAN_RHYTHM	GOBP_CIRCADIAN_RHYTHM	GOBP_CIRCADIAN_RHYTHM	18	-0.413416	-1.69397	0.0211748	0.776619	0.771141	213	tags=39%, list=12%, signal=34%	22871/92369/5602/6096/3751/4915/9370
GOBP_EMBRYONIC_SKELETAL_JOINT_DEVELOPMENT	GOBP_EMBRYONIC_SKELETAL_JOINT_DEVELOPMENT	GOBP_EMBRYONIC_SKELETAL_JOINT_DEVELOPMENT	4	0.757765	1.63565	0.0214727	0.779789	0.774288	205	tags=75%, list=12%, signal=66%	1280/655/652
GOBP_EMBRYONIC_SKELETAL_JOINT_MORPHOGENESIS	GOBP_EMBRYONIC_SKELETAL_JOINT_MORPHOGENESIS	GOBP_EMBRYONIC_SKELETAL_JOINT_MORPHOGENESIS	4	0.757765	1.63565	0.0214727	0.779789	0.774288	205	tags=75%, list=12%, signal=66%	1280/655/652
GOBP_CARBOHYDRATE_DERIVATIVE_CATABOLIC_PROCESS	GOBP_CARBOHYDRATE_DERIVATIVE_CATABOLIC_PROCESS	GOBP_CARBOHYDRATE_DERIVATIVE_CATABOLIC_PROCESS	14	-0.463083	-1.70238	0.021674	0.779837	0.774336	386	tags=57%, list=22%, signal=45%	5144/5973/8993/1117/10846/27159/57115/4321
GOMF_GROWTH_FACTOR_RECEPTOR_BINDING	GOMF_GROWTH_FACTOR_RECEPTOR_BINDING	GOMF_GROWTH_FACTOR_RECEPTOR_BINDING	16	-0.423256	-1.64293	0.0218012	0.779837	0.774336	146	tags=38%, list=8%, signal=35%	2246/8074/2069/10551/222584/2066
GOBP_PLACENTA_BLOOD_VESSEL_DEVELOPMENT	GOBP_PLACENTA_BLOOD_VESSEL_DEVELOPMENT	GOBP_PLACENTA_BLOOD_VESSEL_DEVELOPMENT	3	-0.803571	-1.62881	0.0218371	0.779837	0.774336	345	tags=100%, list=20%, signal=80%	3696/7472
GOBP_NEGATIVE_REGULATION_OF_NUCLEAR_DIVISION	GOBP_NEGATIVE_REGULATION_OF_NUCLEAR_DIVISION	GOBP_NEGATIVE_REGULATION_OF_NUCLEAR_DIVISION	4	0.755334	1.6304	0.0220341	0.779837	0.774336	205	tags=75%, list=12%, signal=66%	84101/655/652
GOBP_REGULATION_OF_LIPID_LOCALIZATION	GOBP_REGULATION_OF_LIPID_LOCALIZATION	GOBP_REGULATION_OF_LIPID_LOCALIZATION	19	-0.408489	-1.71031	0.0222608	0.779837	0.774336	621	tags=74%, list=36%, signal=48%	5321/3569/21/22925/3685/1601/6696/654/1401/56729/26154/51761/337/9370
GOBP_MITOTIC_CYTOKINESIS	GOBP_MITOTIC_CYTOKINESIS	GOBP_MITOTIC_CYTOKINESIS	2	-0.8981	-1.54896	0.0223046	0.779837	0.774336	180	tags=100%, list=10%, signal=90%	80258
GOCC_COLLAGEN_CONTAINING_EXTRACELLULAR_MATRIX	GOCC_COLLAGEN_CONTAINING_EXTRACELLULAR_MATRIX	GOCC_COLLAGEN_CONTAINING_EXTRACELLULAR_MATRIX	91	-0.227276	-1.52794	0.022842	0.779837	0.774336	737	tags=60%, list=42%, signal=37%	1284/5549/1298/127435/115908/7123/27286/1289/333/7837/151887/5327/79148/4016/176/7058/1301/4060/3918/6277/1281/10085/284297/5858/84628/1278/25975/2202/2201/9518/7373/1277/7044/1308/170689/5196/8406/1300/2152/8076/10418/10631/8785/6422/1946/7472/158326/6423/4583/341640/80760/5644/1462/337/9370
GOBP_REGULATION_OF_BLOOD_PRESSURE	GOBP_REGULATION_OF_BLOOD_PRESSURE	GOBP_REGULATION_OF_BLOOD_PRESSURE	28	0.394557	1.67738	0.0230076	0.779837	0.774336	186	tags=32%, list=11%, signal=29%	1585/7137/551/3817/2837/170690/1908/6866/5020
GOBP_HYDROGEN_PEROXIDE_METABOLIC_PROCESS	GOBP_HYDROGEN_PEROXIDE_METABOLIC_PROCESS	GOBP_HYDROGEN_PEROXIDE_METABOLIC_PROCESS	10	-0.539588	-1.75924	0.0230308	0.779837	0.774336	149	tags=50%, list=9%, signal=46%	6622/405753/27035/50506/337
GOBP_CALMODULIN_DEPENDENT_KINASE_SIGNALING_PATHWAY	GOBP_CALMODULIN_DEPENDENT_KINASE_SIGNALING_PATHWAY	GOBP_CALMODULIN_DEPENDENT_KINASE_SIGNALING_PATHWAY	2	0.892919	1.51826	0.0232755	0.779837	0.774336	188	tags=100%, list=11%, signal=89%	5121/345611
GOBP_POSITIVE_REGULATION_OF_PROTEIN_CONTAINING_COMPLEX_DISASSEMBLY	GOBP_POSITIVE_REGULATION_OF_PROTEIN_CONTAINING_COMPLEX_DISASSEMBLY	GOBP_POSITIVE_REGULATION_OF_PROTEIN_CONTAINING_COMPLEX_DISASSEMBLY	2	0.892919	1.51826	0.0232755	0.779837	0.774336	188	tags=100%, list=11%, signal=89%	88/345611
GOBP_CELL_CELL_SIGNALING	GOBP_CELL_CELL_SIGNALING	GOBP_CELL_CELL_SIGNALING	256	-0.162046	-1.3383	0.0234338	0.779837	0.774336	272	tags=22%, list=16%, signal=22%	2623/8796/26154/64084/7804/5021/8532/10718/22865/139411/57216/9211/22871/152330/2348/6422/2700/1080/23566/55784/80114/55503/6372/6622/6374/116372/4884/81832/1009/1946/89832/246213/5019/7472/9590/8074/3751/6423/6344/2069/2918/3274/794/9982/10021/10164/57586/5999/6317/4915/1139/1142/4889/729993/9370/5122
GOCC_CHROMATIN	GOCC_CHROMATIN	GOCC_CHROMATIN	102	0.269286	1.55211	0.0234381	0.779837	0.774336	522	tags=43%, list=30%, signal=32%	676/728395/3196/3226/728137/64591/389692/140628/91464/3229/1482/6258/51270/3225/8091/4613/6492/3224/429/4821/25833/284312/221833/3231/5454/3204/6899/8521/5457/50943/57822/2516/6663/26038/79190/1747/10736/4661/25803/10265/94234/3222/9496/6657
GOBP_REGULATION_OF_MITOTIC_NUCLEAR_DIVISION	GOBP_REGULATION_OF_MITOTIC_NUCLEAR_DIVISION	GOBP_REGULATION_OF_MITOTIC_NUCLEAR_DIVISION	7	0.643494	1.69693	0.0235322	0.779837	0.774336	245	tags=71%, list=14%, signal=62%	84101/655/1908/652/3481
GOBP_HISTONE_SERINE_PHOSPHORYLATION	GOBP_HISTONE_SERINE_PHOSPHORYLATION	GOBP_HISTONE_SERINE_PHOSPHORYLATION	2	0.892343	1.51728	0.0235683	0.779837	0.774336	189	tags=100%, list=11%, signal=89%	1812/8091
GOBP_SULFUR_COMPOUND_TRANSPORT	GOBP_SULFUR_COMPOUND_TRANSPORT	GOBP_SULFUR_COMPOUND_TRANSPORT	3	-0.797235	-1.61597	0.0236956	0.779837	0.774336	356	tags=100%, list=20%, signal=80%	4363/115019
GOBP_VITAMIN_TRANSPORT	GOBP_VITAMIN_TRANSPORT	GOBP_VITAMIN_TRANSPORT	3	-0.797235	-1.61597	0.0236956	0.779837	0.774336	356	tags=100%, list=20%, signal=80%	4363/2348
GOBP_NEGATIVE_REGULATION_OF_ATP_DEPENDENT_ACTIVITY	GOBP_NEGATIVE_REGULATION_OF_ATP_DEPENDENT_ACTIVITY	GOBP_NEGATIVE_REGULATION_OF_ATP_DEPENDENT_ACTIVITY	1	0.98504	1.32186	0.0237594	0.779837	0.774336	27	tags=100%, list=2%, signal=99%	7137
GOMF_CALCIUM_CHANNEL_INHIBITOR_ACTIVITY	GOMF_CALCIUM_CHANNEL_INHIBITOR_ACTIVITY	GOMF_CALCIUM_CHANNEL_INHIBITOR_ACTIVITY	1	0.98504	1.32186	0.0237594	0.779837	0.774336	27	tags=100%, list=2%, signal=99%	7137
GOMF_CHEMOKINE_RECEPTOR_BINDING	GOMF_CHEMOKINE_RECEPTOR_BINDING	GOMF_CHEMOKINE_RECEPTOR_BINDING	8	-0.598814	-1.78664	0.0237612	0.779837	0.774336	276	tags=75%, list=16%, signal=63%	5196/6372/6374/5197/387695/5473
GOBP_SECRETION	GOBP_SECRETION	GOBP_SECRETION	111	-0.195974	-1.37978	0.0237982	0.779837	0.774336	323	tags=27%, list=19%, signal=24%	143425/9805/56729/201294/2623/26154/5021/90993/22871/6422/1080/55784/55503/85477/6622/1946/5019/8074/306/27063/4868/10551/3274/57586/4915/2066/1142/4889/9370/5122
GOBP_REGULATION_OF_LIPID_TRANSPORT	GOBP_REGULATION_OF_LIPID_TRANSPORT	GOBP_REGULATION_OF_LIPID_TRANSPORT	16	-0.419275	-1.62748	0.0238013	0.779837	0.774336	621	tags=75%, list=36%, signal=49%	5321/21/22925/3685/1601/6696/654/56729/26154/51761/337/9370
GOBP_POSITIVE_REGULATION_OF_BLOOD_PRESSURE	GOBP_POSITIVE_REGULATION_OF_BLOOD_PRESSURE	GOBP_POSITIVE_REGULATION_OF_BLOOD_PRESSURE	10	0.58391	1.78522	0.0239321	0.780653	0.775147	323	tags=60%, list=19%, signal=49%	1585/551/6866/5020/1816/2740
GOBP_POSTSYNAPTIC_SPECIALIZATION_ASSEMBLY	GOBP_POSTSYNAPTIC_SPECIALIZATION_ASSEMBLY	GOBP_POSTSYNAPTIC_SPECIALIZATION_ASSEMBLY	5	-0.683968	-1.68872	0.0246043	0.780777	0.77527	554	tags=100%, list=32%, signal=68%	84628/22865/22871/4884
GOBP_MALE_GAMETE_GENERATION	GOBP_MALE_GAMETE_GENERATION	GOBP_MALE_GAMETE_GENERATION	46	0.345602	1.68016	0.0246221	0.780777	0.77527	313	tags=33%, list=18%, signal=27%	676/728395/728137/64591/56163/4948/5017/5224/170690/26664/56159/29118/55329/56979/9576
GOBP_PHASIC_SMOOTH_MUSCLE_CONTRACTION	GOBP_PHASIC_SMOOTH_MUSCLE_CONTRACTION	GOBP_PHASIC_SMOOTH_MUSCLE_CONTRACTION	6	0.67449	1.67122	0.024707	0.780777	0.77527	252	tags=67%, list=14%, signal=57%	1812/1908/2668/3352
GOBP_POSITIVE_REGULATION_OF_AMYLOID_BETA_FORMATION	GOBP_POSITIVE_REGULATION_OF_AMYLOID_BETA_FORMATION	GOBP_POSITIVE_REGULATION_OF_AMYLOID_BETA_FORMATION	1	-0.984465	-1.30256	0.024886	0.780777	0.77527	29	tags=100%, list=2%, signal=98%
GOBP_POSITIVE_REGULATION_OF_MOLECULAR_FUNCTION	GOBP_POSITIVE_REGULATION_OF_MOLECULAR_FUNCTION	GOBP_POSITIVE_REGULATION_OF_MOLECULAR_FUNCTION	146	-0.185917	-1.36517	0.0250122	0.780777	0.77527	242	tags=21%, list=14%, signal=20%	92565/10718/2152/3662/10418/6422/1080/3747/486/6622/2246/9052/1946/7472/2045/8074/6423/306/285220/2069/9464/2981/9705/337/5999/6317/4915/1139/2066/4922/9370
GOMF_OUTWARD_RECTIFIER_POTASSIUM_CHANNEL_ACTIVITY	GOMF_OUTWARD_RECTIFIER_POTASSIUM_CHANNEL_ACTIVITY	GOMF_OUTWARD_RECTIFIER_POTASSIUM_CHANNEL_ACTIVITY	2	-0.894646	-1.543	0.0250357	0.780777	0.77527	186	tags=100%, list=11%, signal=89%	3751
GOBP_REGULATION_OF_ESTABLISHMENT_OF_PROTEIN_LOCALIZATION	GOBP_REGULATION_OF_ESTABLISHMENT_OF_PROTEIN_LOCALIZATION	GOBP_REGULATION_OF_ESTABLISHMENT_OF_PROTEIN_LOCALIZATION	35	-0.30958	-1.63057	0.0251574	0.780777	0.77527	384	tags=40%, list=22%, signal=32%	3002/2696/654/131177/143425/26154/5569/6422/1080/1946/5019/27063/9370/5122
GOBP_POSITIVE_REGULATION_OF_DOPAMINE_SECRETION	GOBP_POSITIVE_REGULATION_OF_DOPAMINE_SECRETION	GOBP_POSITIVE_REGULATION_OF_DOPAMINE_SECRETION	3	0.8197	1.58889	0.0251743	0.780777	0.77527	316	tags=100%, list=18%, signal=82%	2668/4986/1141
GOBP_RHYTHMIC_PROCESS	GOBP_RHYTHMIC_PROCESS	GOBP_RHYTHMIC_PROCESS	35	-0.3091	-1.62804	0.0256026	0.780777	0.77527	256	tags=31%, list=15%, signal=27%	5021/6586/22871/92369/5602/6096/3751/2069/4915/4889/9370
GOBP_NEGATIVE_REGULATION_OF_CELL_PROLIFERATION_INVOLVED_IN_KIDNEY_DEVELOPMENT	GOBP_NEGATIVE_REGULATION_OF_CELL_PROLIFERATION_INVOLVED_IN_KIDNEY_DEVELOPMENT	GOBP_NEGATIVE_REGULATION_OF_CELL_PROLIFERATION_INVOLVED_IN_KIDNEY_DEVELOPMENT	3	0.818548	1.58665	0.0257497	0.780777	0.77527	318	tags=100%, list=18%, signal=82%	655/652/7490
GOBP_MICROTUBULE_ORGANIZING_CENTER_ORGANIZATION	GOBP_MICROTUBULE_ORGANIZING_CENTER_ORGANIZATION	GOBP_MICROTUBULE_ORGANIZING_CENTER_ORGANIZATION	5	-0.682191	-1.68434	0.0259254	0.780777	0.77527	395	tags=80%, list=23%, signal=62%	5314/79884/253012/118611
GOBP_RESPONSE_TO_CORTICOSTEROID	GOBP_RESPONSE_TO_CORTICOSTEROID	GOBP_RESPONSE_TO_CORTICOSTEROID	20	-0.391589	-1.67942	0.0259929	0.780777	0.77527	649	tags=75%, list=37%, signal=48%	5327/387758/3569/21/7477/5069/9353/1277/654/3283/374/6586/306/9370/5122
GOMF_PROTEASE_BINDING	GOMF_PROTEASE_BINDING	GOMF_PROTEASE_BINDING	16	-0.414751	-1.60992	0.0262014	0.780777	0.77527	564	tags=62%, list=32%, signal=43%	1281/3675/2191/3685/5858/1278/1277/2152/6317/4915
GOBP_CELL_ADHESION_MEDIATED_BY_INTEGRIN	GOBP_CELL_ADHESION_MEDIATED_BY_INTEGRIN	GOBP_CELL_ADHESION_MEDIATED_BY_INTEGRIN	8	-0.593876	-1.7719	0.0262253	0.780777	0.77527	712	tags=100%, list=41%, signal=59%	8516/3675/3674/3685/2303/3696/6423
GOBP_PHOTORECEPTOR_CELL_MAINTENANCE	GOBP_PHOTORECEPTOR_CELL_MAINTENANCE	GOBP_PHOTORECEPTOR_CELL_MAINTENANCE	4	-0.712392	-1.59604	0.0263169	0.780777	0.77527	504	tags=100%, list=29%, signal=71%	1258/92211/8842
GOBP_RESPONSE_TO_MOLECULE_OF_BACTERIAL_ORIGIN	GOBP_RESPONSE_TO_MOLECULE_OF_BACTERIAL_ORIGIN	GOBP_RESPONSE_TO_MOLECULE_OF_BACTERIAL_ORIGIN	32	-0.318749	-1.63966	0.0263636	0.780777	0.77527	158	tags=25%, list=9%, signal=23%	6372/6622/6374/5197/9590/27063/5473/5122
GOBP_INTEGRIN_ACTIVATION	GOBP_INTEGRIN_ACTIVATION	GOBP_INTEGRIN_ACTIVATION	1	-0.983314	-1.30103	0.0266324	0.780777	0.77527	31	tags=100%, list=2%, signal=98%
GOBP_POSITIVE_REGULATION_OF_INTEGRIN_ACTIVATION	GOBP_POSITIVE_REGULATION_OF_INTEGRIN_ACTIVATION	GOBP_POSITIVE_REGULATION_OF_INTEGRIN_ACTIVATION	1	-0.983314	-1.30103	0.0266324	0.780777	0.77527	31	tags=100%, list=2%, signal=98%
GOBP_REGULATION_OF_INTEGRIN_ACTIVATION	GOBP_REGULATION_OF_INTEGRIN_ACTIVATION	GOBP_REGULATION_OF_INTEGRIN_ACTIVATION	1	-0.983314	-1.30103	0.0266324	0.780777	0.77527	31	tags=100%, list=2%, signal=98%
GOBP_REGULATION_OF_CELLULAR_PH	GOBP_REGULATION_OF_CELLULAR_PH	GOBP_REGULATION_OF_CELLULAR_PH	12	-0.493654	-1.72352	0.0266897	0.780777	0.77527	191	tags=50%, list=11%, signal=45%	1080/480/6508/23682/27035/6521
GOCC_RECEPTOR_COMPLEX	GOCC_RECEPTOR_COMPLEX	GOCC_RECEPTOR_COMPLEX	67	-0.240329	-1.47925	0.026732	0.780777	0.77527	536	tags=45%, list=31%, signal=32%	22925/3675/3674/3685/7436/9180/150/3710/3821/55600/2561/1379/4982/2051/2562/3696/7804/5678/22871/57528/9052/89832/2045/285220/53353/4915/1139/2066/1142/729993
GOBP_ANTERIOR_HEAD_DEVELOPMENT	GOBP_ANTERIOR_HEAD_DEVELOPMENT	GOBP_ANTERIOR_HEAD_DEVELOPMENT	1	0.98389	1.32032	0.0268251	0.780777	0.77527	29	tags=100%, list=2%, signal=98%	1280
GOMF_MHC_CLASS_II_PROTEIN_BINDING	GOMF_MHC_CLASS_II_PROTEIN_BINDING	GOMF_MHC_CLASS_II_PROTEIN_BINDING	1	0.98389	1.32032	0.0268251	0.780777	0.77527	29	tags=100%, list=2%, signal=98%	1280
GOBP_URONIC_ACID_METABOLIC_PROCESS	GOBP_URONIC_ACID_METABOLIC_PROCESS	GOBP_URONIC_ACID_METABOLIC_PROCESS	5	-0.680633	-1.68049	0.0269161	0.780777	0.77527	164	tags=100%, list=9%, signal=91%	10720/54576/54577/54575
GOBP_EPITHELIAL_STRUCTURE_MAINTENANCE	GOBP_EPITHELIAL_STRUCTURE_MAINTENANCE	GOBP_EPITHELIAL_STRUCTURE_MAINTENANCE	3	-0.792019	-1.6054	0.0271028	0.780777	0.77527	91	tags=100%, list=5%, signal=95%	4583/4588
GOBP_MAINTENANCE_OF_GASTROINTESTINAL_EPITHELIUM	GOBP_MAINTENANCE_OF_GASTROINTESTINAL_EPITHELIUM	GOBP_MAINTENANCE_OF_GASTROINTESTINAL_EPITHELIUM	3	-0.792019	-1.6054	0.0271028	0.780777	0.77527	91	tags=100%, list=5%, signal=95%	4583/4588
GOCC_VESICLE_LUMEN	GOCC_VESICLE_LUMEN	GOCC_VESICLE_LUMEN	26	-0.339604	-1.61799	0.0271088	0.780777	0.77527	346	tags=38%, list=20%, signal=31%	7044/56729/201294/57554/5196/8993/10321/5473/6317/5122
GOMF_CELL_ADHESION_MOLECULE_BINDING	GOMF_CELL_ADHESION_MOLECULE_BINDING	GOMF_CELL_ADHESION_MOLECULE_BINDING	56	-0.259199	-1.54822	0.0274194	0.780777	0.77527	568	tags=59%, list=33%, signal=41%	6282/1281/10085/3675/3674/2191/91624/2670/3685/27255/57453/25975/6696/5317/53942/1002/3696/342035/1004/8842/10631/22871/152330/5214/81624/2246/9052/1009/6423/84978/4868/85329/1015
GOCC_MYOSIN_FILAMENT	GOCC_MYOSIN_FILAMENT	GOCC_MYOSIN_FILAMENT	5	0.69125	1.60515	0.0276596	0.780777	0.77527	141	tags=60%, list=8%, signal=55%	4621/4608/57644
[truncated: 163 more rows]

## Sheet: DCAF8L1_KEGG
	ID	Description	setSize	enrichmentScore	NES	pvalue	p.adjust	qvalues	rank	leading_edge	core_enrichment
[truncated: 10 more rows]

[truncated: 27 more sheets: DCAF8L1_GO, DPYSL4_KEGG, DPYSL4_GO, GABRR1_KEGG, GABRR1_GO, GAGE2D_KEGG, GAGE2D_GO, HTRA3_KEGG, HTRA3_GO, KCMH2_KEGG, KCNH2_GO, MMP3_KEGG, MMP3_GO, PDE6A_KEGG, PDE6A_GO, PDX1_KEGG, PDX1_GO, PRTG_KGEE, PRTG_GO, RIBC2_KEGG …]
