# Supplementary material for: Overweight/obesity-related transcriptomic signature as a correlate of clinical outcome, immune microenvironment, and treatment response in hepatocellular carcinoma
Source: Front Endocrinol (Lausanne). 2023 Jan 12;13:1061091. doi: 10.3389/fendo.2022.1061091 (PMC9877416; doi:10.3389/fendo.2022.1061091)
Supplement: Supplementary file 17 [file Table_8.xlsx]

## Sheet: Sheet1
Hugo_Symbol	high	low	p-value
DNAH10	14	1	0.000775575
TP53	66	39	0.00242772
WDR17	0	8	0.00335075
USP7	0	7	0.00690456
KPRP	8	0	0.00720967
FLT4	0	6	0.0141835
HEATR5B	0	6	0.0141835
HIPK3	0	6	0.0141835
PDPR	0	6	0.0141835
PRKG1	0	6	0.0141835
DMXL2	7	0	0.0147143
INTS1	7	0	0.0147143
NLRP12	1	8	0.0190896
ROBO1	1	8	0.0190896
ALOX15B	0	5	0.0290464
AMPD1	0	5	0.0290464
CCDC147	0	5	0.0290464
FURIN	0	5	0.0290464
KIAA1614	0	5	0.0290464
RCOR3	0	5	0.0290464
SHROOM3	0	5	0.0290464
SLC12A5	0	5	0.0290464
ZNF471	0	5	0.0290464
ITGB4	6	0	0.0299416
OR6P1	6	0	0.0299416
TRPM1	6	0	0.0299416
MYO3A	12	3	0.0314689
TDRD5	10	2	0.0354401
ABCB1	1	7	0.0356402
AOX1	1	7	0.0356402
CRB1	1	7	0.0356402
RBL2	1	7	0.0356402
SLIT2	1	7	0.0356402
HSPG2	8	1	0.0367109
PTPN14	8	1	0.0367109
TG	11	3	0.0525997
A2M	0	4	0.0593031
ABCB4	0	4	0.0593031
ABCC6	0	4	0.0593031
ACOX2	0	4	0.0593031
AFF4	0	4	0.0593031
BICD1	0	4	0.0593031
BRD8	0	4	0.0593031
BRINP1	0	4	0.0593031
C6orf15	0	4	0.0593031
CNTNAP4	0	4	0.0593031
CYP8B1	0	4	0.0593031
DDC8	0	4	0.0593031
DGKD	0	4	0.0593031
DLX5	0	4	0.0593031
EP400	0	4	0.0593031
ERCC2	0	4	0.0593031
FCN1	0	4	0.0593031
FMO1	0	4	0.0593031
FOXP1	0	4	0.0593031
FRY	0	4	0.0593031
FZD2	0	4	0.0593031
GALC	0	4	0.0593031
HAUS1	0	4	0.0593031
HMMR	0	4	0.0593031
IGSF1	0	4	0.0593031
ITGAE	0	4	0.0593031
JADE1	0	4	0.0593031
JADE2	0	4	0.0593031
KCNMB3	0	4	0.0593031
KIAA1522	0	4	0.0593031
KRT32	0	4	0.0593031
MCM4	0	4	0.0593031
MCM9	0	4	0.0593031
MIB1	0	4	0.0593031
NCDN	0	4	0.0593031
PGBD5	0	4	0.0593031
PHEX	0	4	0.0593031
POU3F2	0	4	0.0593031
RARG	0	4	0.0593031
RBM10	0	4	0.0593031
RBM20	0	4	0.0593031
RTL1	0	4	0.0593031
RUFY4	0	4	0.0593031
SCIN	0	4	0.0593031
SCUBE3	0	4	0.0593031
SHPRH	0	4	0.0593031
SKIV2L	0	4	0.0593031
SKIV2L2	0	4	0.0593031
SLC23A2	0	4	0.0593031
SLC35F2	0	4	0.0593031
TBX2	0	4	0.0593031
THOC2	0	4	0.0593031
TNNI2	0	4	0.0593031
TNS1	0	4	0.0593031
TRIM43	0	4	0.0593031
TTC19	0	4	0.0593031
TULP4	0	4	0.0593031
UBE4B	0	4	0.0593031
VIPAS39	0	4	0.0593031
VRTN	0	4	0.0593031
ZBED2	0	4	0.0593031
ZNF229	0	4	0.0593031
ZNF280B	0	4	0.0593031
NLGN4X	2	8	0.0598524
RASA1	2	8	0.0598524
TLN2	2	8	0.0598524
AATK	5	0	0.060748
AEBP1	5	0	0.060748
ARHGEF11	5	0	0.060748
BCAN	5	0	0.060748
KCNA6	5	0	0.060748
KIAA2026	5	0	0.060748
LAMB1	5	0	0.060748
LMBR1	5	0	0.060748
LRCH2	5	0	0.060748
MTMR7	5	0	0.060748
MYO5A	5	0	0.060748
NCOA2	5	0	0.060748
OR14A16	5	0	0.060748
OTOG	5	0	0.060748
PDE11A	5	0	0.060748
PGR	5	0	0.060748
PLCE1	5	0	0.060748
SLC30A8	5	0	0.060748
SPINK5	5	0	0.060748
ST18	5	0	0.060748
TLX3	5	0	0.060748
TRIM58	5	0	0.060748
TRIP11	5	0	0.060748
TRPM3	5	0	0.060748
XPO5	5	0	0.060748
ZBTB18	5	0	0.060748
ZBTB7C	5	0	0.060748
ZNF880	5	0	0.060748
ADAMTS19	9	2	0.061371
RANBP2	9	2	0.061371
ZNF91	9	2	0.061371
FAT3	18	8	0.0649763
ACAN	1	6	0.0656667
ASH1L	1	6	0.0656667
ATP10B	1	6	0.0656667
CEP250	1	6	0.0656667
F5	1	6	0.0656667
HCN4	1	6	0.0656667
IRX4	1	6	0.0656667
KIAA1199	1	6	0.0656667
KIAA1731	1	6	0.0656667
MLXIPL	1	6	0.0656667
MYH11	1	6	0.0656667
RECQL4	1	6	0.0656667
RICTOR	1	6	0.0656667
TNS3	1	6	0.0656667
FBXL7	7	1	0.0672467
SEMA3A	7	1	0.0672467
AHNAK2	6	14	0.0679524
ABCA12	5	12	0.0859597
FAT2	5	12	0.0859597
ATAD2	2	7	0.102378
CACNA1A	2	7	0.102378
CEP290	2	7	0.102378
DOCK8	2	7	0.102378
IL6ST	2	7	0.102378
IRS4	2	7	0.102378
ADCY8	8	2	0.104427
LAMA5	8	2	0.104427
TRIP12	8	2	0.104427
RP1	4	10	0.108562
TRPA1	4	10	0.108562
RPS6KA3	11	4	0.110709
ADAMTS2	1	5	0.119119
ATP1A3	1	5	0.119119
C14orf39	1	5	0.119119
C5	1	5	0.119119
CREB3L3	1	5	0.119119
FBN3	1	5	0.119119
FCRL1	1	5	0.119119
GRIN1	1	5	0.119119
IKZF1	1	5	0.119119
KCNQ3	1	5	0.119119
LTK	1	5	0.119119
NBEAL1	1	5	0.119119
NFATC4	1	5	0.119119
RGS7	1	5	0.119119
RIMS2	1	5	0.119119
RNF123	1	5	0.119119
RTN1	1	5	0.119119
SEMA3C	1	5	0.119119
SMARCA2	1	5	0.119119
SMG7	1	5	0.119119
TJP1	1	5	0.119119
USP20	1	5	0.119119
ABCC5	0	3	0.120712
ABR	0	3	0.120712
ACSL3	0	3	0.120712
ADAM30	0	3	0.120712
ADIPOQ	0	3	0.120712
AFAP1L1	0	3	0.120712
AGBL1	0	3	0.120712
AGPAT9	0	3	0.120712
ALG10B	0	3	0.120712
ANKS1A	0	3	0.120712
ARHGAP5	0	3	0.120712
ARID3A	0	3	0.120712
ARVCF	0	3	0.120712
B3GALT5	0	3	0.120712
BBOX1	0	3	0.120712
BDP1	0	3	0.120712
BMP2K	0	3	0.120712
BRIP1	0	3	0.120712
C11orf70	0	3	0.120712
C16orf11	0	3	0.120712
C1orf112	0	3	0.120712
CCDC105	0	3	0.120712
CCDC137	0	3	0.120712
CCDC19	0	3	0.120712
CCDC8	0	3	0.120712
CCT4	0	3	0.120712
CD93	0	3	0.120712
CDC27	0	3	0.120712
CES2	0	3	0.120712
CHEK2	0	3	0.120712
CIZ1	0	3	0.120712
CLASRP	0	3	0.120712
CLCN6	0	3	0.120712
CNST	0	3	0.120712
CNTRL	0	3	0.120712
COL4A3	0	3	0.120712
CPEB4	0	3	0.120712
CR1L	0	3	0.120712
CSHL1	0	3	0.120712
CSNK2A3	0	3	0.120712
CSPG5	0	3	0.120712
DAPK2	0	3	0.120712
DARC	0	3	0.120712
DAXX	0	3	0.120712
DCDC2	0	3	0.120712
DCN	0	3	0.120712
DGKI	0	3	0.120712
DIS3L2	0	3	0.120712
DLGAP4	0	3	0.120712
DNAJC6	0	3	0.120712
EHMT1	0	3	0.120712
EIF4G2	0	3	0.120712
EMILIN1	0	3	0.120712
EPAS1	0	3	0.120712
ERMARD	0	3	0.120712
ERRFI1	0	3	0.120712
ESM1	0	3	0.120712
FAP	0	3	0.120712
FETUB	0	3	0.120712
FLAD1	0	3	0.120712
FOXC2	0	3	0.120712
FOXD4L3	0	3	0.120712
FTMT	0	3	0.120712
GIT2	0	3	0.120712
GK2	0	3	0.120712
GLP1R	0	3	0.120712
GPC1	0	3	0.120712
GPR137B	0	3	0.120712
HAUS6	0	3	0.120712
HEATR6	0	3	0.120712
HEPHL1	0	3	0.120712
HERC4	0	3	0.120712
HIF3A	0	3	0.120712
HMGCLL1	0	3	0.120712
HOXA2	0	3	0.120712
IFIT2	0	3	0.120712
IGFBP5	0	3	0.120712
IGHV4-59	0	3	0.120712
IGKV1D-17	0	3	0.120712
IGSF5	0	3	0.120712
IL13RA1	0	3	0.120712
ILDR1	0	3	0.120712
INHBA	0	3	0.120712
IRGC	0	3	0.120712
ITGA2	0	3	0.120712
ITPKB	0	3	0.120712
KCNA3	0	3	0.120712
KIAA1958	0	3	0.120712
KIF24	0	3	0.120712
KPNA2	0	3	0.120712
KRT76	0	3	0.120712
KSR2	0	3	0.120712
KYNU	0	3	0.120712
LAG3	0	3	0.120712
LOXL1	0	3	0.120712
LPHN1	0	3	0.120712
LRRTM3	0	3	0.120712
LUC7L3	0	3	0.120712
MCC	0	3	0.120712
MCF2	0	3	0.120712
MCM3	0	3	0.120712
MMP10	0	3	0.120712
MTRF1L	0	3	0.120712
MVD	0	3	0.120712
MYO1G	0	3	0.120712
NDN	0	3	0.120712
NELL1	0	3	0.120712
NETO1	0	3	0.120712
NLRP4	0	3	0.120712
NNT	0	3	0.120712
NOL7	0	3	0.120712
NOP2	0	3	0.120712
NPAS2	0	3	0.120712
NPLOC4	0	3	0.120712
NUP155	0	3	0.120712
OR1S1	0	3	0.120712
OR4K15	0	3	0.120712
OR9I1	0	3	0.120712
PACS2	0	3	0.120712
PACSIN3	0	3	0.120712
PAM	0	3	0.120712
PARM1	0	3	0.120712
PDGFD	0	3	0.120712
PEX1	0	3	0.120712
PHC2	0	3	0.120712
PHF21B	0	3	0.120712
PHGDH	0	3	0.120712
PHYHIPL	0	3	0.120712
PIWIL3	0	3	0.120712
PPAP2A	0	3	0.120712
PPIG	0	3	0.120712
PRELID1	0	3	0.120712
PRKCZ	0	3	0.120712
PRX	0	3	0.120712
PSMB11	0	3	0.120712
PSMD12	0	3	0.120712
PTPRJ	0	3	0.120712
RASAL1	0	3	0.120712
RBMS3	0	3	0.120712
RCAN3	0	3	0.120712
RFTN1	0	3	0.120712
RLIM	0	3	0.120712
ROR1	0	3	0.120712
SAMD3	0	3	0.120712
SATB1	0	3	0.120712
SCAMP4	0	3	0.120712
SEL1L	0	3	0.120712
SEMA4F	0	3	0.120712
SF1	0	3	0.120712
SGCE	0	3	0.120712
SLC12A3	0	3	0.120712
SLC14A2	0	3	0.120712
SLC17A4	0	3	0.120712
SLC1A7	0	3	0.120712
SLC26A10	0	3	0.120712
SLC34A3	0	3	0.120712
SLC36A2	0	3	0.120712
SLC47A1	0	3	0.120712
SLC52A3	0	3	0.120712
SLC5A7	0	3	0.120712
SMOX	0	3	0.120712
SMPD2	0	3	0.120712
SNW1	0	3	0.120712
SORBS2	0	3	0.120712
SP3	0	3	0.120712
SPATA7	0	3	0.120712
SPECC1L	0	3	0.120712
SRC	0	3	0.120712
TAAR2	0	3	0.120712
TADA2B	0	3	0.120712
TAF4B	0	3	0.120712
TARBP1	0	3	0.120712
TBC1D4	0	3	0.120712
TCF4	0	3	0.120712
TEX35	0	3	0.120712
TGFBI	0	3	0.120712
TJAP1	0	3	0.120712
TRAPPC9	0	3	0.120712
TRIM29	0	3	0.120712
TRIM41	0	3	0.120712
TSNARE1	0	3	0.120712
TSSC4	0	3	0.120712
TTBK2	0	3	0.120712
TTC6	0	3	0.120712
TXK	0	3	0.120712
TYMP	0	3	0.120712
UBR1	0	3	0.120712
UROC1	0	3	0.120712
VAT1L	0	3	0.120712
VCP	0	3	0.120712
WDR19	0	3	0.120712
YIF1B	0	3	0.120712
ZDHHC17	0	3	0.120712
ZEB1	0	3	0.120712
ZFP2	0	3	0.120712
ZFYVE9	0	3	0.120712
ZHX1	0	3	0.120712
ZNF248	0	3	0.120712
ZNF3	0	3	0.120712
ZNF677	0	3	0.120712
ZNF714	0	3	0.120712
ZNF813	0	3	0.120712
ZNF821	0	3	0.120712
ZSWIM2	0	3	0.120712
ZUFSP	0	3	0.120712
APBA2	6	1	0.121305
ASPM	6	1	0.121305
BRPF1	6	1	0.121305
CACNA1C	6	1	0.121305
CNTN5	6	1	0.121305
DIP2C	6	1	0.121305
DLEC1	6	1	0.121305
DPP6	6	1	0.121305
DYRK1A	6	1	0.121305
EXO1	6	1	0.121305
FAM83H	6	1	0.121305
GABBR1	6	1	0.121305
GABRA1	6	1	0.121305
KIAA1210	6	1	0.121305
MYOF	6	1	0.121305
NLRP2	6	1	0.121305
NOTCH2	6	1	0.121305
PCDHGA5	6	1	0.121305
SNTG2	6	1	0.121305
STXBP3	6	1	0.121305
ZNF827	6	1	0.121305
ZNF835	6	1	0.121305
ABCC1	4	0	0.122892
ADAMTSL3	4	0	0.122892
ADCYAP1R1	4	0	0.122892
ALAD	4	0	0.122892
ALDH16A1	4	0	0.122892
ANKRD32	4	0	0.122892
ANO3	4	0	0.122892
ATP2B3	4	0	0.122892
ATXN7	4	0	0.122892
CATSPERB	4	0	0.122892
CD44	4	0	0.122892
CD80	4	0	0.122892
CDH17	4	0	0.122892
CHEK1	4	0	0.122892
CHM	4	0	0.122892
CTCF	4	0	0.122892
DNMT3A	4	0	0.122892
DVL1	4	0	0.122892
EYA1	4	0	0.122892
FBF1	4	0	0.122892
FGFR4	4	0	0.122892
FNIP2	4	0	0.122892
HTR2C	4	0	0.122892
IL2RB	4	0	0.122892
INSIG1	4	0	0.122892
INTU	4	0	0.122892
KCNH4	4	0	0.122892
KIAA1033	4	0	0.122892
KIF22	4	0	0.122892
L3MBTL3	4	0	0.122892
LMTK2	4	0	0.122892
LOXL4	4	0	0.122892
MAP4K5	4	0	0.122892
MTMR14	4	0	0.122892
MYBPC2	4	0	0.122892
NCAPD3	4	0	0.122892
NEK11	4	0	0.122892
NELFB	4	0	0.122892
NIN	4	0	0.122892
NPY2R	4	0	0.122892
OR5T2	4	0	0.122892
PCDH12	4	0	0.122892
POLD1	4	0	0.122892
PTPN23	4	0	0.122892
PTPRD	4	0	0.122892
RADIL	4	0	0.122892
RALGAPB	4	0	0.122892
RBM19	4	0	0.122892
RGS12	4	0	0.122892
SCN11A	4	0	0.122892
SCNN1G	4	0	0.122892
SHANK3	4	0	0.122892
SLC17A9	4	0	0.122892
SMEK1	4	0	0.122892
SOHLH2	4	0	0.122892
SPAST	4	0	0.122892
SREBF2	4	0	0.122892
SYDE1	4	0	0.122892
TBX3	4	0	0.122892
TIMELESS	4	0	0.122892
TNKS1BP1	4	0	0.122892
TRAF7	4	0	0.122892
USP4	4	0	0.122892
ZNF585B	4	0	0.122892
DYNC2H1	5	11	0.131465
FGA	3	8	0.136795
SYCP2	3	8	0.136795
EVC2	9	3	0.139164
PLCB1	9	3	0.139164
TSC2	9	3	0.139164
EYS	6	12	0.153045
DZIP3	2	6	0.171549
FNDC1	2	6	0.171549
MGAM	2	6	0.171549
PCDHA5	2	6	0.171549
PDE1C	2	6	0.171549
PDE3A	2	6	0.171549
PDE6B	2	6	0.171549
UMODL1	2	6	0.171549
ANKHD1	7	2	0.174122
FAM47A	7	2	0.174122
KANK1	7	2	0.174122
KCNB2	7	2	0.174122
MRC2	7	2	0.174122
NYNRIN	7	2	0.174122
RBMXL3	7	2	0.174122
DNAH7	15	8	0.194936
FCGBP	11	5	0.199662
AXIN1	9	15	0.209805
ABCA9	1	4	0.212031
ABCC10	1	4	0.212031
ABCC11	1	4	0.212031
ADAM29	1	4	0.212031
AKAP11	1	4	0.212031
ANLN	1	4	0.212031
AP1G1	1	4	0.212031
ARHGEF15	1	4	0.212031
ARHGEF5	1	4	0.212031
ATP2A2	1	4	0.212031
BEND4	1	4	0.212031
C3orf30	1	4	0.212031
CACNA1D	1	4	0.212031
CHD1	1	4	0.212031
CNOT2	1	4	0.212031
COL18A1	1	4	0.212031
COL1A1	1	4	0.212031
CPEB3	1	4	0.212031
CSDE1	1	4	0.212031
CTNNA3	1	4	0.212031
DNM3	1	4	0.212031
EDC4	1	4	0.212031
EMR3	1	4	0.212031
FBLN1	1	4	0.212031
FRMPD4	1	4	0.212031
FZR1	1	4	0.212031
GFRAL	1	4	0.212031
GRM5	1	4	0.212031
HAS1	1	4	0.212031
ITGAM	1	4	0.212031
KCNA4	1	4	0.212031
KCNH6	1	4	0.212031
KDM7A	1	4	0.212031
KIAA1211	1	4	0.212031
KIAA1324L	1	4	0.212031
KIAA1429	1	4	0.212031
KIF5C	1	4	0.212031
KIRREL2	1	4	0.212031
LATS1	1	4	0.212031
LBR	1	4	0.212031
LEO1	1	4	0.212031
LONP2	1	4	0.212031
LTBP2	1	4	0.212031
LTBP4	1	4	0.212031
MAP3K11	1	4	0.212031
2022-03-06	1	4	0.212031
MAT1A	1	4	0.212031
MELK	1	4	0.212031
MSH6	1	4	0.212031
NBPF10	1	4	0.212031
NBR1	1	4	0.212031
NCAM2	1	4	0.212031
NEK9	1	4	0.212031
NFIC	1	4	0.212031
NPFFR2	1	4	0.212031
OPA1	1	4	0.212031
OPN4	1	4	0.212031
OR2T6	1	4	0.212031
OR4Q3	1	4	0.212031
PCDHA6	1	4	0.212031
PCDHB12	1	4	0.212031
PTPRN	1	4	0.212031
SLC26A4	1	4	0.212031
SPTB	1	4	0.212031
SYNPO2	1	4	0.212031
THSD7A	1	4	0.212031
ZC3H18	1	4	0.212031
ZIM3	1	4	0.212031
ZNF331	1	4	0.212031
ZNF365	1	4	0.212031
ZNF479	1	4	0.212031
ADRA1D	5	1	0.21478
ARHGAP31	5	1	0.21478
ATP9A	5	1	0.21478
C16orf96	5	1	0.21478
CASR	5	1	0.21478
CCT3	5	1	0.21478
COL4A2	5	1	0.21478
COL4A4	5	1	0.21478
CP	5	1	0.21478
DNER	5	1	0.21478
FAM160A1	5	1	0.21478
FAM65B	5	1	0.21478
GRAMD1B	5	1	0.21478
IWS1	5	1	0.21478
KIAA2022	5	1	0.21478
KIF1B	5	1	0.21478
KIF21B	5	1	0.21478
LRFN2	5	1	0.21478
MAN2A2	5	1	0.21478
MAP1A	5	1	0.21478
MTMR4	5	1	0.21478
MYO1E	5	1	0.21478
MYO9A	5	1	0.21478
NF2	5	1	0.21478
NOL4	5	1	0.21478
OSBPL7	5	1	0.21478
PCK1	5	1	0.21478
PTK2	5	1	0.21478
QRICH2	5	1	0.21478
RAPGEF2	5	1	0.21478
RAPH1	5	1	0.21478
RTKN2	5	1	0.21478
SCN3A	5	1	0.21478
SCN5A	5	1	0.21478
SEMA3D	5	1	0.21478
SH3RF3	5	1	0.21478
SLC12A4	5	1	0.21478
TGFBRAP1	5	1	0.21478
TIAM2	5	1	0.21478
TLE4	5	1	0.21478
TTC13	5	1	0.21478
WHSC1	5	1	0.21478
ZNF98	5	1	0.21478
CAND1	3	7	0.216462
KIT	3	7	0.216462
MYO9B	3	7	0.216462
SAMD9	3	7	0.216462
CELSR3	8	3	0.219243
CHL1	8	3	0.219243
KIF19	8	3	0.219243
MYO10	8	3	0.219243
RIMS1	8	3	0.219243
SF3B1	8	3	0.219243
SMARCA4	8	3	0.219243
BIRC6	12	6	0.225718
LAMA1	12	6	0.225718
MUC5B	12	6	0.225718
ABCA5	0	2	0.244973
ABI2	0	2	0.244973
AC079354.1	0	2	0.244973
ACADM	0	2	0.244973
ACTL9	0	2	0.244973
ADAL	0	2	0.244973
ADAMTS5	0	2	0.244973
ADCK1	0	2	0.244973
ADHFE1	0	2	0.244973
ADORA2A	0	2	0.244973
ADORA2B	0	2	0.244973
ADRBK1	0	2	0.244973
ADRBK2	0	2	0.244973
AGFG2	0	2	0.244973
AGPAT5	0	2	0.244973
AK7	0	2	0.244973
AKR7A2	0	2	0.244973
ALG5	0	2	0.244973
AMY2A	0	2	0.244973
ANGPT4	0	2	0.244973
ANKRD20A1	0	2	0.244973
AP2M1	0	2	0.244973
APOA1	0	2	0.244973
ARFIP1	0	2	0.244973
ARID3C	0	2	0.244973
ARMCX2	0	2	0.244973
ART4	0	2	0.244973
ARTN	0	2	0.244973
ASPN	0	2	0.244973
ASRGL1	0	2	0.244973
ATP2B1	0	2	0.244973
ATP6V0A2	0	2	0.244973
ATP6V1D	0	2	0.244973
AVPR1B	0	2	0.244973
AWAT2	0	2	0.244973
BBS12	0	2	0.244973
BBS9	0	2	0.244973
BHMT2	0	2	0.244973
BLID	0	2	0.244973
BLVRA	0	2	0.244973
BNIPL	0	2	0.244973
BORA	0	2	0.244973
BPIFA2	0	2	0.244973
BPIFB2	0	2	0.244973
BRPF3	0	2	0.244973
BSG	0	2	0.244973
BTD	0	2	0.244973
C10orf113	0	2	0.244973
C11orf1	0	2	0.244973
C12orf68	0	2	0.244973
C17orf64	0	2	0.244973
C17orf96	0	2	0.244973
C19orf35	0	2	0.244973
C19orf48	0	2	0.244973
C1QTNF7	0	2	0.244973
C1QTNF9B	0	2	0.244973
C1orf111	0	2	0.244973
C1orf116	0	2	0.244973
C1orf35	0	2	0.244973
C20orf196	0	2	0.244973
C2CD5	0	2	0.244973
C2orf16	0	2	0.244973
C2orf80	0	2	0.244973
C5AR2	0	2	0.244973
C7orf63	0	2	0.244973
CA12	0	2	0.244973
CA4	0	2	0.244973
CADM1	0	2	0.244973
CALCOCO1	0	2	0.244973
CARD8	0	2	0.244973
CASC1	0	2	0.244973
CASD1	0	2	0.244973
CASP3	0	2	0.244973
CASQ1	0	2	0.244973
CBLB	0	2	0.244973
CBWD1	0	2	0.244973
CCAR2	0	2	0.244973
CCDC103	0	2	0.244973
CCDC174	0	2	0.244973
CCDC50	0	2	0.244973
CCDC7	0	2	0.244973
CCDC84	0	2	0.244973
CCDC94	0	2	0.244973
CCNE2	0	2	0.244973
CCNF	0	2	0.244973
CCS	0	2	0.244973
CD1A	0	2	0.244973
CD1D	0	2	0.244973
CD300LB	0	2	0.244973
CD300LF	0	2	0.244973
CD36	0	2	0.244973
CDC5L	0	2	0.244973
CDCA7	0	2	0.244973
CDH5	0	2	0.244973
CDK15	0	2	0.244973
CDK3	0	2	0.244973
CEACAM16	0	2	0.244973
CEACAM6	0	2	0.244973
CELA3B	0	2	0.244973
CELF2	0	2	0.244973
CEP55	0	2	0.244973
CFHR4	0	2	0.244973
CHRNA3	0	2	0.244973
CHST14	0	2	0.244973
CHTF18	0	2	0.244973
CLCA4	0	2	0.244973
CLDN16	0	2	0.244973
CLEC1A	0	2	0.244973
CLEC3B	0	2	0.244973
CLNK	0	2	0.244973
CMTR1	0	2	0.244973
CNNM4	0	2	0.244973
CNOT10	0	2	0.244973
CNTN4	0	2	0.244973
COL10A1	0	2	0.244973
COX5A	0	2	0.244973
CPNE3	0	2	0.244973
CPSF3	0	2	0.244973
CPSF4	0	2	0.244973
CRNN	0	2	0.244973
CSAD	0	2	0.244973
CSRP3	0	2	0.244973
CSTB	0	2	0.244973
CYP2B6	0	2	0.244973
CYP39A1	0	2	0.244973
CYP4A11	0	2	0.244973
CYSLTR1	0	2	0.244973
DAB2	0	2	0.244973
DBX2	0	2	0.244973
DCAF10	0	2	0.244973
DCAF11	0	2	0.244973
DCAF4L1	0	2	0.244973
DCAF5	0	2	0.244973
DCAF8L1	0	2	0.244973
DDC	0	2	0.244973
DDRGK1	0	2	0.244973
DDX5	0	2	0.244973
DDX60	0	2	0.244973
DEFB129	0	2	0.244973
DENND1C	0	2	0.244973
DKC1	0	2	0.244973
DKKL1	0	2	0.244973
DLGAP5	0	2	0.244973
DLL1	0	2	0.244973
DMRT3	0	2	0.244973
DNAJB12	0	2	0.244973
DNAJC1	0	2	0.244973
DNAJC16	0	2	0.244973
DOCK6	0	2	0.244973
DPP8	0	2	0.244973
DPY19L2	0	2	0.244973
DSG3	0	2	0.244973
DUSP22	0	2	0.244973
DYNAP	0	2	0.244973
DYX1C1	0	2	0.244973
E2F3	0	2	0.244973
EBF3	0	2	0.244973
EDA	0	2	0.244973
EDAR	0	2	0.244973
EFCAB12	0	2	0.244973
EFCAB7	0	2	0.244973
EFEMP2	0	2	0.244973
EFR3A	0	2	0.244973
EIF2AK3	0	2	0.244973
EIF2B3	0	2	0.244973
EIF3J	0	2	0.244973
ELF5	0	2	0.244973
EMC10	0	2	0.244973
EML2	0	2	0.244973
EPB41L2	0	2	0.244973
EPOR	0	2	0.244973
EPS8L3	0	2	0.244973
ERAP1	0	2	0.244973
ERMAP	0	2	0.244973
ERN1	0	2	0.244973
ESCO1	0	2	0.244973
ESR2	0	2	0.244973
ESYT1	0	2	0.244973
EWSR1	0	2	0.244973
EXD3	0	2	0.244973
EXOC5	0	2	0.244973
FAM114A1	0	2	0.244973
FAM120C	0	2	0.244973
FAM160B1	0	2	0.244973
FAM163A	0	2	0.244973
FAM174A	0	2	0.244973
FAM185A	0	2	0.244973
FAM222A	0	2	0.244973
FAM71E2	0	2	0.244973
FAM83D	0	2	0.244973
FAM98B	0	2	0.244973
FBLN7	0	2	0.244973
FBXO44	0	2	0.244973
FBXO8	0	2	0.244973
FCGR2A	0	2	0.244973
FCRL2	0	2	0.244973
FFAR2	0	2	0.244973
FGF12	0	2	0.244973
FKBP15	0	2	0.244973
FMR1	0	2	0.244973
FOLR1	0	2	0.244973
FOXB2	0	2	0.244973
FOXL2	0	2	0.244973
FOXO4	0	2	0.244973
FOXP4	0	2	0.244973
FOXRED1	0	2	0.244973
FUCA2	0	2	0.244973
GABPB2	0	2	0.244973
GABRR2	0	2	0.244973
GART	0	2	0.244973
GAS2L2	0	2	0.244973
GAST	0	2	0.244973
GATM	0	2	0.244973
GBP5	0	2	0.244973
GCNT7	0	2	0.244973
GDAP1	0	2	0.244973
GFI1	0	2	0.244973
GHR	0	2	0.244973
GIMAP4	0	2	0.244973
GJD4	0	2	0.244973
GLB1L	0	2	0.244973
GLIPR1	0	2	0.244973
GLRA2	0	2	0.244973
GNL3	0	2	0.244973
GNPTG	0	2	0.244973
GOPC	0	2	0.244973
GPATCH4	0	2	0.244973
GPC3	0	2	0.244973
GPC4	0	2	0.244973
GPLD1	0	2	0.244973
GPR148	0	2	0.244973
GPR160	0	2	0.244973
GPR64	0	2	0.244973
GPR85	0	2	0.244973
GPSM3	0	2	0.244973
GRK4	0	2	0.244973
GSDMB	0	2	0.244973
GSN	0	2	0.244973
GSTCD	0	2	0.244973
GTF3C4	0	2	0.244973
GZMK	0	2	0.244973
HAPLN1	0	2	0.244973
HARS2	0	2	0.244973
HDAC6	0	2	0.244973
HEATR2	0	2	0.244973
HIST1H2AE	0	2	0.244973
HIST1H3F	0	2	0.244973
HIVEP3	0	2	0.244973
HNRNPA1	0	2	0.244973
HNRNPA3	0	2	0.244973
HOXA13	0	2	0.244973
HOXB2	0	2	0.244973
HOXB4	0	2	0.244973
HOXD1	0	2	0.244973
HS3ST4	0	2	0.244973
HSD11B1	0	2	0.244973
HSPB2	0	2	0.244973
HTR3C	0	2	0.244973
HYAL4	0	2	0.244973
IBSP	0	2	0.244973
ICA1	0	2	0.244973
IDI1	0	2	0.244973
IDS	0	2	0.244973
IFI35	0	2	0.244973
IFIT5	0	2	0.244973
IFITM3	0	2	0.244973
IFNA8	0	2	0.244973
IFNB1	0	2	0.244973
IFNG	0	2	0.244973
IFT172	0	2	0.244973
IGFN1	0	2	0.244973
IGHV3OR16-9	0	2	0.244973
IGKV2-24	0	2	0.244973
IGLV2-14	0	2	0.244973
IL17RC	0	2	0.244973
IL1RL2	0	2	0.244973
IL31	0	2	0.244973
IL34	0	2	0.244973
IL6	0	2	0.244973
ILKAP	0	2	0.244973
IMMT	0	2	0.244973
INPP4A	0	2	0.244973
IQSEC3	0	2	0.244973
IRF6	0	2	0.244973
IRF9	0	2	0.244973
IRS2	0	2	0.244973
ISLR	0	2	0.244973
ITGAL	0	2	0.244973
KATNA1	0	2	0.244973
KCNJ8	0	2	0.244973
KCNK13	0	2	0.244973
KDM1A	0	2	0.244973
KIAA0141	0	2	0.244973
KIAA0513	0	2	0.244973
KIAA1755	0	2	0.244973
KIAA1919	0	2	0.244973
KIF16B	0	2	0.244973
KIF2A	0	2	0.244973
KLC2	0	2	0.244973
KLF10	0	2	0.244973
KLF11	0	2	0.244973
KLF16	0	2	0.244973
KLHDC3	0	2	0.244973
KLHDC7B	0	2	0.244973
KLHL21	0	2	0.244973
KLHL28	0	2	0.244973
KLRC2	0	2	0.244973
KPNB1	0	2	0.244973
KPTN	0	2	0.244973
KREMEN2	0	2	0.244973
KRT26	0	2	0.244973
KRT40	0	2	0.244973
KRT77	0	2	0.244973
KRT78	0	2	0.244973
KRT85	0	2	0.244973
KRTAP10-4	0	2	0.244973
KRTAP24-1	0	2	0.244973
KRTAP27-1	0	2	0.244973
KRTAP4-6	0	2	0.244973
KRTAP6-1	0	2	0.244973
L1TD1	0	2	0.244973
LAMP3	0	2	0.244973
LARP1	0	2	0.244973
LARS2	0	2	0.244973
LAYN	0	2	0.244973
LDHAL6A	0	2	0.244973
LEF1	0	2	0.244973
LIG1	0	2	0.244973
LILRA5	0	2	0.244973
LIMK1	0	2	0.244973
LIPC	0	2	0.244973
LIPF	0	2	0.244973
LIPH	0	2	0.244973
LMAN1	0	2	0.244973
LMBRD1	0	2	0.244973
LMOD1	0	2	0.244973
LPCAT3	0	2	0.244973
LPPR4	0	2	0.244973
LRIT3	0	2	0.244973
LRRC10	0	2	0.244973
LRRC41	0	2	0.244973
LRRC57	0	2	0.244973
LRRN1	0	2	0.244973
LY9	0	2	0.244973
MAB21L2	0	2	0.244973
MACROD2	0	2	0.244973
MAGEA6	0	2	0.244973
MAML3	0	2	0.244973
MAP7	0	2	0.244973
MAPK4	0	2	0.244973
MAPT	0	2	0.244973
MBL2	0	2	0.244973
MBP	0	2	0.244973
MBTD1	0	2	0.244973
MC5R	0	2	0.244973
MCCC1	0	2	0.244973
MED28	0	2	0.244973
MET	0	2	0.244973
METAP2	0	2	0.244973
METTL13	0	2	0.244973
MEX3B	0	2	0.244973
MFF	0	2	0.244973
MILR1	0	2	0.244973
MKNK1	0	2	0.244973
MLLT1	0	2	0.244973
MMP2	0	2	0.244973
MPHOSPH9	0	2	0.244973
MRAP2	0	2	0.244973
MRGPRX2	0	2	0.244973
MROH7-TTC4	0	2	0.244973
MS4A10	0	2	0.244973
MS4A12	0	2	0.244973
MTA2	0	2	0.244973
MTBP	0	2	0.244973
MTRR	0	2	0.244973
MUM1	0	2	0.244973
MURC	0	2	0.244973
MYBBP1A	0	2	0.244973
MYCBPAP	0	2	0.244973
MYCN	0	2	0.244973
MYD88	0	2	0.244973
MYH10	0	2	0.244973
MYO1F	0	2	0.244973
NAA16	0	2	0.244973
NAA38	0	2	0.244973
NABP2	0	2	0.244973
NCF4	0	2	0.244973
NCOA1	0	2	0.244973
NDUFS1	0	2	0.244973
NELFCD	0	2	0.244973
NHLH2	0	2	0.244973
NKX2-8	0	2	0.244973
NLK	0	2	0.244973
NME8	0	2	0.244973
NOP10	0	2	0.244973
NOSTRIN	0	2	0.244973
NOX5	0	2	0.244973
NPEPL1	0	2	0.244973
NPHP3	0	2	0.244973
NPR3	0	2	0.244973
NR0B2	0	2	0.244973
NR5A1	0	2	0.244973
NT5M	0	2	0.244973
NUP160	0	2	0.244973
OAS1	0	2	0.244973
OCIAD2	0	2	0.244973
ODF4	0	2	0.244973
OGFR	0	2	0.244973
OLFM4	0	2	0.244973
OR10A6	0	2	0.244973
OR13A1	0	2	0.244973
OR13C3	0	2	0.244973
OR13G1	0	2	0.244973
OR2H2	0	2	0.244973
OR2M2	0	2	0.244973
OR2M5	0	2	0.244973
OR4C6	0	2	0.244973
OR4N2	0	2	0.244973
OR51F2	0	2	0.244973
OR51S1	0	2	0.244973
OR52B4	0	2	0.244973
OR52N1	0	2	0.244973
OR56B1	0	2	0.244973
OR5H1	0	2	0.244973
OR5M11	0	2	0.244973
OR6A2	0	2	0.244973
OR8D4	0	2	0.244973
OSBPL10	0	2	0.244973
OSBPL6	0	2	0.244973
OSR1	0	2	0.244973
OSTM1	0	2	0.244973
OTOP2	0	2	0.244973
OXSR1	0	2	0.244973
PAMR1	0	2	0.244973
PAN2	0	2	0.244973
PAX7	0	2	0.244973
PCDH8	0	2	0.244973
PCDHB3	0	2	0.244973
PCDHB5	0	2	0.244973
PCIF1	0	2	0.244973
PCYT2	0	2	0.244973
PDLIM4	0	2	0.244973
PENK	0	2	0.244973
PEX13	0	2	0.244973
PHF11	0	2	0.244973
PHGR1	0	2	0.244973
PHKA1	0	2	0.244973
PHLDA1	0	2	0.244973
PI15	0	2	0.244973
PIDD	0	2	0.244973
PIGW	0	2	0.244973
PIH1D2	0	2	0.244973
PKN2	0	2	0.244973
PLA2G6	0	2	0.244973
PLAG1	0	2	0.244973
PLEKHG2	0	2	0.244973
PLEKHH1	0	2	0.244973
PLEKHS1	0	2	0.244973
PMEPA1	0	2	0.244973
PNMA3	0	2	0.244973
POF1B	0	2	0.244973
POGK	0	2	0.244973
POLK	0	2	0.244973
POLR2G	0	2	0.244973
PPDPF	0	2	0.244973
PPFIA1	0	2	0.244973
PPP1R12A	0	2	0.244973
PPP1R12B	0	2	0.244973
PPP1R15B	0	2	0.244973
PPP1R36	0	2	0.244973
PRAMEF1	0	2	0.244973
PRAMEF12	0	2	0.244973
PRAMEF17	0	2	0.244973
PRCC	0	2	0.244973
PRDM11	0	2	0.244973
PRDX6	0	2	0.244973
PREB	0	2	0.244973
PRKG2	0	2	0.244973
PRMT10	0	2	0.244973
PRPH2	0	2	0.244973
PRPS1L1	0	2	0.244973
PRSS48	0	2	0.244973
PSD3	0	2	0.244973
PSMA4	0	2	0.244973
PSMB7	0	2	0.244973
PSMD8	0	2	0.244973
PTCD1	0	2	0.244973
PTCH1	0	2	0.244973
PTPLAD2	0	2	0.244973
PUM2	0	2	0.244973
PUS1	0	2	0.244973
QPCT	0	2	0.244973
R3HCC1L	0	2	0.244973
RAB3GAP1	0	2	0.244973
RAB3IL1	0	2	0.244973
RAD51B	0	2	0.244973
RANBP3	0	2	0.244973
RANBP6	0	2	0.244973
RASGEF1A	0	2	0.244973
RASSF4	0	2	0.244973
RBBP4	0	2	0.244973
RBM41	0	2	0.244973
RBM44	0	2	0.244973
RBM48	0	2	0.244973
RC3H2	0	2	0.244973
RCCD1	0	2	0.244973
RDH8	0	2	0.244973
REL	0	2	0.244973
REXO4	0	2	0.244973
RFPL3	0	2	0.244973
RFPL4A	0	2	0.244973
RGL2	0	2	0.244973
RGMB	0	2	0.244973
RGS1	0	2	0.244973
RHBDD2	0	2	0.244973
RMI1	0	2	0.244973
RNF114	0	2	0.244973
RNF144B	0	2	0.244973
RNF169	0	2	0.244973
RNF219	0	2	0.244973
RNF40	0	2	0.244973
ROBO3	0	2	0.244973
RORA	0	2	0.244973
RPF2	0	2	0.244973
RPS6KA1	0	2	0.244973
RPS6KC1	0	2	0.244973
RPS9	0	2	0.244973
RPTN	0	2	0.244973
RSPO2	0	2	0.244973
RUSC1	0	2	0.244973
RUVBL2	0	2	0.244973
RWDD2B	0	2	0.244973
RWDD3	0	2	0.244973
RYK	0	2	0.244973
SAA2	0	2	0.244973
SAAL1	0	2	0.244973
SCARF1	0	2	0.244973
SCN1B	0	2	0.244973
SCOC	0	2	0.244973
SCUBE1	0	2	0.244973
SDC4	0	2	0.244973
SDE2	0	2	0.244973
SEC14L1	0	2	0.244973
SEC23A	0	2	0.244973
SEPHS2	0	2	0.244973
2022-09-06	0	2	0.244973
SERPIND1	0	2	0.244973
SETD6	0	2	0.244973
SETDB1	0	2	0.244973
SFRP5	0	2	0.244973
SGK1	0	2	0.244973
SH2D5	0	2	0.244973
SH3PXD2B	0	2	0.244973
SHH	0	2	0.244973
SHMT2	0	2	0.244973
SLC15A2	0	2	0.244973
SLC22A16	0	2	0.244973
SLC25A10	0	2	0.244973
SLC2A12	0	2	0.244973
SLC30A10	0	2	0.244973
SLC30A5	0	2	0.244973
SLC35C1	0	2	0.244973
SLC35G5	0	2	0.244973
SLC37A3	0	2	0.244973
SLC38A1	0	2	0.244973
SLC38A10	0	2	0.244973
SLC5A4	0	2	0.244973
SLC7A4	0	2	0.244973
SLC8A2	0	2	0.244973
SLC8A3	0	2	0.244973
SLFN12L	0	2	0.244973
SLFN14	0	2	0.244973
SMG9	0	2	0.244973
SMO	0	2	0.244973
SMURF1	0	2	0.244973
SMYD3	0	2	0.244973
SNAPC3	0	2	0.244973
SNED1	0	2	0.244973
SNTB1	0	2	0.244973
SNURF	0	2	0.244973
SORD	0	2	0.244973
SOX11	0	2	0.244973
SPANXC	0	2	0.244973
SPCS3	0	2	0.244973
SPG11	0	2	0.244973
SPINK6	0	2	0.244973
SPNS1	0	2	0.244973
SPRY2	0	2	0.244973
SPRY3	0	2	0.244973
SPSB1	0	2	0.244973
SRXN1	0	2	0.244973
STAP2	0	2	0.244973
STC2	0	2	0.244973
STMN3	0	2	0.244973
STPG2	0	2	0.244973
SULT4A1	0	2	0.244973
SULT6B1	0	2	0.244973
SUPT16H	0	2	0.244973
SUPT3H	0	2	0.244973
SUSD5	0	2	0.244973
SV2B	0	2	0.244973
SYNE3	0	2	0.244973
SYS1	0	2	0.244973
TACR1	0	2	0.244973
TAF9B	0	2	0.244973
TAOK3	0	2	0.244973
TARS	0	2	0.244973
TARSL2	0	2	0.244973
TAS2R20	0	2	0.244973
TAS2R38	0	2	0.244973
TAS2R7	0	2	0.244973
TBC1D3G	0	2	0.244973
TBC1D8	0	2	0.244973
TBX5	0	2	0.244973
TBX6	0	2	0.244973
TCEA1	0	2	0.244973
TCF7	0	2	0.244973
TCF7L1	0	2	0.244973
TCP11	0	2	0.244973
TCP11L2	0	2	0.244973
THOC5	0	2	0.244973
THRAP3	0	2	0.244973
TIAM1	0	2	0.244973
TIPARP	0	2	0.244973
TLL2	0	2	0.244973
TM7SF3	0	2	0.244973
TMEFF1	0	2	0.244973
TMEM150B	0	2	0.244973
TMEM151B	0	2	0.244973
TMEM163	0	2	0.244973
TMEM174	0	2	0.244973
TMEM2	0	2	0.244973
TMEM200A	0	2	0.244973
TMEM39B	0	2	0.244973
TMEM79	0	2	0.244973
TMEM87B	0	2	0.244973
TMEM92	0	2	0.244973
TMPRSS11A	0	2	0.244973
TNK2	0	2	0.244973
TNPO2	0	2	0.244973
TOPBP1	0	2	0.244973
TOX4	0	2	0.244973
TPM1	0	2	0.244973
TPTE2	0	2	0.244973
TRA2A	0	2	0.244973
TRAM1L1	0	2	0.244973
TRAT1	0	2	0.244973
TRAV26-1	0	2	0.244973
TRIM46	0	2	0.244973
TRIM65	0	2	0.244973
TRIM7	0	2	0.244973
TRIP4	0	2	0.244973
TRPC4	0	2	0.244973
TRPV1	0	2	0.244973
TSHZ1	0	2	0.244973
TTC1	0	2	0.244973
TTC18	0	2	0.244973
TTC30A	0	2	0.244973
TTC39C	0	2	0.244973
TTC7A	0	2	0.244973
TUBA8	0	2	0.244973
TUBAL3	0	2	0.244973
TUBB2B	0	2	0.244973
TWISTNB	0	2	0.244973
UBE4A	0	2	0.244973
UBQLN3	0	2	0.244973
UBQLNL	0	2	0.244973
UCP2	0	2	0.244973
UEVLD	0	2	0.244973
UFL1	0	2	0.244973
UMOD	0	2	0.244973
UMPS	0	2	0.244973
USP45	0	2	0.244973
USP53	0	2	0.244973
VARS	0	2	0.244973
VPS35	0	2	0.244973
VPS4A	0	2	0.244973
VPS52	0	2	0.244973
VSIG2	0	2	0.244973
VSIG4	0	2	0.244973
VSTM2B	0	2	0.244973
WASL	0	2	0.244973
WBSCR16	0	2	0.244973
WISP3	0	2	0.244973
WNK1	0	2	0.244973
WNT9B	0	2	0.244973
WSB2	0	2	0.244973
XPNPEP3	0	2	0.244973
XPO7	0	2	0.244973
YBX3	0	2	0.244973
YEATS4	0	2	0.244973
ZACN	0	2	0.244973
ZBTB1	0	2	0.244973
ZCCHC14	0	2	0.244973
ZDHHC20	0	2	0.244973
ZDHHC23	0	2	0.244973
ZFP36L2	0	2	0.244973
ZFP57	0	2	0.244973
ZFP91	0	2	0.244973
ZMYM5	0	2	0.244973
ZNF132	0	2	0.244973
ZNF14	0	2	0.244973
ZNF142	0	2	0.244973
ZNF18	0	2	0.244973
ZNF211	0	2	0.244973
ZNF221	0	2	0.244973
ZNF222	0	2	0.244973
ZNF230	0	2	0.244973
ZNF234	0	2	0.244973
ZNF239	0	2	0.244973
ZNF287	0	2	0.244973
ZNF302	0	2	0.244973
ZNF304	0	2	0.244973
ZNF384	0	2	0.244973
ZNF397	0	2	0.244973
ZNF431	0	2	0.244973
ZNF432	0	2	0.244973
ZNF443	0	2	0.244973
ZNF502	0	2	0.244973
ZNF506	0	2	0.244973
ZNF559-ZNF177	0	2	0.244973
ZNF563	0	2	0.244973
ZNF574	0	2	0.244973
ZNF582	0	2	0.244973
ZNF584	0	2	0.244973
ZNF616	0	2	0.244973
ZNF645	0	2	0.244973
ZNF707	0	2	0.244973
ZNF737	0	2	0.244973
ZNF776	0	2	0.244973
ZNF791	0	2	0.244973
ZNHIT6	0	2	0.244973
ZNRF4	0	2	0.244973
ZP2	0	2	0.244973
ZSCAN21	0	2	0.244973
PCDH15	7	12	0.246431
AASS	3	0	0.247889
ABCC4	3	0	0.247889
ABCC9	3	0	0.247889
ABTB1	3	0	0.247889
ADAM32	3	0	0.247889
ADAMTS1	3	0	0.247889
ADAR	3	0	0.247889
AGL	3	0	0.247889
AGO3	3	0	0.247889
AKAP17A	3	0	0.247889
AKAP4	3	0	0.247889
ALPK2	3	0	0.247889
ANKRD1	3	0	0.247889
ANKRD36C	3	0	0.247889
ANKRD52	3	0	0.247889
ANKRD7	3	0	0.247889
ANXA9	3	0	0.247889
AP3S1	3	0	0.247889
AR	3	0	0.247889
AREL1	3	0	0.247889
ARHGAP11A	3	0	0.247889
ARHGEF18	3	0	0.247889
ARIH2	3	0	0.247889
ARMC2	3	0	0.247889
ARMC3	3	0	0.247889
ARNT2	3	0	0.247889
ATF4	3	0	0.247889
ATP11B	3	0	0.247889
ATP8B3	3	0	0.247889
ATP9B	3	0	0.247889
ATRN	3	0	0.247889
ATXN1	3	0	0.247889
AUP1	3	0	0.247889
BAG5	3	0	0.247889
BRDT	3	0	0.247889
BRSK2	3	0	0.247889
BTN2A2	3	0	0.247889
BTNL3	3	0	0.247889
C1QA	3	0	0.247889
C21orf59	3	0	0.247889
C22orf29	3	0	0.247889
C4orf45	3	0	0.247889
C7orf72	3	0	0.247889
C8B	3	0	0.247889
CAD	3	0	0.247889
CAPRIN2	3	0	0.247889
CAST	3	0	0.247889
CBFA2T2	3	0	0.247889
CCDC88B	3	0	0.247889
CCER1	3	0	0.247889
CDC42BPB	3	0	0.247889
CDH13	3	0	0.247889
CEBPZ	3	0	0.247889
CENPJ	3	0	0.247889
CEP128	3	0	0.247889
CEP164	3	0	0.247889
CHADL	3	0	0.247889
CHST13	3	0	0.247889
CNRIP1	3	0	0.247889
COG5	3	0	0.247889
CPN1	3	0	0.247889
CXCR3	3	0	0.247889
CYP17A1	3	0	0.247889
DAGLA	3	0	0.247889
DCX	3	0	0.247889
DDX3Y	3	0	0.247889
DDX4	3	0	0.247889
DEF6	3	0	0.247889
DEPDC1	3	0	0.247889
DIS3L	3	0	0.247889
DIXDC1	3	0	0.247889
DNA2	3	0	0.247889
DNAAF3	3	0	0.247889
DNAJA2	3	0	0.247889
DNAJB4	3	0	0.247889
DOK3	3	0	0.247889
DTX2	3	0	0.247889
DUOXA1	3	0	0.247889
DZANK1	3	0	0.247889
ECT2	3	0	0.247889
EFCAB6	3	0	0.247889
EHBP1	3	0	0.247889
EIF4ENIF1	3	0	0.247889
EIF4G3	3	0	0.247889
EPB41L4A	3	0	0.247889
EPB41L5	3	0	0.247889
EPC1	3	0	0.247889
ESPL1	3	0	0.247889
ESYT2	3	0	0.247889
ETFDH	3	0	0.247889
FAM73A	3	0	0.247889
FAM90A1	3	0	0.247889
FAM98A	3	0	0.247889
FATE1	3	0	0.247889
FPGT	3	0	0.247889
FSIP1	3	0	0.247889
GALK1	3	0	0.247889
GARNL3	3	0	0.247889
GIMAP1	3	0	0.247889
GJA5	3	0	0.247889
GJB1	3	0	0.247889
GOLGA3	3	0	0.247889
GPR114	3	0	0.247889
GPR156	3	0	0.247889
GPR161	3	0	0.247889
GPR68	3	0	0.247889
GRAP2	3	0	0.247889
GRSF1	3	0	0.247889
GUF1	3	0	0.247889
H2AFY	3	0	0.247889
HHATL	3	0	0.247889
HIST1H4J	3	0	0.247889
HIVEP2	3	0	0.247889
HMGXB3	3	0	0.247889
HOXA3	3	0	0.247889
HOXA6	3	0	0.247889
IGKV3-7	3	0	0.247889
IGLON5	3	0	0.247889
IGLV7-46	3	0	0.247889
ILDR2	3	0	0.247889
IMPA1	3	0	0.247889
INTS4	3	0	0.247889
IPO9	3	0	0.247889
IRAK4	3	0	0.247889
ITGB8	3	0	0.247889
ITIH1	3	0	0.247889
JKAMP	3	0	0.247889
KAT6B	3	0	0.247889
KCNA10	3	0	0.247889
KCNJ14	3	0	0.247889
KCNJ4	3	0	0.247889
KCNK3	3	0	0.247889
KDM3A	3	0	0.247889
KHDC3L	3	0	0.247889
KIAA0430	3	0	0.247889
KRT10	3	0	0.247889
KRT39	3	0	0.247889
KRTAP3-3	3	0	0.247889
LENG8	3	0	0.247889
LIPE	3	0	0.247889
LPCAT4	3	0	0.247889
MAG	3	0	0.247889
MAGEC2	3	0	0.247889
MAGED1	3	0	0.247889
MAGIX	3	0	0.247889
MAN1A2	3	0	0.247889
MAP4	3	0	0.247889
MAVS	3	0	0.247889
MB21D1	3	0	0.247889
MCF2L2	3	0	0.247889
MCOLN2	3	0	0.247889
MDM1	3	0	0.247889
ME2	3	0	0.247889
MFGE8	3	0	0.247889
MFSD6	3	0	0.247889
MGAT5B	3	0	0.247889
MKRN3	3	0	0.247889
MLLT6	3	0	0.247889
MMP17	3	0	0.247889
MPHOSPH10	3	0	0.247889
MTM1	3	0	0.247889
MYOD1	3	0	0.247889
N4BP2L2	3	0	0.247889
NAGLU	3	0	0.247889
NASP	3	0	0.247889
NCBP1	3	0	0.247889
NEFH	3	0	0.247889
NEURL4	3	0	0.247889
NIPAL4	3	0	0.247889
NLRC5	3	0	0.247889
NPBWR2	3	0	0.247889
NPEPPS	3	0	0.247889
NRROS	3	0	0.247889
NYAP1	3	0	0.247889
OPRK1	3	0	0.247889
OR11L1	3	0	0.247889
OR51D1	3	0	0.247889
OR6M1	3	0	0.247889
OR7A10	3	0	0.247889
OR8B4	3	0	0.247889
OR8D1	3	0	0.247889
OR9A2	3	0	0.247889
OSBPL3	3	0	0.247889
PAPD7	3	0	0.247889
PARP10	3	0	0.247889
PCDHA9	3	0	0.247889
PCDHAC1	3	0	0.247889
PDX1	3	0	0.247889
PHF8	3	0	0.247889
PICK1	3	0	0.247889
PKN1	3	0	0.247889
PKNOX2	3	0	0.247889
PML	3	0	0.247889
PMS1	3	0	0.247889
PODNL1	3	0	0.247889
POLR1A	3	0	0.247889
POU5F1B	3	0	0.247889
PPARGC1B	3	0	0.247889
PPL	3	0	0.247889
PRKAR2B	3	0	0.247889
PRMT1	3	0	0.247889
PRMT6	3	0	0.247889
PRPF39	3	0	0.247889
PRSS1	3	0	0.247889
PRSS57	3	0	0.247889
PSIP1	3	0	0.247889
PSKH1	3	0	0.247889
PSMB5	3	0	0.247889
PTPN11	3	0	0.247889
PTPN6	3	0	0.247889
PTPN9	3	0	0.247889
QPCTL	3	0	0.247889
RAB11FIP1	3	0	0.247889
RAP1GAP2	3	0	0.247889
RASGRF1	3	0	0.247889
RBFOX1	3	0	0.247889
RIF1	3	0	0.247889
RLTPR	3	0	0.247889
RMDN1	3	0	0.247889
SCCPDH	3	0	0.247889
SCN4A	3	0	0.247889
SEC23IP	3	0	0.247889
SERPINC1	3	0	0.247889
SESN2	3	0	0.247889
SETBP1	3	0	0.247889
SF3A1	3	0	0.247889
SH3BP1	3	0	0.247889
SH3D19	3	0	0.247889
SHB	3	0	0.247889
SHD	3	0	0.247889
SIN3B	3	0	0.247889
SIX5	3	0	0.247889
SLC16A6	3	0	0.247889
SLC22A15	3	0	0.247889
SLC25A32	3	0	0.247889
SLC45A3	3	0	0.247889
SMG8	3	0	0.247889
SPCS2	3	0	0.247889
SPICE1	3	0	0.247889
SPIDR	3	0	0.247889
SRRM5	3	0	0.247889
ST6GALNAC5	3	0	0.247889
STK36	3	0	0.247889
SULF2	3	0	0.247889
SUV39H2	3	0	0.247889
SYNJ2	3	0	0.247889
TANC1	3	0	0.247889
TBC1D26	3	0	0.247889
TBC1D9B	3	0	0.247889
TCF7L2	3	0	0.247889
TCTN3	3	0	0.247889
TECR	3	0	0.247889
TIMD4	3	0	0.247889
TMEM39A	3	0	0.247889
TNKS	3	0	0.247889
TPST1	3	0	0.247889
TSKU	3	0	0.247889
UBC	3	0	0.247889
USH1C	3	0	0.247889
USP1	3	0	0.247889
USP2	3	0	0.247889
USP44	3	0	0.247889
USP8	3	0	0.247889
VAX1	3	0	0.247889
VPS4B	3	0	0.247889
VWA3A	3	0	0.247889
WASF2	3	0	0.247889
WDR26	3	0	0.247889
WISP2	3	0	0.247889
XPOT	3	0	0.247889
ZBBX	3	0	0.247889
ZMYM2	3	0	0.247889
ZNF100	3	0	0.247889
ZNF106	3	0	0.247889
ZNF107	3	0	0.247889
ZNF16	3	0	0.247889
ZNF250	3	0	0.247889
ZNF354B	3	0	0.247889
ZNF454	3	0	0.247889
ZNF468	3	0	0.247889
ZNF492	3	0	0.247889
ZNF567	3	0	0.247889
ZNF630	3	0	0.247889
ZNF695	3	0	0.247889
ZNF85	3	0	0.247889
CDH9	4	8	0.254994
EPHA4	9	4	0.257887
OTOGL	9	4	0.257887
UNC79	9	4	0.257887
BEND3	2	5	0.280569
CILP2	2	5	0.280569
COL3A1	2	5	0.280569
DENND5B	2	5	0.280569
DPCR1	2	5	0.280569
FOXG1	2	5	0.280569
GABRA6	2	5	0.280569
GPR179	2	5	0.280569
IL21R	2	5	0.280569
IVL	2	5	0.280569
KMT2E	2	5	0.280569
LGR6	2	5	0.280569
MIA3	2	5	0.280569
MYH2	2	5	0.280569
MYOCD	2	5	0.280569
NOS3	2	5	0.280569
NTRK3	2	5	0.280569
PBRM1	2	5	0.280569
PHIP	2	5	0.280569
PKD1L2	2	5	0.280569
PLEKHH2	2	5	0.280569
PRKD2	2	5	0.280569
RFX7	2	5	0.280569
RUNX1T1	2	5	0.280569
SCN9A	2	5	0.280569
SEMA6C	2	5	0.280569
TANC2	2	5	0.280569
TET1	2	5	0.280569
TNPO1	2	5	0.280569
ABCC8	6	2	0.283481
CLSTN2	6	2	0.283481
CR1	6	2	0.283481
DMXL1	6	2	0.283481
DYSF	6	2	0.283481
FILIP1	6	2	0.283481
IDH1	6	2	0.283481
KCNA5	6	2	0.283481
NCOA3	6	2	0.283481
PHRF1	6	2	0.283481
SLC4A3	6	2	0.283481
SORCS3	6	2	0.283481
TLN1	6	2	0.283481
VCAN	6	2	0.283481
DNAH1	5	9	0.28831
DNAH2	5	9	0.28831
TPO	5	9	0.28831
LRRIQ1	6	10	0.317381
NEB	11	6	0.320357
ATP8A2	3	6	0.333806
BAZ2B	3	6	0.333806
C20orf26	3	6	0.333806
CDKN2A	3	6	0.333806
CELSR2	3	6	0.333806
CENPF	3	6	0.333806
CNTN1	3	6	0.333806
COL22A1	3	6	0.333806
CTTNBP2	3	6	0.333806
DYNC1H1	3	6	0.333806
ERBB4	3	6	0.333806
FHOD3	3	6	0.333806
HECW2	3	6	0.333806
IGF1R	3	6	0.333806
MYO7A	3	6	0.333806
PXDN	3	6	0.333806
SCN10A	3	6	0.333806
SHANK1	3	6	0.333806
SPHKAP	3	6	0.333806
TACC2	3	6	0.333806
TEP1	3	6	0.333806
TNN	3	6	0.333806
TPTE	3	6	0.333806
HUWE1	7	3	0.336743
JAK1	7	3	0.336743
MUC6	7	3	0.336743
SAGE1	7	3	0.336743
TENM3	7	3	0.336743
HTT	7	11	0.342974
ARID2	12	7	0.345958
FREM2	12	7	0.345958
FBN2	8	12	0.365692
APOB	20	14	0.367496
ABCA6	1	3	0.368526
ACE	1	3	0.368526
ACIN1	1	3	0.368526
ADAM2	1	3	0.368526
AK9	1	3	0.368526
ALOX12B	1	3	0.368526
AP3B1	1	3	0.368526
ARHGAP33	1	3	0.368526
ARHGAP36	1	3	0.368526
ARHGEF28	1	3	0.368526
ARHGEF4	1	3	0.368526
ASB10	1	3	0.368526
BANK1	1	3	0.368526
BICD2	1	3	0.368526
BZRAP1	1	3	0.368526
C2	1	3	0.368526
C4orf26	1	3	0.368526
C6ORF165	1	3	0.368526
C8orf76	1	3	0.368526
CABP5	1	3	0.368526
CACNA2D2	1	3	0.368526
CACNB4	1	3	0.368526
CACTIN	1	3	0.368526
CAMSAP2	1	3	0.368526
CAPN6	1	3	0.368526
CCDC180	1	3	0.368526
CCNB3	1	3	0.368526
CD6	1	3	0.368526
CDC25B	1	3	0.368526
CDH26	1	3	0.368526
CDHR1	1	3	0.368526
CDKN1B	1	3	0.368526
CDYL	1	3	0.368526
CEP68	1	3	0.368526
CIITA	1	3	0.368526
CLCN5	1	3	0.368526
CMPK2	1	3	0.368526
COL9A2	1	3	0.368526
COQ6	1	3	0.368526
CXorf36	1	3	0.368526
CYP11B2	1	3	0.368526
CYP2C8	1	3	0.368526
CYP4B1	1	3	0.368526
DACH2	1	3	0.368526
DCAF12L2	1	3	0.368526
DDX17	1	3	0.368526
DHX36	1	3	0.368526
DMKN	1	3	0.368526
DNAJC13	1	3	0.368526
DOCK11	1	3	0.368526
DTNA	1	3	0.368526
DTNB	1	3	0.368526
DYNC1I1	1	3	0.368526
DYRK3	1	3	0.368526
ECEL1	1	3	0.368526
EDRF1	1	3	0.368526
ESR1	1	3	0.368526
FAM160A2	1	3	0.368526
FAM46D	1	3	0.368526
FAM65A	1	3	0.368526
FAM71B	1	3	0.368526
FGGY	1	3	0.368526
FHDC1	1	3	0.368526
FLVCR1	1	3	0.368526
GALNT12	1	3	0.368526
GATA6	1	3	0.368526
GIGYF2	1	3	0.368526
GLP2R	1	3	0.368526
GNAS	1	3	0.368526
GPR149	1	3	0.368526
GREB1L	1	3	0.368526
GRIK3	1	3	0.368526
GRIN2B	1	3	0.368526
GRM2	1	3	0.368526
GRM3	1	3	0.368526
GSG1L	1	3	0.368526
GTF2E1	1	3	0.368526
GYS1	1	3	0.368526
HDLBP	1	3	0.368526
HIST1H2AG	1	3	0.368526
HSPA1L	1	3	0.368526
IGHA1	1	3	0.368526
IL12A	1	3	0.368526
IL12RB1	1	3	0.368526
IL17RD	1	3	0.368526
IQGAP2	1	3	0.368526
ITGA9	1	3	0.368526
ITIH3	1	3	0.368526
JAKMIP1	1	3	0.368526
JAKMIP3	1	3	0.368526
JAM2	1	3	0.368526
KANSL3	1	3	0.368526
KAT6A	1	3	0.368526
KCNH7	1	3	0.368526
KCNK9	1	3	0.368526
KCNN3	1	3	0.368526
KCNQ5	1	3	0.368526
KIAA1239	1	3	0.368526
KIAA1683	1	3	0.368526
KIF1A	1	3	0.368526
KIF25	1	3	0.368526
KIF27	1	3	0.368526
KLHL1	1	3	0.368526
KLHL38	1	3	0.368526
KLRK1	1	3	0.368526
KRT15	1	3	0.368526
KRT71	1	3	0.368526
KRT72	1	3	0.368526
KRT73	1	3	0.368526
LCK	1	3	0.368526
LRP8	1	3	0.368526
MAGEC1	1	3	0.368526
MAGEE1	1	3	0.368526
MALT1	1	3	0.368526
MAN2C1	1	3	0.368526
MAP2K4	1	3	0.368526
MAP3K1	1	3	0.368526
MATK	1	3	0.368526
MATN2	1	3	0.368526
MATN4	1	3	0.368526
MBD5	1	3	0.368526
MCM3AP	1	3	0.368526
MEP1B	1	3	0.368526
MIIP	1	3	0.368526
MLLT4	1	3	0.368526
MORC2	1	3	0.368526
MPDZ	1	3	0.368526
MTIF2	1	3	0.368526
MTUS2	1	3	0.368526
MYBPC3	1	3	0.368526
N4BP1	1	3	0.368526
NARG2	1	3	0.368526
NEBL	1	3	0.368526
NEO1	1	3	0.368526
NRAS	1	3	0.368526
OLFML2A	1	3	0.368526
OR10G8	1	3	0.368526
OR2T11	1	3	0.368526
OR4K2	1	3	0.368526
OR4M2	1	3	0.368526
OR51I1	1	3	0.368526
OR6K2	1	3	0.368526
OR8I2	1	3	0.368526
OR8J3	1	3	0.368526
OR9G1	1	3	0.368526
OSGIN1	1	3	0.368526
PABPC5	1	3	0.368526
PADI1	1	3	0.368526
PAK3	1	3	0.368526
PANX3	1	3	0.368526
PARD3B	1	3	0.368526
PCBP1	1	3	0.368526
PCDHGB2	1	3	0.368526
PDZK1	1	3	0.368526
PHKB	1	3	0.368526
PITPNM2	1	3	0.368526
PLA2G4F	1	3	0.368526
PLCL1	1	3	0.368526
PLP1	1	3	0.368526
PLTP	1	3	0.368526
PNMAL1	1	3	0.368526
PPIP5K2	1	3	0.368526
PRKCQ	1	3	0.368526
PSAP	1	3	0.368526
PSD	1	3	0.368526
PSD4	1	3	0.368526
PTBP1	1	3	0.368526
PTGR1	1	3	0.368526
PTRF	1	3	0.368526
PYHIN1	1	3	0.368526
RALGAPA2	1	3	0.368526
RASA3	1	3	0.368526
RBL1	1	3	0.368526
RBM27	1	3	0.368526
RFTN2	1	3	0.368526
RGS18	1	3	0.368526
RIMBP2	1	3	0.368526
RIN3	1	3	0.368526
RNF17	1	3	0.368526
RNF20	1	3	0.368526
RPRD2	1	3	0.368526
SAMHD1	1	3	0.368526
SERPINE2	1	3	0.368526
SH3BP4	1	3	0.368526
SIGLEC9	1	3	0.368526
SIRPB1	1	3	0.368526
SLC34A1	1	3	0.368526
SLC45A4	1	3	0.368526
SLC6A3	1	3	0.368526
SLC9A2	1	3	0.368526
SLCO1C1	1	3	0.368526
SLFN13	1	3	0.368526
SMARCA1	1	3	0.368526
SNX8	1	3	0.368526
SP8	1	3	0.368526
SPAG6	1	3	0.368526
ST8SIA6	1	3	0.368526
STAG2	1	3	0.368526
STON1-GTF2A1L	1	3	0.368526
SUCO	1	3	0.368526
SUGT1	1	3	0.368526
SYT3	1	3	0.368526
TANGO6	1	3	0.368526
TAS1R3	1	3	0.368526
TATDN2	1	3	0.368526
TBC1D9	1	3	0.368526
TBL3	1	3	0.368526
TGFB1	1	3	0.368526
THBD	1	3	0.368526
TM9SF2	1	3	0.368526
TONSL	1	3	0.368526
TOX	1	3	0.368526
TPR	1	3	0.368526
TPX2	1	3	0.368526
TRIML1	1	3	0.368526
TRPV5	1	3	0.368526
TTC38	1	3	0.368526
UBE2D3	1	3	0.368526
UNC13D	1	3	0.368526
USP5	1	3	0.368526
VCL	1	3	0.368526
VEGFC	1	3	0.368526
VIT	1	3	0.368526
VN1R2	1	3	0.368526
VPS54	1	3	0.368526
WDR47	1	3	0.368526
WDR60	1	3	0.368526
WDR63	1	3	0.368526
WNK4	1	3	0.368526
WWC1	1	3	0.368526
XIRP1	1	3	0.368526
XRN1	1	3	0.368526
ZBTB32	1	3	0.368526
ZC3H14	1	3	0.368526
ZDHHC13	1	3	0.368526
ZFP82	1	3	0.368526
ZNF383	1	3	0.368526
ZNF394	1	3	0.368526
ZNF43	1	3	0.368526
ZNF611	1	3	0.368526
ZNF644	1	3	0.368526
ZNF676	1	3	0.368526
ZNF800	1	3	0.368526
ZPLD1	1	3	0.368526
ABCA10	4	1	0.371466
ABCE1	4	1	0.371466
ADGB	4	1	0.371466
ARSI	4	1	0.371466
ATP13A5	4	1	0.371466
BAZ2A	4	1	0.371466
BMP7	4	1	0.371466
BRWD1	4	1	0.371466
C19orf80	4	1	0.371466
CADPS2	4	1	0.371466
CD22	4	1	0.371466
CDC42BPA	4	1	0.371466
CDK9	4	1	0.371466
CEACAM3	4	1	0.371466
CEP95	4	1	0.371466
CFTR	4	1	0.371466
CHRNA4	4	1	0.371466
CLCA2	4	1	0.371466
[truncated: 10,864 more rows]
